# Supplementary material for: A base editing resource for functional annotation of DNA repair variants in breast-derived cell models
Source: Front Cell Dev Biol. 2026 Mar 26;14:1714494. doi: 10.3389/fcell.2026.1714494 (PMC13062485; doi:10.3389/fcell.2026.1714494)
Supplement: Supplementary file 3 [file Table1.xlsx]

## Sheet: Guide
Guide
Supplementary Table 1 Sheet 1: Raw.Counts
Raw counts from the CRISPR-dependent base editing screen in Figure 1.
Supplementary Table 1 Sheet 2: Normalized Counts
Normalized and filtered counts from the CRISPR-dependent base editing screen in Figure 1.
Supplementary Table 1 Sheet 3: Analysis and Annotation
CRISPR-dependent base editing screen analysis and sgRNAs annotation. Related to Figure 1.
Supplementary Table 1 Sheet 4: nLFC values
nLFC values from CRISPR-dependent base editing screen in Figure 1 and from screens performed in Cuella-Martin et al., Cell 2021.
Supplementary Table 1 Sheet 5: Cluster analysis
Cluster assignments for sgRNAs with a nLFC greater than 1 or less than –1 in at least one cell line (statistically significant and biologically relevant)
Supplementary Table 1 Sheet 6: sgRNA enrichment by gene
Enrichment of sgRNA-targeted genes within the identified clusters
Supplementary Table 1 Sheet 7: sgRNA validation
List of sgRNAs used in the two-color competition assay

## Sheet: Raw Counts
sgRNA	Gene	T0_R1	T0_R2	T38_R1	T38_R2
AAVS1-controls-AAVS1.1	AAVS1	874	593	500	815
AAVS1-controls-AAVS1.10	AAVS1	736	532	459	841
AAVS1-controls-AAVS1.100	AAVS1	473	320	126	530
AAVS1-controls-AAVS1.101	AAVS1	470	356	253	350
AAVS1-controls-AAVS1.102	AAVS1	613	386	488	501
AAVS1-controls-AAVS1.103	AAVS1	394	234	199	220
AAVS1-controls-AAVS1.104	AAVS1	308	236	193	287
AAVS1-controls-AAVS1.105	AAVS1	867	604	455	647
AAVS1-controls-AAVS1.106	AAVS1	206	216	148	199
AAVS1-controls-AAVS1.107	AAVS1	657	553	590	595
AAVS1-controls-AAVS1.108	AAVS1	1300	943	737	943
AAVS1-controls-AAVS1.109	AAVS1	1316	1090	732	877
AAVS1-controls-AAVS1.11	AAVS1	303	137	76	258
AAVS1-controls-AAVS1.110	AAVS1	295	231	114	301
AAVS1-controls-AAVS1.111	AAVS1	1051	747	642	1304
AAVS1-controls-AAVS1.112	AAVS1	557	411	235	567
AAVS1-controls-AAVS1.113	AAVS1	413	401	263	554
AAVS1-controls-AAVS1.114	AAVS1	416	361	164	225
AAVS1-controls-AAVS1.115	AAVS1	344	247	234	225
AAVS1-controls-AAVS1.12	AAVS1	527	493	289	298
AAVS1-controls-AAVS1.13	AAVS1	632	515	271	525
AAVS1-controls-AAVS1.14	AAVS1	341	195	243	219
AAVS1-controls-AAVS1.15	AAVS1	1264	1099	859	1312
AAVS1-controls-AAVS1.16	AAVS1	463	261	157	225
AAVS1-controls-AAVS1.17	AAVS1	630	439	280	638
AAVS1-controls-AAVS1.18	AAVS1	652	463	267	882
AAVS1-controls-AAVS1.19	AAVS1	862	619	472	641
AAVS1-controls-AAVS1.2	AAVS1	428	372	373	561
AAVS1-controls-AAVS1.20	AAVS1	450	319	247	429
AAVS1-controls-AAVS1.21	AAVS1	899	654	531	582
AAVS1-controls-AAVS1.22	AAVS1	856	687	309	650
AAVS1-controls-AAVS1.23	AAVS1	758	587	469	689
AAVS1-controls-AAVS1.24	AAVS1	741	571	518	775
AAVS1-controls-AAVS1.25	AAVS1	395	312	188	248
AAVS1-controls-AAVS1.26	AAVS1	339	218	258	216
AAVS1-controls-AAVS1.27	AAVS1	500	305	288	860
AAVS1-controls-AAVS1.28	AAVS1	356	278	352	329
AAVS1-controls-AAVS1.29	AAVS1	657	429	411	589
AAVS1-controls-AAVS1.3	AAVS1	575	387	229	247
AAVS1-controls-AAVS1.30	AAVS1	410	231	323	292
AAVS1-controls-AAVS1.31	AAVS1	637	326	379	601
AAVS1-controls-AAVS1.32	AAVS1	238	216	309	340
AAVS1-controls-AAVS1.33	AAVS1	537	377	250	377
AAVS1-controls-AAVS1.34	AAVS1	478	277	348	164
AAVS1-controls-AAVS1.35	AAVS1	446	284	307	241
AAVS1-controls-AAVS1.36	AAVS1	343	234	139	275
AAVS1-controls-AAVS1.37	AAVS1	805	677	734	976
AAVS1-controls-AAVS1.38	AAVS1	342	279	229	314
AAVS1-controls-AAVS1.39	AAVS1	652	362	526	559
AAVS1-controls-AAVS1.4	AAVS1	398	220	259	521
AAVS1-controls-AAVS1.40	AAVS1	412	273	305	535
AAVS1-controls-AAVS1.41	AAVS1	681	609	338	856
AAVS1-controls-AAVS1.42	AAVS1	872	677	477	749
AAVS1-controls-AAVS1.43	AAVS1	532	353	376	553
AAVS1-controls-AAVS1.45	AAVS1	446	338	343	519
AAVS1-controls-AAVS1.46	AAVS1	307	204	88	186
AAVS1-controls-AAVS1.47	AAVS1	483	217	239	309
AAVS1-controls-AAVS1.48	AAVS1	590	571	383	365
AAVS1-controls-AAVS1.49	AAVS1	531	415	334	443
AAVS1-controls-AAVS1.5	AAVS1	484	313	252	315
AAVS1-controls-AAVS1.50	AAVS1	445	437	358	516
AAVS1-controls-AAVS1.51	AAVS1	1013	648	417	617
AAVS1-controls-AAVS1.52	AAVS1	689	424	477	547
AAVS1-controls-AAVS1.53	AAVS1	514	323	305	293
AAVS1-controls-AAVS1.54	AAVS1	693	392	329	607
AAVS1-controls-AAVS1.55	AAVS1	662	506	567	401
AAVS1-controls-AAVS1.56	AAVS1	659	387	212	392
AAVS1-controls-AAVS1.57	AAVS1	428	343	210	366
AAVS1-controls-AAVS1.58	AAVS1	511	425	386	445
AAVS1-controls-AAVS1.59	AAVS1	471	330	279	633
AAVS1-controls-AAVS1.6	AAVS1	587	563	603	741
AAVS1-controls-AAVS1.60	AAVS1	489	314	258	319
AAVS1-controls-AAVS1.61	AAVS1	190	179	81	121
AAVS1-controls-AAVS1.62	AAVS1	773	510	357	505
AAVS1-controls-AAVS1.63	AAVS1	869	583	504	947
AAVS1-controls-AAVS1.65	AAVS1	781	552	241	393
AAVS1-controls-AAVS1.66	AAVS1	590	312	294	537
AAVS1-controls-AAVS1.67	AAVS1	851	639	546	809
AAVS1-controls-AAVS1.68	AAVS1	687	440	613	647
AAVS1-controls-AAVS1.7	AAVS1	865	759	550	877
AAVS1-controls-AAVS1.70	AAVS1	349	137	117	346
AAVS1-controls-AAVS1.71	AAVS1	797	666	544	762
AAVS1-controls-AAVS1.72	AAVS1	459	375	319	372
AAVS1-controls-AAVS1.73	AAVS1	604	305	786	633
AAVS1-controls-AAVS1.74	AAVS1	511	434	312	576
AAVS1-controls-AAVS1.75	AAVS1	669	484	356	638
AAVS1-controls-AAVS1.76	AAVS1	548	422	135	605
AAVS1-controls-AAVS1.77	AAVS1	553	336	358	359
AAVS1-controls-AAVS1.78	AAVS1	447	208	403	287
AAVS1-controls-AAVS1.79	AAVS1	241	233	63	146
AAVS1-controls-AAVS1.8	AAVS1	398	325	322	235
AAVS1-controls-AAVS1.80	AAVS1	740	498	433	440
AAVS1-controls-AAVS1.81	AAVS1	762	559	341	874
AAVS1-controls-AAVS1.82	AAVS1	514	382	599	429
AAVS1-controls-AAVS1.83	AAVS1	574	264	0	0
AAVS1-controls-AAVS1.84	AAVS1	506	394	402	646
AAVS1-controls-AAVS1.85	AAVS1	519	333	416	328
AAVS1-controls-AAVS1.86	AAVS1	569	415	399	536
AAVS1-controls-AAVS1.87	AAVS1	1136	652	765	525
AAVS1-controls-AAVS1.88	AAVS1	438	342	252	488
AAVS1-controls-AAVS1.89	AAVS1	428	355	146	357
AAVS1-controls-AAVS1.9	AAVS1	715	558	488	682
AAVS1-controls-AAVS1.90	AAVS1	667	656	431	406
AAVS1-controls-AAVS1.91	AAVS1	724	568	510	497
AAVS1-controls-AAVS1.92	AAVS1	441	304	220	411
AAVS1-controls-AAVS1.93	AAVS1	280	210	178	448
AAVS1-controls-AAVS1.94	AAVS1	424	365	197	246
AAVS1-controls-AAVS1.95	AAVS1	404	362	283	524
AAVS1-controls-AAVS1.96	AAVS1	564	503	370	447
AAVS1-controls-AAVS1.97	AAVS1	362	273	191	226
AAVS1-controls-AAVS1.98	AAVS1	253	153	196	239
AAVS1-controls-AAVS1.99	AAVS1	683	593	461	704
BE3-empty-window-ALG2.1	ALG2	589	444	359	319
BE3-empty-window-ALG2.2	ALG2	589	345	270	271
BE3-empty-window-ALG2.3	ALG2	421	327	381	349
BE3-empty-window-ALG2.4	ALG2	571	371	207	649
BE3-empty-window-ALG2.5	ALG2	626	407	371	667
BE3-empty-window-ALG2.6	ALG2	722	720	738	555
BE3-empty-window-ALG2.7	ALG2	724	524	393	601
BE3-empty-window-ALG2.8	ALG2	456	306	310	332
BE3-empty-window-CENPA.1	CENPA	657	380	495	581
BE3-empty-window-CENPA.2	CENPA	537	473	300	419
BE3-empty-window-CENPA.3	CENPA	776	505	577	539
BE3-empty-window-CENPA.4	CENPA	739	596	483	773
BE3-empty-window-CENPA.5	CENPA	666	495	306	364
BE3-empty-window-CHMP2A.1	CHMP2A	595	517	239	430
BE3-empty-window-CHMP2A.10	CHMP2A	543	629	321	407
BE3-empty-window-CHMP2A.2	CHMP2A	213	273	165	143
BE3-empty-window-CHMP2A.3	CHMP2A	562	619	309	334
BE3-empty-window-CHMP2A.4	CHMP2A	687	409	230	521
BE3-empty-window-CHMP2A.5	CHMP2A	540	261	227	260
BE3-empty-window-CHMP2A.6	CHMP2A	493	349	182	220
BE3-empty-window-CHMP2A.8	CHMP2A	470	368	111	149
BE3-empty-window-CHMP2A.9	CHMP2A	565	311	212	352
BE3-empty-window-DPAGT1.1	DPAGT1	362	197	220	314
BE3-empty-window-DPAGT1.10	DPAGT1	450	338	242	582
BE3-empty-window-DPAGT1.11	DPAGT1	417	204	394	546
BE3-empty-window-DPAGT1.12	DPAGT1	717	554	181	406
BE3-empty-window-DPAGT1.13	DPAGT1	523	380	381	525
BE3-empty-window-DPAGT1.14	DPAGT1	726	413	489	558
BE3-empty-window-DPAGT1.15	DPAGT1	547	427	298	365
BE3-empty-window-DPAGT1.16	DPAGT1	569	281	181	436
BE3-empty-window-DPAGT1.17	DPAGT1	608	530	521	430
BE3-empty-window-DPAGT1.18	DPAGT1	785	513	481	494
BE3-empty-window-DPAGT1.19	DPAGT1	221	179	106	170
BE3-empty-window-DPAGT1.2	DPAGT1	550	309	210	310
BE3-empty-window-DPAGT1.20	DPAGT1	622	596	281	478
BE3-empty-window-DPAGT1.3	DPAGT1	472	461	397	295
BE3-empty-window-DPAGT1.4	DPAGT1	251	306	162	177
BE3-empty-window-DPAGT1.5	DPAGT1	448	267	200	283
BE3-empty-window-DPAGT1.6	DPAGT1	251	162	67	120
BE3-empty-window-DPAGT1.7	DPAGT1	350	265	59	103
BE3-empty-window-DPAGT1.8	DPAGT1	624	437	333	622
BE3-empty-window-DPAGT1.9	DPAGT1	567	480	491	314
BE3-empty-window-IMP3.1	IMP3	937	791	645	791
BE3-empty-window-IMP3.2	IMP3	786	621	561	670
BE3-empty-window-ISCU.1	ISCU	522	448	293	677
BE3-empty-window-ISCU.10	ISCU	523	305	256	313
BE3-empty-window-ISCU.11	ISCU	407	286	166	387
BE3-empty-window-ISCU.12	ISCU	480	297	121	247
BE3-empty-window-ISCU.2	ISCU	609	533	487	306
BE3-empty-window-ISCU.3	ISCU	492	330	191	302
BE3-empty-window-ISCU.4	ISCU	445	315	276	217
BE3-empty-window-ISCU.5	ISCU	251	229	55	190
BE3-empty-window-ISCU.6	ISCU	840	530	417	553
BE3-empty-window-ISCU.7	ISCU	430	222	186	357
BE3-empty-window-ISCU.8	ISCU	557	344	280	277
BE3-empty-window-ISCU.9	ISCU	590	381	353	543
BE3-empty-window-LSM7.1	LSM7	409	374	144	362
BE3-empty-window-LSM7.2	LSM7	539	394	394	414
BE3-empty-window-LSM7.3	LSM7	581	339	236	509
BE3-empty-window-LSM7.4	LSM7	599	396	353	693
BE3-empty-window-LSM7.5	LSM7	444	273	1	8
BE3-empty-window-MRPL10.1	MRPL10	358	341	208	317
BE3-empty-window-MRPL10.3	MRPL10	493	273	187	525
BE3-empty-window-MRPL10.4	MRPL10	616	463	376	383
BE3-empty-window-MRPL10.5	MRPL10	605	569	355	448
BE3-empty-window-MRPL10.6	MRPL10	787	662	623	660
BE3-empty-window-MRPL10.7	MRPL10	404	401	198	228
BE3-empty-window-MRPL10.8	MRPL10	452	298	253	458
BE3-empty-window-MRPL11.1	MRPL11	617	372	344	458
BE3-empty-window-MRPL11.2	MRPL11	611	465	303	468
BE3-empty-window-MRPL11.3	MRPL11	332	162	133	249
BE3-empty-window-MRPL12.1	MRPL12	527	419	503	306
BE3-empty-window-MRPL12.2	MRPL12	559	303	293	246
BE3-empty-window-MRPL16.1	MRPL16	501	339	218	513
BE3-empty-window-MRPL16.2	MRPL16	573	167	204	369
BE3-empty-window-MRPL16.3	MRPL16	625	451	474	500
BE3-empty-window-MRPL17.1	MRPL17	771	532	438	617
BE3-empty-window-MRPL17.2	MRPL17	785	525	323	637
BE3-empty-window-MRPL18.1	MRPL18	516	287	312	331
BE3-empty-window-MRPL18.2	MRPL18	472	406	262	295
BE3-empty-window-MRPL2.1	MRPL2	407	341	163	141
BE3-empty-window-MRPL2.10	MRPL2	741	492	592	764
BE3-empty-window-MRPL2.11	MRPL2	505	335	247	556
BE3-empty-window-MRPL2.12	MRPL2	552	392	359	388
BE3-empty-window-MRPL2.13	MRPL2	549	378	434	571
BE3-empty-window-MRPL2.14	MRPL2	702	513	418	536
BE3-empty-window-MRPL2.15	MRPL2	604	436	266	785
BE3-empty-window-MRPL2.16	MRPL2	477	433	211	251
BE3-empty-window-MRPL2.2	MRPL2	505	489	437	344
BE3-empty-window-MRPL2.3	MRPL2	1176	710	616	531
BE3-empty-window-MRPL2.4	MRPL2	560	478	1032	781
BE3-empty-window-MRPL2.5	MRPL2	572	367	363	527
BE3-empty-window-MRPL2.6	MRPL2	557	359	273	590
BE3-empty-window-MRPL2.7	MRPL2	572	423	218	377
BE3-empty-window-MRPL2.8	MRPL2	277	275	133	300
BE3-empty-window-MRPL2.9	MRPL2	797	456	442	426
BE3-empty-window-MRPL20.1	MRPL20	673	367	239	678
BE3-empty-window-MRPL20.10	MRPL20	389	481	268	496
BE3-empty-window-MRPL20.11	MRPL20	530	352	322	366
BE3-empty-window-MRPL20.12	MRPL20	354	192	116	179
BE3-empty-window-MRPL20.13	MRPL20	598	280	287	522
BE3-empty-window-MRPL20.2	MRPL20	832	572	482	672
BE3-empty-window-MRPL20.3	MRPL20	939	610	358	651
BE3-empty-window-MRPL20.4	MRPL20	507	511	459	685
BE3-empty-window-MRPL20.5	MRPL20	482	308	152	612
BE3-empty-window-MRPL20.6	MRPL20	425	340	215	455
BE3-empty-window-MRPL20.7	MRPL20	521	351	189	380
BE3-empty-window-MRPL20.8	MRPL20	632	522	579	420
BE3-empty-window-MRPL20.9	MRPL20	958	849	588	662
BE3-empty-window-MRPL24.1	MRPL24	330	288	196	211
BE3-empty-window-MRPL24.10	MRPL24	548	370	192	194
BE3-empty-window-MRPL24.11	MRPL24	569	335	256	272
BE3-empty-window-MRPL24.2	MRPL24	334	321	210	378
BE3-empty-window-MRPL24.3	MRPL24	673	491	455	368
BE3-empty-window-MRPL24.4	MRPL24	229	195	87	86
BE3-empty-window-MRPL24.5	MRPL24	512	340	438	525
BE3-empty-window-MRPL24.6	MRPL24	383	327	194	477
BE3-empty-window-MRPL24.7	MRPL24	1004	628	431	731
BE3-empty-window-MRPL24.8	MRPL24	727	339	375	514
BE3-empty-window-MRPL24.9	MRPL24	544	565	359	583
BE3-empty-window-MRPL27.1	MRPL27	562	430	351	487
BE3-empty-window-MRPL27.2	MRPL27	371	329	245	193
BE3-empty-window-MRPL27.3	MRPL27	830	472	283	555
BE3-empty-window-MRPL27.4	MRPL27	613	463	504	708
BE3-empty-window-MRPL27.5	MRPL27	349	367	274	477
BE3-empty-window-MRPL27.6	MRPL27	820	770	629	684
BE3-empty-window-MRPL32.1	MRPL32	378	398	288	638
BE3-empty-window-MRPL32.2	MRPL32	555	424	397	599
BE3-empty-window-MRPL32.3	MRPL32	653	508	417	541
BE3-empty-window-MRPL33.1	MRPL33	519	305	249	506
BE3-empty-window-MRPL34.1	MRPL34	326	282	202	288
BE3-empty-window-MRPL34.2	MRPL34	321	198	231	279
BE3-empty-window-MRPL34.3	MRPL34	589	244	370	669
BE3-empty-window-MRPL36.1	MRPL36	874	630	523	669
BE3-empty-window-MRPL36.2	MRPL36	441	386	225	266
BE3-empty-window-MRPL36.3	MRPL36	367	274	242	222
BE3-empty-window-MRPL38.1	MRPL38	971	695	568	799
BE3-empty-window-MRPL38.2	MRPL38	650	317	430	447
BE3-empty-window-MRPL38.3	MRPL38	1	0	0	0
BE3-empty-window-MRPL38.4	MRPL38	436	373	262	559
BE3-empty-window-MRPL38.5	MRPL38	416	397	246	418
BE3-empty-window-MRPL38.6	MRPL38	283	248	284	394
BE3-empty-window-MRPL4.1	MRPL4	451	413	282	455
BE3-empty-window-MRPL4.2	MRPL4	433	329	328	488
BE3-empty-window-MRPL4.3	MRPL4	547	350	277	410
BE3-empty-window-MRPL4.4	MRPL4	296	223	246	311
BE3-empty-window-MRPL4.5	MRPL4	499	319	492	455
BE3-empty-window-MRPL4.6	MRPL4	777	583	455	808
BE3-empty-window-MRPL40.1	MRPL40	403	365	319	321
BE3-empty-window-MRPL40.2	MRPL40	514	353	507	665
BE3-empty-window-MRPL40.3	MRPL40	513	306	384	277
BE3-empty-window-MRPL40.4	MRPL40	470	204	166	154
BE3-empty-window-MRPL40.5	MRPL40	1169	641	709	749
BE3-empty-window-MRPL40.6	MRPL40	320	339	193	349
BE3-empty-window-MRPL40.7	MRPL40	490	373	335	508
BE3-empty-window-MRPL40.8	MRPL40	715	341	341	648
BE3-empty-window-MRPL46.1	MRPL46	579	553	383	390
BE3-empty-window-MRPL46.10	MRPL46	643	449	458	546
BE3-empty-window-MRPL46.11	MRPL46	648	455	285	418
BE3-empty-window-MRPL46.3	MRPL46	560	459	357	225
BE3-empty-window-MRPL46.4	MRPL46	683	594	429	406
BE3-empty-window-MRPL46.5	MRPL46	331	297	209	200
BE3-empty-window-MRPL46.6	MRPL46	648	500	482	438
BE3-empty-window-MRPL46.7	MRPL46	423	413	310	549
BE3-empty-window-MRPL46.8	MRPL46	506	305	403	512
BE3-empty-window-MRPL46.9	MRPL46	553	443	275	316
BE3-empty-window-MRPL50.1	MRPL50	512	311	261	352
BE3-empty-window-MRPL50.2	MRPL50	461	339	276	253
BE3-empty-window-MRPL50.3	MRPL50	510	373	261	419
BE3-empty-window-MRPL51.1	MRPL51	901	555	958	697
BE3-empty-window-MRPL51.2	MRPL51	435	307	344	331
BE3-empty-window-MRPL51.3	MRPL51	634	528	582	572
BE3-empty-window-MRPL52.1	MRPL52	463	371	223	381
BE3-empty-window-MRPL52.2	MRPL52	619	387	461	501
BE3-empty-window-MRPL52.3	MRPL52	602	494	471	602
BE3-empty-window-MRPL52.4	MRPL52	426	288	291	330
BE3-empty-window-MRPL54.1	MRPL54	150	131	176	125
BE3-empty-window-MRPL54.2	MRPL54	530	295	250	482
BE3-empty-window-MRPL54.5	MRPL54	356	313	299	234
BE3-empty-window-MRPL54.6	MRPL54	519	301	361	389
BE3-empty-window-MRPL57.1	MRPL57	311	299	122	277
BE3-empty-window-MRPL9.1	MRPL9	607	406	111	355
BE3-empty-window-MRPL9.10	MRPL9	342	197	259	331
BE3-empty-window-MRPL9.11	MRPL9	417	349	220	316
BE3-empty-window-MRPL9.2	MRPL9	586	491	439	424
BE3-empty-window-MRPL9.3	MRPL9	476	232	307	325
BE3-empty-window-MRPL9.4	MRPL9	643	487	387	522
BE3-empty-window-MRPL9.5	MRPL9	717	491	79	259
BE3-empty-window-MRPL9.6	MRPL9	668	338	396	348
BE3-empty-window-MRPL9.7	MRPL9	562	431	470	449
BE3-empty-window-MRPL9.8	MRPL9	417	373	171	276
BE3-empty-window-MRPL9.9	MRPL9	425	296	270	325
BE3-empty-window-MRPS12.1	MRPS12	73	81	9	35
BE3-empty-window-MRPS12.2	MRPS12	716	668	675	775
BE3-empty-window-MRPS16.1	MRPS16	785	544	435	670
BE3-empty-window-MRPS16.2	MRPS16	571	425	270	572
BE3-empty-window-MRPS17.1	MRPS17	556	400	221	417
BE3-empty-window-MRPS17.2	MRPS17	638	395	463	526
BE3-empty-window-MRPS17.3	MRPS17	565	416	400	482
BE3-empty-window-MRPS17.4	MRPS17	487	282	245	516
BE3-empty-window-MRPS18C.1	MRPS18C	578	434	215	376
BE3-empty-window-MRPS18C.2	MRPS18C	349	256	176	239
BE3-empty-window-MRPS18C.3	MRPS18C	367	258	154	110
BE3-empty-window-MRPS18C.4	MRPS18C	624	395	443	450
BE3-empty-window-MRPS18C.5	MRPS18C	638	359	366	391
BE3-empty-window-MRPS18C.6	MRPS18C	400	231	258	271
BE3-empty-window-MRPS2.1	MRPS2	443	235	163	214
BE3-empty-window-MRPS2.10	MRPS2	544	335	446	654
BE3-empty-window-MRPS2.11	MRPS2	445	228	352	253
BE3-empty-window-MRPS2.2	MRPS2	541	546	349	253
BE3-empty-window-MRPS2.3	MRPS2	868	455	444	729
BE3-empty-window-MRPS2.4	MRPS2	736	357	287	548
BE3-empty-window-MRPS2.5	MRPS2	686	439	648	527
BE3-empty-window-MRPS2.6	MRPS2	530	475	270	652
BE3-empty-window-MRPS2.7	MRPS2	749	671	528	1002
BE3-empty-window-MRPS2.8	MRPS2	534	454	178	467
BE3-empty-window-MRPS2.9	MRPS2	254	150	44	114
BE3-empty-window-MRPS24.1	MRPS24	712	520	203	460
BE3-empty-window-MRPS26.1	MRPS26	571	441	255	389
BE3-empty-window-MRPS30.1	MRPS30	606	244	194	283
BE3-empty-window-MRPS30.2	MRPS30	693	504	398	496
BE3-empty-window-MRPS30.3	MRPS30	639	424	445	431
BE3-empty-window-MRPS30.4	MRPS30	375	373	192	310
BE3-empty-window-MRPS34.1	MRPS34	401	346	305	459
BE3-empty-window-MRPS34.2	MRPS34	495	482	155	436
BE3-empty-window-MRPS34.3	MRPS34	290	297	227	384
BE3-empty-window-MRPS34.4	MRPS34	655	443	323	463
BE3-empty-window-NOP56.1	NOP56	677	525	264	660
BE3-empty-window-NOP56.10	NOP56	392	320	247	679
BE3-empty-window-NOP56.11	NOP56	659	368	219	453
BE3-empty-window-NOP56.12	NOP56	316	439	225	374
BE3-empty-window-NOP56.13	NOP56	369	175	277	180
BE3-empty-window-NOP56.14	NOP56	608	358	259	371
BE3-empty-window-NOP56.15	NOP56	611	609	343	350
BE3-empty-window-NOP56.16	NOP56	462	299	226	676
BE3-empty-window-NOP56.17	NOP56	342	265	100	184
BE3-empty-window-NOP56.18	NOP56	313	117	118	233
BE3-empty-window-NOP56.2	NOP56	617	451	222	315
BE3-empty-window-NOP56.20	NOP56	517	367	195	383
BE3-empty-window-NOP56.21	NOP56	271	118	135	162
BE3-empty-window-NOP56.3	NOP56	447	483	265	297
BE3-empty-window-NOP56.4	NOP56	463	300	193	256
BE3-empty-window-NOP56.5	NOP56	577	379	334	397
BE3-empty-window-NOP56.6	NOP56	327	339	208	703
BE3-empty-window-NOP56.7	NOP56	529	373	149	383
BE3-empty-window-NOP56.8	NOP56	1039	959	552	1094
BE3-empty-window-NOP56.9	NOP56	383	221	193	113
BE3-empty-window-POP5.1	POP5	354	323	102	478
BE3-empty-window-POP5.2	POP5	223	159	203	76
BE3-empty-window-PPAN.1	PPAN	389	340	172	298
BE3-empty-window-PPAN.10	PPAN	399	331	332	340
BE3-empty-window-PPAN.11	PPAN	397	385	281	292
BE3-empty-window-PPAN.12	PPAN	634	535	286	453
BE3-empty-window-PPAN.13	PPAN	508	407	201	335
BE3-empty-window-PPAN.14	PPAN	821	364	714	653
BE3-empty-window-PPAN.15	PPAN	443	326	433	289
BE3-empty-window-PPAN.16	PPAN	445	207	212	217
BE3-empty-window-PPAN.17	PPAN	280	208	41	131
BE3-empty-window-PPAN.18	PPAN	535	302	244	448
BE3-empty-window-PPAN.19	PPAN	646	457	391	574
BE3-empty-window-PPAN.2	PPAN	584	202	257	372
BE3-empty-window-PPAN.20	PPAN	592	467	401	595
BE3-empty-window-PPAN.3	PPAN	527	364	170	377
BE3-empty-window-PPAN.4	PPAN	580	463	299	498
BE3-empty-window-PPAN.5	PPAN	630	257	341	457
BE3-empty-window-PPAN.6	PPAN	642	564	335	867
BE3-empty-window-PPAN.7	PPAN	478	274	110	205
BE3-empty-window-PPAN.8	PPAN	431	288	166	261
BE3-empty-window-PPAN.9	PPAN	725	537	308	818
BE3-empty-window-RPL18.1	RPL18	534	377	517	473
BE3-empty-window-RPL18.10	RPL18	469	385	204	376
BE3-empty-window-RPL18.11	RPL18	837	764	663	599
BE3-empty-window-RPL18.12	RPL18	584	498	31	83
BE3-empty-window-RPL18.13	RPL18	450	215	238	266
BE3-empty-window-RPL18.2	RPL18	416	279	233	270
BE3-empty-window-RPL18.3	RPL18	572	414	97	115
BE3-empty-window-RPL18.4	RPL18	479	361	263	501
BE3-empty-window-RPL18.5	RPL18	523	294	204	314
BE3-empty-window-RPL18.6	RPL18	343	276	359	298
BE3-empty-window-RPL18.7	RPL18	498	407	46	119
BE3-empty-window-RPL18.8	RPL18	314	177	168	326
BE3-empty-window-RPL18.9	RPL18	348	277	324	418
BE3-empty-window-RPL8.1	RPL8	398	285	487	299
BE3-empty-window-RPL8.2	RPL8	591	508	466	421
BE3-empty-window-RPL8.3	RPL8	580	340	487	718
BE3-empty-window-RPL8.4	RPL8	783	562	559	717
BE3-empty-window-RPL8.5	RPL8	508	420	118	153
BE3-empty-window-RPL8.6	RPL8	720	559	429	822
BE3-empty-window-RPL8.7	RPL8	489	256	848	258
BE3-empty-window-RPL8.8	RPL8	481	373	283	457
BE3-empty-window-TRAPPC1.1	TRAPPC1	538	332	246	370
BE3-empty-window-TRAPPC1.2	TRAPPC1	730	572	391	512
BE3-empty-window-TRAPPC1.3	TRAPPC1	570	426	146	257
BE3-empty-window-TRAPPC1.4	TRAPPC1	553	438	440	377
Core-ATM.1	ATM	378	294	108	168
Core-ATM.10	ATM	639	391	300	486
Core-ATM.100	ATM	529	247	236	222
Core-ATM.101	ATM	293	255	205	351
Core-ATM.102	ATM	618	340	521	838
Core-ATM.103	ATM	356	266	223	318
Core-ATM.104	ATM	459	267	396	320
Core-ATM.105	ATM	513	264	303	654
Core-ATM.106	ATM	768	698	685	849
Core-ATM.107	ATM	725	548	399	541
Core-ATM.108	ATM	560	361	436	670
Core-ATM.109	ATM	489	246	457	418
Core-ATM.11	ATM	531	530	279	403
Core-ATM.110	ATM	450	432	288	257
Core-ATM.111	ATM	358	259	174	262
Core-ATM.112	ATM	475	345	282	403
Core-ATM.113	ATM	482	576	411	439
Core-ATM.114	ATM	402	291	291	253
Core-ATM.115	ATM	551	338	378	482
Core-ATM.117	ATM	399	255	169	185
Core-ATM.118	ATM	525	398	272	211
Core-ATM.119	ATM	689	538	393	534
Core-ATM.12	ATM	532	353	331	360
Core-ATM.120	ATM	625	463	468	675
Core-ATM.121	ATM	401	303	333	378
Core-ATM.122	ATM	370	395	246	395
Core-ATM.123	ATM	649	501	473	524
Core-ATM.124	ATM	644	367	378	542
Core-ATM.125	ATM	517	360	270	408
Core-ATM.126	ATM	715	388	501	581
Core-ATM.127	ATM	596	386	247	510
Core-ATM.128	ATM	609	528	607	706
Core-ATM.129	ATM	692	409	131	62
Core-ATM.13	ATM	427	184	260	307
Core-ATM.130	ATM	694	402	324	423
Core-ATM.131	ATM	397	298	297	496
Core-ATM.132	ATM	856	678	549	732
Core-ATM.133	ATM	592	360	337	534
Core-ATM.134	ATM	409	171	260	331
Core-ATM.135	ATM	465	226	189	365
Core-ATM.136	ATM	295	150	181	158
Core-ATM.137	ATM	383	361	458	389
Core-ATM.139	ATM	580	413	378	435
Core-ATM.14	ATM	401	266	258	359
Core-ATM.140	ATM	515	299	261	323
Core-ATM.141	ATM	517	318	146	298
Core-ATM.142	ATM	300	169	109	175
Core-ATM.143	ATM	480	351	327	522
Core-ATM.144	ATM	233	140	139	116
Core-ATM.145	ATM	626	369	389	608
Core-ATM.146	ATM	431	325	340	386
Core-ATM.147	ATM	635	397	429	402
Core-ATM.148	ATM	767	598	525	430
Core-ATM.149	ATM	466	308	207	319
Core-ATM.15	ATM	543	547	16	51
Core-ATM.150	ATM	385	245	136	366
Core-ATM.151	ATM	557	311	587	426
Core-ATM.152	ATM	357	224	106	57
Core-ATM.153	ATM	740	341	295	410
Core-ATM.154	ATM	709	411	454	728
Core-ATM.155	ATM	469	352	28	124
Core-ATM.156	ATM	664	524	423	554
Core-ATM.157	ATM	837	601	699	776
Core-ATM.158	ATM	373	259	181	287
Core-ATM.159	ATM	333	289	207	156
Core-ATM.16	ATM	679	576	320	554
Core-ATM.160	ATM	563	349	244	336
Core-ATM.161	ATM	529	356	328	842
Core-ATM.162	ATM	288	198	148	226
Core-ATM.163	ATM	460	290	129	330
Core-ATM.164	ATM	440	324	443	295
Core-ATM.165	ATM	366	266	316	288
Core-ATM.166	ATM	812	728	375	781
Core-ATM.167	ATM	312	244	138	146
Core-ATM.168	ATM	816	578	263	522
Core-ATM.169	ATM	1316	918	537	1045
Core-ATM.17	ATM	903	593	499	286
Core-ATM.170	ATM	255	238	144	196
Core-ATM.171	ATM	461	351	270	390
Core-ATM.172	ATM	558	405	282	417
Core-ATM.173	ATM	440	270	258	287
Core-ATM.174	ATM	483	380	392	434
Core-ATM.175	ATM	524	404	294	190
Core-ATM.176	ATM	961	577	528	711
Core-ATM.177	ATM	517	223	185	410
Core-ATM.178	ATM	926	601	244	578
Core-ATM.179	ATM	918	527	433	832
Core-ATM.18	ATM	675	571	291	476
Core-ATM.180	ATM	326	231	214	293
Core-ATM.181	ATM	616	441	544	691
Core-ATM.182	ATM	377	325	199	306
Core-ATM.183	ATM	544	324	344	566
Core-ATM.184	ATM	431	316	134	345
Core-ATM.185	ATM	490	397	486	533
Core-ATM.186	ATM	471	380	228	370
Core-ATM.187	ATM	616	518	442	745
Core-ATM.188	ATM	617	540	387	419
Core-ATM.189	ATM	717	535	484	657
Core-ATM.19	ATM	579	412	565	439
Core-ATM.190	ATM	262	170	178	369
Core-ATM.191	ATM	564	399	331	333
Core-ATM.192	ATM	333	270	235	315
Core-ATM.193	ATM	294	239	333	361
Core-ATM.194	ATM	703	509	330	580
Core-ATM.195	ATM	611	538	202	289
Core-ATM.196	ATM	420	159	148	221
Core-ATM.197	ATM	650	512	344	462
Core-ATM.198	ATM	383	311	141	383
Core-ATM.2	ATM	507	228	183	505
Core-ATM.20	ATM	737	565	380	661
Core-ATM.200	ATM	441	337	284	425
Core-ATM.201	ATM	387	323	256	324
Core-ATM.202	ATM	582	502	347	526
Core-ATM.203	ATM	777	532	541	1402
Core-ATM.204	ATM	668	567	374	614
Core-ATM.205	ATM	625	517	448	550
Core-ATM.206	ATM	410	332	328	410
Core-ATM.207	ATM	439	219	166	203
Core-ATM.208	ATM	572	410	369	696
Core-ATM.209	ATM	539	355	382	376
Core-ATM.21	ATM	729	495	601	495
Core-ATM.210	ATM	454	277	316	433
Core-ATM.211	ATM	413	256	250	328
Core-ATM.212	ATM	462	358	304	132
Core-ATM.213	ATM	438	236	162	286
Core-ATM.214	ATM	329	271	122	244
Core-ATM.215	ATM	566	342	361	382
Core-ATM.216	ATM	506	380	341	381
Core-ATM.217	ATM	461	339	428	413
Core-ATM.218	ATM	752	573	480	568
Core-ATM.219	ATM	1008	764	400	1058
Core-ATM.22	ATM	842	479	637	625
Core-ATM.220	ATM	822	595	533	698
Core-ATM.221	ATM	740	485	424	629
Core-ATM.222	ATM	558	432	637	643
Core-ATM.223	ATM	356	139	149	156
Core-ATM.224	ATM	370	253	201	312
Core-ATM.225	ATM	657	619	365	412
Core-ATM.226	ATM	666	540	323	610
Core-ATM.227	ATM	857	615	430	834
Core-ATM.228	ATM	584	476	248	590
Core-ATM.229	ATM	471	269	301	408
Core-ATM.23	ATM	523	245	261	322
Core-ATM.230	ATM	787	413	311	587
Core-ATM.231	ATM	336	232	127	169
Core-ATM.232	ATM	404	275	250	322
Core-ATM.233	ATM	296	284	134	475
Core-ATM.234	ATM	259	182	230	338
Core-ATM.235	ATM	599	631	214	330
Core-ATM.236	ATM	726	434	338	428
Core-ATM.237	ATM	576	362	260	314
Core-ATM.238	ATM	352	242	124	328
Core-ATM.239	ATM	370	246	55	84
Core-ATM.24	ATM	631	480	436	475
Core-ATM.240	ATM	512	471	302	433
Core-ATM.241	ATM	281	119	155	144
Core-ATM.242	ATM	384	304	258	254
Core-ATM.243	ATM	531	528	485	775
Core-ATM.245	ATM	521	301	375	622
Core-ATM.246	ATM	735	503	360	792
Core-ATM.247	ATM	477	250	274	298
Core-ATM.248	ATM	529	322	356	506
Core-ATM.249	ATM	505	373	379	484
Core-ATM.25	ATM	845	722	540	702
Core-ATM.250	ATM	422	212	171	240
Core-ATM.251	ATM	323	161	135	415
Core-ATM.252	ATM	1173	819	682	1082
Core-ATM.253	ATM	475	339	521	491
Core-ATM.254	ATM	140	136	111	70
Core-ATM.255	ATM	373	237	231	259
Core-ATM.256	ATM	761	448	376	838
Core-ATM.257	ATM	494	255	245	540
Core-ATM.258	ATM	441	326	262	250
Core-ATM.259	ATM	260	211	87	210
Core-ATM.26	ATM	779	451	408	398
Core-ATM.260	ATM	482	293	311	554
Core-ATM.261	ATM	570	375	436	833
Core-ATM.262	ATM	382	315	264	386
Core-ATM.263	ATM	414	349	240	295
Core-ATM.265	ATM	649	509	385	645
Core-ATM.266	ATM	504	392	181	220
Core-ATM.267	ATM	448	267	255	209
Core-ATM.268	ATM	497	402	301	415
Core-ATM.269	ATM	500	374	234	413
Core-ATM.27	ATM	824	507	439	598
Core-ATM.270	ATM	526	337	351	357
Core-ATM.271	ATM	387	289	117	380
Core-ATM.272	ATM	545	366	392	582
Core-ATM.273	ATM	580	498	355	608
Core-ATM.274	ATM	660	699	415	749
Core-ATM.275	ATM	696	381	350	780
Core-ATM.276	ATM	577	497	91	97
Core-ATM.277	ATM	692	477	516	621
Core-ATM.278	ATM	483	329	255	275
Core-ATM.279	ATM	901	522	374	560
Core-ATM.28	ATM	634	478	516	706
Core-ATM.280	ATM	325	169	152	329
Core-ATM.281	ATM	545	522	258	305
Core-ATM.282	ATM	627	425	358	612
Core-ATM.283	ATM	512	331	313	359
Core-ATM.284	ATM	703	510	286	438
Core-ATM.285	ATM	531	345	156	323
Core-ATM.286	ATM	413	312	415	268
Core-ATM.287	ATM	445	233	165	318
Core-ATM.288	ATM	703	636	516	702
Core-ATM.289	ATM	556	329	232	296
Core-ATM.29	ATM	641	304	430	325
Core-ATM.290	ATM	564	462	336	361
Core-ATM.291	ATM	585	518	375	475
Core-ATM.292	ATM	1080	676	568	845
Core-ATM.293	ATM	512	330	177	444
Core-ATM.294	ATM	694	455	270	588
Core-ATM.295	ATM	605	407	294	636
Core-ATM.296	ATM	600	441	578	520
Core-ATM.297	ATM	469	288	156	493
Core-ATM.298	ATM	753	583	436	386
Core-ATM.299	ATM	396	458	443	533
Core-ATM.3	ATM	711	504	543	825
Core-ATM.30	ATM	463	397	174	397
Core-ATM.300	ATM	538	254	181	407
Core-ATM.301	ATM	441	287	519	480
Core-ATM.302	ATM	477	329	217	249
Core-ATM.303	ATM	410	320	234	262
Core-ATM.304	ATM	722	447	285	317
Core-ATM.305	ATM	348	175	107	176
Core-ATM.306	ATM	399	306	407	116
Core-ATM.307	ATM	657	684	468	526
Core-ATM.308	ATM	636	446	387	436
Core-ATM.309	ATM	669	337	265	427
Core-ATM.31	ATM	434	257	128	333
Core-ATM.310	ATM	551	337	171	240
Core-ATM.311	ATM	320	214	255	369
Core-ATM.312	ATM	580	343	59	73
Core-ATM.313	ATM	652	536	238	457
Core-ATM.314	ATM	605	484	442	594
Core-ATM.315	ATM	326	210	315	265
Core-ATM.316	ATM	352	145	172	350
Core-ATM.317	ATM	900	498	42	407
Core-ATM.318	ATM	779	431	448	393
Core-ATM.319	ATM	597	450	235	480
Core-ATM.32	ATM	474	377	314	383
Core-ATM.320	ATM	464	345	191	329
Core-ATM.321	ATM	583	422	395	381
Core-ATM.322	ATM	336	308	127	175
Core-ATM.323	ATM	658	488	162	308
Core-ATM.324	ATM	468	522	392	391
Core-ATM.325	ATM	410	301	216	280
Core-ATM.326	ATM	375	370	411	333
Core-ATM.327	ATM	230	215	104	216
Core-ATM.328	ATM	460	298	186	210
Core-ATM.329	ATM	427	258	306	397
Core-ATM.33	ATM	606	363	184	403
Core-ATM.330	ATM	605	452	251	457
Core-ATM.331	ATM	416	264	145	560
Core-ATM.332	ATM	496	243	211	441
Core-ATM.333	ATM	329	212	286	235
Core-ATM.334	ATM	469	510	207	447
Core-ATM.335	ATM	684	472	340	449
Core-ATM.336	ATM	614	446	252	539
Core-ATM.337	ATM	428	320	290	287
Core-ATM.338	ATM	657	446	485	472
Core-ATM.339	ATM	368	275	307	292
Core-ATM.34	ATM	322	278	223	230
Core-ATM.340	ATM	533	236	235	576
Core-ATM.341	ATM	386	258	141	225
Core-ATM.342	ATM	549	430	395	704
Core-ATM.343	ATM	390	325	263	176
Core-ATM.344	ATM	506	263	148	400
Core-ATM.345	ATM	529	334	151	225
Core-ATM.346	ATM	530	517	51	189
Core-ATM.347	ATM	493	574	318	559
Core-ATM.348	ATM	781	562	342	538
Core-ATM.349	ATM	490	315	391	376
Core-ATM.35	ATM	819	530	448	688
Core-ATM.350	ATM	592	466	346	536
Core-ATM.351	ATM	551	452	286	273
Core-ATM.352	ATM	704	457	356	303
Core-ATM.353	ATM	520	480	102	103
Core-ATM.354	ATM	770	546	428	503
Core-ATM.355	ATM	656	322	302	692
Core-ATM.356	ATM	678	484	322	449
Core-ATM.357	ATM	613	339	205	496
Core-ATM.358	ATM	208	95	66	59
Core-ATM.359	ATM	646	440	28	142
Core-ATM.36	ATM	409	222	84	367
Core-ATM.360	ATM	443	275	276	551
Core-ATM.361	ATM	799	467	288	489
Core-ATM.362	ATM	641	461	471	624
Core-ATM.363	ATM	721	674	377	383
Core-ATM.364	ATM	666	342	284	234
Core-ATM.365	ATM	403	288	183	406
Core-ATM.366	ATM	858	543	711	640
Core-ATM.367	ATM	620	412	474	729
Core-ATM.368	ATM	509	339	241	375
Core-ATM.369	ATM	901	727	391	856
Core-ATM.37	ATM	461	315	176	398
Core-ATM.370	ATM	536	371	192	328
Core-ATM.371	ATM	668	440	24	68
Core-ATM.372	ATM	696	522	380	588
Core-ATM.373	ATM	536	280	243	442
Core-ATM.374	ATM	561	447	493	614
Core-ATM.375	ATM	360	282	127	265
Core-ATM.376	ATM	472	331	358	328
Core-ATM.377	ATM	494	326	309	392
Core-ATM.378	ATM	388	304	246	460
Core-ATM.379	ATM	462	266	237	377
Core-ATM.38	ATM	360	219	46	45
Core-ATM.380	ATM	475	339	456	510
Core-ATM.381	ATM	453	481	260	480
Core-ATM.382	ATM	836	418	452	406
Core-ATM.383	ATM	511	325	201	438
Core-ATM.385	ATM	578	313	206	313
Core-ATM.386	ATM	623	554	66	177
Core-ATM.387	ATM	283	206	117	337
Core-ATM.388	ATM	552	417	277	243
Core-ATM.389	ATM	709	510	368	736
Core-ATM.39	ATM	238	127	333	189
Core-ATM.390	ATM	637	413	240	239
Core-ATM.391	ATM	603	372	333	386
Core-ATM.392	ATM	1006	501	550	619
Core-ATM.393	ATM	257	222	129	95
Core-ATM.394	ATM	400	253	271	528
Core-ATM.395	ATM	686	575	399	651
Core-ATM.396	ATM	566	336	265	529
Core-ATM.397	ATM	601	333	223	701
Core-ATM.398	ATM	1047	633	490	872
Core-ATM.399	ATM	491	286	303	363
Core-ATM.4	ATM	572	362	242	396
Core-ATM.40	ATM	754	449	250	421
Core-ATM.400	ATM	717	462	402	583
Core-ATM.401	ATM	479	325	339	262
Core-ATM.402	ATM	561	403	395	617
Core-ATM.403	ATM	724	530	647	648
Core-ATM.404	ATM	1049	714	556	850
Core-ATM.405	ATM	662	474	326	721
Core-ATM.406	ATM	790	597	485	464
Core-ATM.407	ATM	699	576	351	434
Core-ATM.409	ATM	766	446	388	629
Core-ATM.41	ATM	402	408	178	322
Core-ATM.410	ATM	578	399	446	499
Core-ATM.411	ATM	1070	809	620	840
Core-ATM.412	ATM	542	377	320	841
Core-ATM.413	ATM	529	247	197	436
Core-ATM.414	ATM	606	421	155	275
Core-ATM.415	ATM	580	458	86	259
Core-ATM.416	ATM	822	532	321	819
Core-ATM.417	ATM	740	478	598	517
Core-ATM.418	ATM	601	232	301	601
Core-ATM.419	ATM	587	514	392	387
Core-ATM.42	ATM	574	292	211	410
Core-ATM.420	ATM	332	233	150	231
Core-ATM.421	ATM	437	409	119	204
Core-ATM.422	ATM	371	252	212	440
Core-ATM.423	ATM	446	181	73	129
Core-ATM.424	ATM	789	472	474	527
Core-ATM.425	ATM	290	198	195	202
Core-ATM.426	ATM	1095	643	476	711
Core-ATM.427	ATM	429	335	280	382
Core-ATM.428	ATM	484	305	330	395
Core-ATM.429	ATM	691	369	349	428
Core-ATM.43	ATM	329	245	161	208
Core-ATM.430	ATM	477	385	100	403
Core-ATM.431	ATM	621	242	359	464
Core-ATM.432	ATM	547	364	328	544
Core-ATM.433	ATM	525	316	184	324
Core-ATM.434	ATM	703	487	246	293
Core-ATM.435	ATM	758	576	530	673
Core-ATM.436	ATM	485	300	325	524
Core-ATM.438	ATM	453	239	29	59
Core-ATM.439	ATM	1075	634	667	930
Core-ATM.44	ATM	962	649	543	758
Core-ATM.440	ATM	419	277	273	314
Core-ATM.441	ATM	525	373	332	409
Core-ATM.442	ATM	386	267	151	270
Core-ATM.443	ATM	522	441	62	19
Core-ATM.444	ATM	773	573	436	268
Core-ATM.445	ATM	600	338	416	436
Core-ATM.446	ATM	471	346	138	231
Core-ATM.447	ATM	722	394	469	350
Core-ATM.448	ATM	340	273	460	212
Core-ATM.449	ATM	585	401	264	255
Core-ATM.45	ATM	488	343	238	201
Core-ATM.450	ATM	493	439	293	665
Core-ATM.451	ATM	951	463	397	438
Core-ATM.452	ATM	763	470	400	662
Core-ATM.453	ATM	482	368	424	480
Core-ATM.454	ATM	528	314	436	356
Core-ATM.455	ATM	520	378	261	467
Core-ATM.456	ATM	634	434	441	509
Core-ATM.457	ATM	670	308	356	371
Core-ATM.458	ATM	768	711	476	814
Core-ATM.459	ATM	808	474	308	578
Core-ATM.46	ATM	365	285	125	115
Core-ATM.460	ATM	679	403	285	390
Core-ATM.461	ATM	542	343	370	337
Core-ATM.462	ATM	562	417	483	434
Core-ATM.463	ATM	878	625	519	795
Core-ATM.464	ATM	348	294	243	343
Core-ATM.465	ATM	562	242	490	513
Core-ATM.466	ATM	687	480	501	410
Core-ATM.467	ATM	280	189	90	130
Core-ATM.468	ATM	521	320	24	19
Core-ATM.469	ATM	523	379	282	613
Core-ATM.47	ATM	579	319	47	191
Core-ATM.470	ATM	602	402	160	218
Core-ATM.471	ATM	489	412	336	512
Core-ATM.472	ATM	416	294	217	313
Core-ATM.473	ATM	472	218	214	238
Core-ATM.474	ATM	504	302	109	178
Core-ATM.475	ATM	723	486	503	639
Core-ATM.476	ATM	532	494	547	279
Core-ATM.477	ATM	459	320	214	401
Core-ATM.478	ATM	429	255	196	273
Core-ATM.479	ATM	707	507	217	725
Core-ATM.48	ATM	447	307	395	182
Core-ATM.480	ATM	319	209	76	157
Core-ATM.481	ATM	223	149	45	110
Core-ATM.482	ATM	238	157	54	40
Core-ATM.483	ATM	546	528	32	66
Core-ATM.484	ATM	1116	846	875	560
Core-ATM.485	ATM	534	359	352	339
Core-ATM.486	ATM	305	130	103	262
Core-ATM.487	ATM	608	349	533	654
Core-ATM.488	ATM	574	410	339	301
Core-ATM.489	ATM	790	421	595	794
Core-ATM.49	ATM	356	306	119	198
Core-ATM.490	ATM	546	435	317	650
Core-ATM.491	ATM	351	190	186	183
Core-ATM.492	ATM	669	479	294	523
Core-ATM.493	ATM	775	524	361	674
Core-ATM.494	ATM	504	435	269	625
Core-ATM.495	ATM	445	252	262	368
Core-ATM.496	ATM	751	507	390	494
Core-ATM.497	ATM	576	352	169	343
Core-ATM.498	ATM	471	442	184	337
Core-ATM.499	ATM	685	491	434	569
Core-ATM.5	ATM	571	441	320	594
Core-ATM.50	ATM	411	255	251	129
Core-ATM.500	ATM	745	594	551	533
Core-ATM.501	ATM	307	314	34	52
Core-ATM.502	ATM	511	427	282	294
Core-ATM.503	ATM	459	236	228	245
Core-ATM.504	ATM	426	204	331	221
Core-ATM.505	ATM	368	245	130	269
Core-ATM.506	ATM	411	211	191	238
Core-ATM.507	ATM	510	365	268	569
Core-ATM.508	ATM	536	303	164	595
Core-ATM.509	ATM	508	423	488	759
Core-ATM.51	ATM	448	328	284	516
Core-ATM.510	ATM	283	178	173	151
Core-ATM.511	ATM	521	319	332	465
Core-ATM.512	ATM	725	540	275	466
Core-ATM.513	ATM	823	579	314	483
Core-ATM.514	ATM	362	331	190	238
Core-ATM.515	ATM	354	207	136	230
Core-ATM.516	ATM	874	497	472	532
Core-ATM.517	ATM	370	333	224	305
Core-ATM.518	ATM	519	542	26	34
Core-ATM.519	ATM	673	456	322	600
Core-ATM.52	ATM	654	467	425	358
Core-ATM.520	ATM	627	296	189	417
Core-ATM.521	ATM	452	339	163	184
Core-ATM.522	ATM	472	335	212	512
Core-ATM.523	ATM	721	452	245	591
Core-ATM.524	ATM	445	229	206	513
Core-ATM.525	ATM	735	439	291	536
Core-ATM.526	ATM	646	318	405	257
Core-ATM.527	ATM	436	243	94	154
Core-ATM.528	ATM	433	214	100	209
Core-ATM.529	ATM	540	514	483	654
Core-ATM.53	ATM	358	261	167	374
Core-ATM.530	ATM	356	215	93	352
Core-ATM.531	ATM	484	347	252	347
Core-ATM.532	ATM	539	382	132	116
Core-ATM.533	ATM	571	270	256	538
Core-ATM.534	ATM	547	412	313	523
Core-ATM.535	ATM	756	478	315	496
Core-ATM.536	ATM	513	476	356	254
Core-ATM.537	ATM	536	337	426	309
Core-ATM.538	ATM	507	277	250	537
Core-ATM.539	ATM	462	344	204	330
Core-ATM.54	ATM	1198	828	691	1186
Core-ATM.540	ATM	487	426	313	352
Core-ATM.541	ATM	539	316	318	353
Core-ATM.542	ATM	418	414	180	477
Core-ATM.543	ATM	330	211	195	135
Core-ATM.544	ATM	602	449	293	589
Core-ATM.545	ATM	559	399	361	576
Core-ATM.546	ATM	310	284	277	307
Core-ATM.547	ATM	288	223	128	172
Core-ATM.548	ATM	466	409	59	54
Core-ATM.549	ATM	339	261	105	371
Core-ATM.55	ATM	715	386	617	640
Core-ATM.550	ATM	266	169	315	157
Core-ATM.551	ATM	533	301	175	385
Core-ATM.552	ATM	675	364	145	365
Core-ATM.553	ATM	667	401	453	513
Core-ATM.554	ATM	501	366	218	352
Core-ATM.555	ATM	641	367	388	449
Core-ATM.556	ATM	811	456	728	413
Core-ATM.557	ATM	874	747	377	744
Core-ATM.558	ATM	762	594	326	462
Core-ATM.559	ATM	356	476	291	141
Core-ATM.56	ATM	739	410	364	575
Core-ATM.560	ATM	384	272	177	340
Core-ATM.561	ATM	753	460	371	520
Core-ATM.562	ATM	549	295	420	342
Core-ATM.563	ATM	756	513	298	396
Core-ATM.564	ATM	354	188	378	291
Core-ATM.565	ATM	767	523	567	439
Core-ATM.566	ATM	365	291	152	216
Core-ATM.567	ATM	472	373	273	341
Core-ATM.568	ATM	578	402	626	502
Core-ATM.569	ATM	769	514	483	618
Core-ATM.57	ATM	446	347	19	82
Core-ATM.570	ATM	246	128	84	260
Core-ATM.571	ATM	518	323	213	446
Core-ATM.572	ATM	586	516	83	374
Core-ATM.573	ATM	556	370	395	315
Core-ATM.574	ATM	381	256	268	263
Core-ATM.575	ATM	638	410	331	537
Core-ATM.576	ATM	788	604	737	514
Core-ATM.579	ATM	655	456	316	333
Core-ATM.58	ATM	695	391	449	507
Core-ATM.580	ATM	397	355	99	230
Core-ATM.581	ATM	694	438	242	441
Core-ATM.582	ATM	407	258	211	231
Core-ATM.583	ATM	384	334	163	275
Core-ATM.584	ATM	492	348	187	227
Core-ATM.585	ATM	499	271	354	407
Core-ATM.586	ATM	502	316	247	490
Core-ATM.587	ATM	678	408	398	391
Core-ATM.588	ATM	726	474	361	358
Core-ATM.589	ATM	563	417	454	712
Core-ATM.59	ATM	746	361	577	751
Core-ATM.590	ATM	459	201	276	189
Core-ATM.591	ATM	614	398	232	297
Core-ATM.592	ATM	464	261	213	518
Core-ATM.593	ATM	728	544	62	52
Core-ATM.594	ATM	521	333	211	328
Core-ATM.595	ATM	775	466	441	514
Core-ATM.596	ATM	569	355	239	515
Core-ATM.597	ATM	417	328	271	583
Core-ATM.598	ATM	559	508	375	768
Core-ATM.599	ATM	534	353	301	299
Core-ATM.6	ATM	603	461	272	449
Core-ATM.60	ATM	776	511	529	456
Core-ATM.600	ATM	78	15	4	19
Core-ATM.601	ATM	647	467	520	605
Core-ATM.602	ATM	329	186	177	201
Core-ATM.603	ATM	655	492	272	487
Core-ATM.604	ATM	542	203	354	404
Core-ATM.605	ATM	616	510	570	879
Core-ATM.606	ATM	264	236	165	127
Core-ATM.607	ATM	399	251	118	181
Core-ATM.608	ATM	215	126	14	86
Core-ATM.609	ATM	452	297	145	231
Core-ATM.61	ATM	703	534	471	812
Core-ATM.610	ATM	552	446	229	463
Core-ATM.611	ATM	874	543	285	700
Core-ATM.612	ATM	446	244	247	380
Core-ATM.613	ATM	815	405	433	452
Core-ATM.614	ATM	448	370	218	378
Core-ATM.615	ATM	273	232	112	233
Core-ATM.616	ATM	550	388	228	397
Core-ATM.617	ATM	718	551	89	156
Core-ATM.618	ATM	676	332	451	396
Core-ATM.619	ATM	537	292	297	214
Core-ATM.62	ATM	843	720	572	575
Core-ATM.620	ATM	660	271	302	318
Core-ATM.621	ATM	645	477	234	832
Core-ATM.622	ATM	711	475	281	454
Core-ATM.623	ATM	1079	755	747	741
Core-ATM.624	ATM	535	232	217	177
Core-ATM.625	ATM	572	284	313	530
Core-ATM.626	ATM	536	298	173	497
Core-ATM.627	ATM	415	365	308	440
Core-ATM.628	ATM	455	412	226	247
Core-ATM.629	ATM	739	487	414	1095
Core-ATM.63	ATM	816	612	362	580
Core-ATM.630	ATM	683	709	339	603
Core-ATM.631	ATM	1116	690	573	814
Core-ATM.632	ATM	776	561	424	661
Core-ATM.633	ATM	518	411	214	376
Core-ATM.634	ATM	451	332	238	302
Core-ATM.635	ATM	732	550	461	625
Core-ATM.636	ATM	458	365	201	175
Core-ATM.637	ATM	544	582	51	41
Core-ATM.638	ATM	884	589	299	216
Core-ATM.639	ATM	537	356	94	160
Core-ATM.64	ATM	534	470	275	656
Core-ATM.640	ATM	722	420	524	489
Core-ATM.641	ATM	702	541	235	553
Core-ATM.642	ATM	549	411	224	692
Core-ATM.643	ATM	653	584	138	196
Core-ATM.644	ATM	506	350	248	399
Core-ATM.645	ATM	706	532	285	461
Core-ATM.646	ATM	1003	665	355	755
Core-ATM.647	ATM	681	365	408	484
Core-ATM.648	ATM	980	668	341	577
Core-ATM.649	ATM	149	119	107	97
Core-ATM.65	ATM	483	230	273	424
Core-ATM.650	ATM	432	209	176	736
Core-ATM.651	ATM	434	402	173	347
Core-ATM.652	ATM	353	237	212	433
Core-ATM.653	ATM	654	567	460	469
Core-ATM.654	ATM	644	516	66	98
Core-ATM.655	ATM	521	330	62	99
Core-ATM.656	ATM	587	378	409	387
Core-ATM.657	ATM	717	314	186	274
Core-ATM.658	ATM	795	545	521	664
Core-ATM.659	ATM	973	682	660	723
Core-ATM.66	ATM	618	435	446	632
Core-ATM.660	ATM	799	506	340	529
Core-ATM.661	ATM	801	516	564	521
Core-ATM.662	ATM	561	205	371	401
Core-ATM.663	ATM	776	373	352	467
Core-ATM.664	ATM	795	629	161	104
Core-ATM.665	ATM	1276	949	963	1421
Core-ATM.666	ATM	1218	635	458	690
Core-ATM.667	ATM	622	426	578	519
Core-ATM.668	ATM	334	301	182	125
Core-ATM.669	ATM	595	551	224	434
Core-ATM.67	ATM	594	402	361	368
Core-ATM.670	ATM	476	285	359	322
Core-ATM.671	ATM	847	541	36	50
Core-ATM.672	ATM	690	477	7	65
Core-ATM.673	ATM	533	344	107	40
Core-ATM.674	ATM	625	455	353	518
Core-ATM.675	ATM	381	320	152	125
Core-ATM.676	ATM	580	585	480	678
Core-ATM.677	ATM	273	140	107	128
Core-ATM.678	ATM	418	294	229	485
Core-ATM.679	ATM	597	353	35	90
Core-ATM.68	ATM	261	169	306	149
Core-ATM.680	ATM	734	466	307	441
Core-ATM.681	ATM	560	372	293	485
Core-ATM.682	ATM	238	204	12	31
Core-ATM.683	ATM	562	444	370	402
Core-ATM.684	ATM	482	259	257	408
Core-ATM.685	ATM	730	497	162	383
Core-ATM.686	ATM	988	691	530	515
Core-ATM.687	ATM	787	694	366	652
Core-ATM.688	ATM	597	336	259	497
Core-ATM.689	ATM	747	370	216	335
Core-ATM.69	ATM	632	489	317	605
Core-ATM.690	ATM	518	387	204	480
Core-ATM.691	ATM	725	443	397	295
Core-ATM.692	ATM	423	213	161	285
Core-ATM.693	ATM	463	319	216	304
Core-ATM.694	ATM	667	583	345	307
Core-ATM.695	ATM	560	410	102	237
Core-ATM.696	ATM	322	215	52	67
Core-ATM.697	ATM	909	534	526	693
Core-ATM.698	ATM	668	447	408	238
Core-ATM.699	ATM	533	275	298	703
Core-ATM.7	ATM	618	443	374	429
Core-ATM.70	ATM	905	627	461	554
Core-ATM.700	ATM	515	412	296	606
Core-ATM.701	ATM	628	289	247	443
Core-ATM.702	ATM	596	575	656	504
Core-ATM.71	ATM	709	489	439	453
Core-ATM.72	ATM	978	467	643	574
Core-ATM.73	ATM	494	389	276	270
Core-ATM.74	ATM	598	518	397	525
Core-ATM.75	ATM	420	221	156	244
Core-ATM.76	ATM	645	432	396	581
Core-ATM.77	ATM	507	270	224	420
Core-ATM.78	ATM	675	451	513	399
Core-ATM.79	ATM	855	492	295	702
Core-ATM.8	ATM	421	317	197	301
Core-ATM.80	ATM	1177	708	635	673
Core-ATM.81	ATM	666	400	336	718
Core-ATM.82	ATM	720	447	463	597
Core-ATM.83	ATM	835	733	371	796
Core-ATM.84	ATM	884	553	402	526
Core-ATM.85	ATM	784	459	402	509
Core-ATM.86	ATM	577	406	259	546
Core-ATM.87	ATM	603	545	346	467
Core-ATM.88	ATM	864	620	473	810
Core-ATM.89	ATM	465	289	140	464
Core-ATM.9	ATM	469	345	310	447
Core-ATM.90	ATM	325	246	192	292
Core-ATM.91	ATM	330	247	25	45
Core-ATM.92	ATM	634	388	197	244
Core-ATM.93	ATM	549	413	224	508
Core-ATM.94	ATM	426	345	228	314
Core-ATM.95	ATM	636	490	352	606
Core-ATM.96	ATM	579	483	334	327
Core-ATM.97	ATM	439	259	238	435
Core-ATM.98	ATM	494	284	292	413
Core-ATM.99	ATM	484	403	167	308
Core-ATR.1	ATR	816	771	34	12
Core-ATR.10	ATR	884	633	413	736
Core-ATR.100	ATR	697	403	441	455
Core-ATR.101	ATR	370	230	251	178
Core-ATR.102	ATR	795	532	474	285
Core-ATR.103	ATR	642	437	462	405
Core-ATR.104	ATR	801	618	573	686
Core-ATR.105	ATR	574	467	485	541
Core-ATR.106	ATR	587	476	278	251
Core-ATR.107	ATR	584	395	190	140
Core-ATR.108	ATR	518	369	27	23
Core-ATR.109	ATR	641	472	376	390
Core-ATR.11	ATR	775	546	321	897
Core-ATR.110	ATR	639	527	265	466
Core-ATR.111	ATR	466	409	141	360
Core-ATR.112	ATR	732	405	359	410
Core-ATR.113	ATR	931	539	602	730
Core-ATR.114	ATR	851	619	399	403
Core-ATR.115	ATR	643	316	418	564
Core-ATR.116	ATR	552	421	391	671
Core-ATR.117	ATR	645	469	458	583
Core-ATR.118	ATR	328	270	222	150
Core-ATR.119	ATR	964	623	380	371
Core-ATR.12	ATR	688	428	486	364
Core-ATR.120	ATR	658	542	435	316
Core-ATR.121	ATR	917	675	449	692
Core-ATR.122	ATR	419	300	487	415
Core-ATR.123	ATR	455	271	22	161
Core-ATR.124	ATR	461	292	229	210
Core-ATR.125	ATR	765	462	241	480
Core-ATR.126	ATR	568	470	281	462
Core-ATR.127	ATR	656	381	323	680
Core-ATR.128	ATR	479	358	204	465
Core-ATR.129	ATR	673	547	45	74
Core-ATR.13	ATR	466	280	271	316
Core-ATR.130	ATR	639	383	253	502
Core-ATR.131	ATR	644	573	285	2333
Core-ATR.132	ATR	448	336	167	270
Core-ATR.133	ATR	500	357	211	587
Core-ATR.134	ATR	449	235	99	258
Core-ATR.135	ATR	447	256	193	155
Core-ATR.136	ATR	611	450	65	258
Core-ATR.137	ATR	686	366	377	278
Core-ATR.138	ATR	602	396	360	659
Core-ATR.139	ATR	1000	581	411	817
Core-ATR.14	ATR	652	574	169	230
Core-ATR.140	ATR	832	433	222	482
Core-ATR.141	ATR	794	729	487	369
Core-ATR.142	ATR	588	486	400	825
Core-ATR.143	ATR	780	413	261	370
Core-ATR.144	ATR	488	276	236	333
Core-ATR.145	ATR	482	394	248	362
Core-ATR.146	ATR	905	639	502	624
Core-ATR.147	ATR	724	481	306	606
Core-ATR.148	ATR	500	276	106	98
Core-ATR.149	ATR	291	203	139	201
Core-ATR.15	ATR	718	523	567	651
Core-ATR.150	ATR	732	515	503	342
Core-ATR.151	ATR	470	387	11	3
Core-ATR.152	ATR	390	146	229	200
Core-ATR.153	ATR	363	209	162	246
Core-ATR.154	ATR	710	520	78	89
Core-ATR.155	ATR	376	324	10	7
Core-ATR.156	ATR	963	739	106	84
Core-ATR.157	ATR	416	279	298	302
Core-ATR.158	ATR	1005	639	583	714
Core-ATR.159	ATR	738	603	302	398
Core-ATR.16	ATR	410	220	271	199
Core-ATR.160	ATR	429	340	198	531
Core-ATR.161	ATR	534	350	214	640
Core-ATR.162	ATR	223	148	140	147
Core-ATR.163	ATR	771	518	433	474
Core-ATR.164	ATR	673	456	304	289
Core-ATR.165	ATR	616	319	236	189
Core-ATR.166	ATR	462	256	134	318
Core-ATR.167	ATR	973	586	474	724
Core-ATR.168	ATR	871	737	650	798
Core-ATR.169	ATR	959	557	51	100
Core-ATR.17	ATR	718	500	501	503
Core-ATR.170	ATR	493	258	229	343
Core-ATR.171	ATR	616	417	305	315
Core-ATR.172	ATR	549	523	370	409
Core-ATR.173	ATR	346	342	325	305
Core-ATR.174	ATR	362	281	226	425
Core-ATR.175	ATR	422	386	259	349
Core-ATR.176	ATR	373	294	215	413
Core-ATR.177	ATR	508	398	84	101
Core-ATR.178	ATR	632	439	11	8
Core-ATR.179	ATR	1066	712	851	776
Core-ATR.18	ATR	501	504	534	404
Core-ATR.180	ATR	623	422	502	523
Core-ATR.181	ATR	641	424	189	186
Core-ATR.182	ATR	1097	815	84	16
Core-ATR.183	ATR	333	232	17	49
Core-ATR.184	ATR	886	686	698	548
Core-ATR.185	ATR	469	272	110	217
Core-ATR.186	ATR	881	652	205	209
Core-ATR.187	ATR	398	223	4	29
Core-ATR.188	ATR	1177	846	448	751
Core-ATR.189	ATR	566	469	369	379
Core-ATR.19	ATR	247	209	107	264
Core-ATR.190	ATR	462	294	129	408
Core-ATR.191	ATR	505	472	1	0
Core-ATR.192	ATR	590	478	572	492
Core-ATR.193	ATR	812	596	152	143
Core-ATR.194	ATR	774	384	371	894
Core-ATR.195	ATR	900	586	597	438
Core-ATR.196	ATR	899	576	209	159
Core-ATR.197	ATR	753	438	31	37
Core-ATR.198	ATR	446	300	142	243
Core-ATR.199	ATR	689	494	491	514
Core-ATR.2	ATR	1186	802	3	27
Core-ATR.20	ATR	289	149	142	391
Core-ATR.200	ATR	457	209	182	282
Core-ATR.201	ATR	865	514	657	659
Core-ATR.202	ATR	615	451	148	311
Core-ATR.203	ATR	215	182	135	85
Core-ATR.204	ATR	738	440	326	630
Core-ATR.205	ATR	475	338	219	490
Core-ATR.206	ATR	312	102	219	288
Core-ATR.207	ATR	304	185	64	297
Core-ATR.208	ATR	722	461	412	593
Core-ATR.209	ATR	433	259	333	427
Core-ATR.21	ATR	616	506	425	345
Core-ATR.210	ATR	483	296	269	374
Core-ATR.211	ATR	573	533	394	457
Core-ATR.212	ATR	579	483	231	388
Core-ATR.213	ATR	564	555	235	335
Core-ATR.214	ATR	382	338	299	356
Core-ATR.215	ATR	500	300	228	453
Core-ATR.216	ATR	1160	826	623	787
Core-ATR.217	ATR	731	486	310	473
Core-ATR.218	ATR	768	634	471	763
Core-ATR.219	ATR	594	334	292	301
Core-ATR.22	ATR	486	471	202	344
Core-ATR.220	ATR	983	777	212	467
Core-ATR.221	ATR	702	341	145	149
Core-ATR.222	ATR	536	447	14	15
Core-ATR.223	ATR	686	520	18	1
Core-ATR.224	ATR	883	626	24	2
Core-ATR.225	ATR	630	360	17	0
Core-ATR.226	ATR	563	323	183	243
Core-ATR.227	ATR	378	295	287	297
Core-ATR.228	ATR	524	351	480	174
Core-ATR.229	ATR	769	517	310	533
Core-ATR.23	ATR	352	298	154	252
Core-ATR.230	ATR	670	355	150	463
Core-ATR.231	ATR	400	282	325	419
Core-ATR.232	ATR	500	274	256	326
Core-ATR.233	ATR	340	134	154	322
Core-ATR.234	ATR	635	450	273	385
Core-ATR.235	ATR	641	386	250	382
Core-ATR.236	ATR	404	333	64	171
Core-ATR.237	ATR	469	436	221	390
Core-ATR.238	ATR	879	501	463	637
Core-ATR.239	ATR	818	673	562	446
Core-ATR.24	ATR	445	334	255	234
Core-ATR.240	ATR	782	657	576	630
Core-ATR.241	ATR	474	344	172	392
Core-ATR.242	ATR	578	572	3	16
Core-ATR.243	ATR	433	296	157	375
Core-ATR.244	ATR	734	682	561	581
Core-ATR.245	ATR	483	309	401	674
Core-ATR.246	ATR	678	431	223	302
Core-ATR.247	ATR	428	375	418	268
Core-ATR.248	ATR	501	462	286	435
Core-ATR.249	ATR	539	463	180	321
Core-ATR.25	ATR	788	527	378	502
Core-ATR.250	ATR	468	266	56	112
Core-ATR.251	ATR	454	331	287	340
Core-ATR.252	ATR	398	338	18	25
Core-ATR.253	ATR	201	102	109	96
Core-ATR.254	ATR	721	421	405	844
Core-ATR.255	ATR	942	662	509	832
Core-ATR.256	ATR	637	449	315	326
Core-ATR.257	ATR	882	655	94	87
Core-ATR.258	ATR	559	366	15	24
Core-ATR.259	ATR	434	288	8	2
Core-ATR.26	ATR	471	378	458	485
Core-ATR.260	ATR	396	347	95	169
Core-ATR.261	ATR	366	291	121	233
Core-ATR.262	ATR	471	343	175	353
Core-ATR.263	ATR	413	238	90	289
Core-ATR.264	ATR	652	444	273	270
Core-ATR.265	ATR	700	532	406	417
Core-ATR.266	ATR	411	148	369	320
Core-ATR.267	ATR	617	422	266	475
Core-ATR.268	ATR	845	725	315	299
Core-ATR.269	ATR	539	357	427	341
Core-ATR.27	ATR	449	245	177	122
Core-ATR.270	ATR	382	314	111	310
Core-ATR.271	ATR	574	459	214	342
Core-ATR.272	ATR	565	530	166	336
Core-ATR.273	ATR	475	339	151	167
Core-ATR.274	ATR	422	259	188	172
Core-ATR.275	ATR	674	389	365	648
Core-ATR.276	ATR	534	360	240	290
Core-ATR.277	ATR	612	448	133	231
Core-ATR.278	ATR	890	453	385	212
Core-ATR.279	ATR	854	424	498	552
Core-ATR.28	ATR	480	288	351	301
Core-ATR.280	ATR	126	151	21	8
Core-ATR.281	ATR	445	274	0	16
Core-ATR.282	ATR	711	410	472	771
Core-ATR.283	ATR	447	360	5	28
Core-ATR.284	ATR	535	304	263	534
Core-ATR.285	ATR	469	337	430	376
Core-ATR.286	ATR	539	300	272	474
Core-ATR.287	ATR	575	340	215	434
Core-ATR.288	ATR	459	332	317	416
Core-ATR.289	ATR	128	76	68	253
Core-ATR.29	ATR	614	460	544	432
Core-ATR.291	ATR	460	392	318	198
Core-ATR.292	ATR	498	311	141	199
Core-ATR.293	ATR	1085	831	333	728
Core-ATR.294	ATR	626	444	316	292
Core-ATR.295	ATR	787	679	247	273
Core-ATR.296	ATR	797	600	481	890
Core-ATR.297	ATR	352	327	160	251
Core-ATR.298	ATR	296	240	117	192
Core-ATR.299	ATR	426	396	434	370
Core-ATR.3	ATR	645	468	427	431
Core-ATR.30	ATR	578	522	455	409
Core-ATR.300	ATR	407	350	346	211
Core-ATR.301	ATR	762	539	190	332
Core-ATR.302	ATR	421	302	280	400
Core-ATR.303	ATR	414	307	367	349
Core-ATR.304	ATR	815	489	717	729
Core-ATR.305	ATR	519	371	338	427
Core-ATR.306	ATR	469	384	316	385
Core-ATR.307	ATR	494	273	211	235
Core-ATR.308	ATR	576	435	302	573
Core-ATR.309	ATR	603	355	350	373
Core-ATR.31	ATR	584	449	272	329
Core-ATR.310	ATR	582	427	436	490
Core-ATR.311	ATR	812	507	451	589
Core-ATR.312	ATR	462	286	259	340
Core-ATR.313	ATR	730	469	510	598
Core-ATR.314	ATR	482	333	271	315
Core-ATR.315	ATR	713	457	346	677
Core-ATR.316	ATR	494	428	358	530
Core-ATR.317	ATR	508	340	114	47
Core-ATR.318	ATR	619	243	140	113
Core-ATR.319	ATR	446	355	126	299
Core-ATR.32	ATR	551	372	422	549
Core-ATR.320	ATR	1007	584	737	704
Core-ATR.321	ATR	879	783	44	72
Core-ATR.322	ATR	659	487	277	559
Core-ATR.323	ATR	468	387	438	448
Core-ATR.324	ATR	408	302	299	386
Core-ATR.325	ATR	698	375	248	514
Core-ATR.326	ATR	862	586	444	600
Core-ATR.327	ATR	374	240	190	323
Core-ATR.328	ATR	533	298	184	199
Core-ATR.329	ATR	738	525	584	755
Core-ATR.33	ATR	484	329	210	535
Core-ATR.330	ATR	813	487	273	576
Core-ATR.331	ATR	505	350	287	284
Core-ATR.332	ATR	413	314	205	288
Core-ATR.333	ATR	493	234	299	371
Core-ATR.334	ATR	432	223	275	219
Core-ATR.335	ATR	547	369	377	354
Core-ATR.336	ATR	638	370	223	522
Core-ATR.337	ATR	661	531	404	621
Core-ATR.338	ATR	474	442	283	538
Core-ATR.339	ATR	691	806	655	846
Core-ATR.34	ATR	592	368	157	378
Core-ATR.340	ATR	452	359	199	479
Core-ATR.341	ATR	545	372	258	432
Core-ATR.342	ATR	345	243	269	359
Core-ATR.343	ATR	427	233	124	150
Core-ATR.344	ATR	448	434	499	351
Core-ATR.345	ATR	455	226	277	181
Core-ATR.346	ATR	590	392	336	637
Core-ATR.347	ATR	273	71	26	4
Core-ATR.348	ATR	837	735	443	865
Core-ATR.349	ATR	665	432	325	812
Core-ATR.35	ATR	727	459	253	536
Core-ATR.350	ATR	404	301	32	30
Core-ATR.351	ATR	660	459	257	337
Core-ATR.352	ATR	466	275	189	425
Core-ATR.353	ATR	417	207	185	323
Core-ATR.354	ATR	360	174	1	52
Core-ATR.355	ATR	467	347	53	60
Core-ATR.356	ATR	654	446	562	579
Core-ATR.357	ATR	485	469	297	383
Core-ATR.358	ATR	671	490	337	671
Core-ATR.359	ATR	900	600	360	459
Core-ATR.36	ATR	217	140	124	120
Core-ATR.360	ATR	466	369	260	343
Core-ATR.361	ATR	636	479	376	579
Core-ATR.362	ATR	1058	699	393	863
Core-ATR.363	ATR	639	379	361	453
Core-ATR.364	ATR	401	312	3	10
Core-ATR.365	ATR	447	346	297	491
Core-ATR.366	ATR	553	322	297	230
Core-ATR.367	ATR	391	275	188	225
Core-ATR.368	ATR	511	345	6	66
Core-ATR.369	ATR	518	286	136	227
Core-ATR.37	ATR	689	299	338	296
Core-ATR.370	ATR	612	462	369	924
Core-ATR.371	ATR	1102	677	807	1118
Core-ATR.372	ATR	698	497	512	468
Core-ATR.373	ATR	574	462	334	440
Core-ATR.374	ATR	783	568	602	839
Core-ATR.375	ATR	436	299	447	270
Core-ATR.376	ATR	783	451	322	399
Core-ATR.377	ATR	570	336	443	410
Core-ATR.378	ATR	468	380	81	190
Core-ATR.379	ATR	648	511	784	643
Core-ATR.38	ATR	728	559	486	413
Core-ATR.380	ATR	565	417	463	453
Core-ATR.381	ATR	948	748	607	1172
Core-ATR.382	ATR	562	531	534	691
Core-ATR.383	ATR	436	201	175	263
Core-ATR.384	ATR	478	392	308	348
Core-ATR.385	ATR	621	494	384	813
Core-ATR.386	ATR	566	248	296	203
Core-ATR.387	ATR	691	450	189	292
Core-ATR.388	ATR	745	529	289	430
Core-ATR.389	ATR	761	535	316	414
Core-ATR.39	ATR	674	458	371	435
Core-ATR.390	ATR	626	320	296	550
Core-ATR.391	ATR	335	264	71	304
Core-ATR.392	ATR	481	581	345	417
Core-ATR.393	ATR	607	448	365	427
Core-ATR.394	ATR	543	485	94	143
Core-ATR.395	ATR	317	189	220	252
Core-ATR.396	ATR	861	607	322	486
Core-ATR.397	ATR	378	211	128	147
Core-ATR.398	ATR	514	414	244	438
Core-ATR.399	ATR	1065	555	662	853
Core-ATR.4	ATR	868	486	539	988
Core-ATR.40	ATR	775	474	401	770
Core-ATR.400	ATR	1038	691	710	776
Core-ATR.401	ATR	442	306	296	220
Core-ATR.402	ATR	445	251	342	151
Core-ATR.403	ATR	465	246	195	209
Core-ATR.404	ATR	460	322	178	176
Core-ATR.405	ATR	851	478	441	636
Core-ATR.406	ATR	476	287	232	223
Core-ATR.407	ATR	277	177	96	231
Core-ATR.408	ATR	350	370	145	213
Core-ATR.409	ATR	834	384	258	382
Core-ATR.41	ATR	854	571	609	622
Core-ATR.410	ATR	567	368	351	186
Core-ATR.411	ATR	524	383	375	541
Core-ATR.412	ATR	565	329	35	38
Core-ATR.413	ATR	776	458	620	886
Core-ATR.414	ATR	595	317	676	452
Core-ATR.415	ATR	700	461	260	554
Core-ATR.416	ATR	429	325	288	428
Core-ATR.417	ATR	452	284	223	326
Core-ATR.418	ATR	469	412	252	731
Core-ATR.419	ATR	495	381	226	308
Core-ATR.42	ATR	689	655	354	571
Core-ATR.420	ATR	683	531	285	285
Core-ATR.421	ATR	567	313	259	431
Core-ATR.422	ATR	587	446	298	316
Core-ATR.423	ATR	478	313	49	33
Core-ATR.424	ATR	866	460	222	292
Core-ATR.425	ATR	716	404	192	322
Core-ATR.426	ATR	1050	612	654	866
Core-ATR.427	ATR	730	469	412	841
Core-ATR.428	ATR	739	499	235	665
Core-ATR.429	ATR	467	259	366	368
Core-ATR.43	ATR	412	359	196	369
Core-ATR.430	ATR	674	492	231	343
Core-ATR.431	ATR	388	357	43	45
Core-ATR.432	ATR	732	398	99	106
Core-ATR.433	ATR	680	499	267	428
Core-ATR.434	ATR	485	415	308	268
Core-ATR.435	ATR	601	385	81	316
Core-ATR.436	ATR	589	429	370	655
Core-ATR.437	ATR	437	269	244	360
Core-ATR.438	ATR	857	549	100	152
Core-ATR.439	ATR	747	346	125	78
Core-ATR.44	ATR	385	130	124	158
Core-ATR.440	ATR	975	827	512	686
Core-ATR.441	ATR	457	391	251	379
Core-ATR.442	ATR	646	534	500	712
Core-ATR.443	ATR	664	716	481	689
Core-ATR.444	ATR	340	521	403	486
Core-ATR.445	ATR	439	328	373	376
Core-ATR.446	ATR	400	339	101	96
Core-ATR.447	ATR	583	417	313	346
Core-ATR.448	ATR	495	399	293	251
Core-ATR.449	ATR	513	294	139	459
Core-ATR.45	ATR	393	226	240	563
Core-ATR.450	ATR	449	410	310	391
Core-ATR.451	ATR	815	653	680	1034
Core-ATR.452	ATR	617	428	352	491
Core-ATR.453	ATR	772	466	446	769
Core-ATR.454	ATR	777	491	419	535
Core-ATR.455	ATR	523	540	317	255
Core-ATR.456	ATR	431	359	213	371
Core-ATR.457	ATR	325	270	170	225
Core-ATR.458	ATR	551	538	506	466
Core-ATR.459	ATR	28	19	8	27
Core-ATR.46	ATR	357	343	78	239
Core-ATR.460	ATR	799	759	740	707
Core-ATR.461	ATR	638	405	640	447
Core-ATR.462	ATR	714	602	151	291
Core-ATR.463	ATR	627	394	33	78
Core-ATR.464	ATR	341	437	508	460
Core-ATR.465	ATR	451	371	23	0
Core-ATR.466	ATR	492	261	111	71
Core-ATR.467	ATR	671	542	338	464
Core-ATR.468	ATR	349	376	227	218
Core-ATR.469	ATR	480	320	357	323
Core-ATR.47	ATR	824	620	208	375
Core-ATR.470	ATR	543	335	266	480
Core-ATR.471	ATR	667	503	366	700
Core-ATR.472	ATR	416	246	177	340
Core-ATR.473	ATR	420	324	199	291
Core-ATR.474	ATR	414	250	49	113
Core-ATR.475	ATR	423	300	153	415
Core-ATR.476	ATR	595	344	246	379
Core-ATR.477	ATR	392	246	38	87
Core-ATR.478	ATR	404	233	119	34
Core-ATR.479	ATR	536	348	456	613
Core-ATR.48	ATR	582	462	314	326
Core-ATR.480	ATR	610	415	228	450
Core-ATR.481	ATR	773	699	411	637
Core-ATR.482	ATR	563	355	276	319
Core-ATR.483	ATR	464	357	354	308
Core-ATR.484	ATR	243	195	215	198
Core-ATR.485	ATR	503	395	216	761
Core-ATR.486	ATR	560	423	381	414
Core-ATR.487	ATR	569	394	226	319
Core-ATR.488	ATR	356	343	234	344
Core-ATR.489	ATR	402	212	339	133
Core-ATR.49	ATR	721	488	189	424
Core-ATR.490	ATR	705	461	262	708
Core-ATR.491	ATR	881	535	412	340
Core-ATR.492	ATR	625	462	331	381
Core-ATR.493	ATR	451	423	237	306
Core-ATR.494	ATR	611	430	247	487
Core-ATR.495	ATR	588	477	175	565
Core-ATR.496	ATR	497	321	175	271
Core-ATR.497	ATR	662	352	268	376
Core-ATR.498	ATR	500	369	199	548
Core-ATR.499	ATR	767	572	324	356
Core-ATR.5	ATR	812	623	425	536
Core-ATR.50	ATR	619	517	622	604
Core-ATR.500	ATR	866	526	907	652
Core-ATR.501	ATR	436	242	9	11
Core-ATR.502	ATR	397	261	297	274
Core-ATR.503	ATR	469	379	114	141
Core-ATR.504	ATR	607	551	55	71
Core-ATR.505	ATR	1031	667	380	441
Core-ATR.506	ATR	509	323	326	504
Core-ATR.507	ATR	594	389	405	428
Core-ATR.508	ATR	396	327	190	129
Core-ATR.509	ATR	304	271	120	528
Core-ATR.51	ATR	808	492	393	824
Core-ATR.510	ATR	596	590	162	107
Core-ATR.511	ATR	641	476	582	558
Core-ATR.512	ATR	721	514	467	758
Core-ATR.513	ATR	505	329	194	292
Core-ATR.514	ATR	465	364	293	268
Core-ATR.515	ATR	352	281	68	217
Core-ATR.516	ATR	588	467	247	478
Core-ATR.517	ATR	333	160	98	127
Core-ATR.518	ATR	316	188	105	184
Core-ATR.519	ATR	461	413	333	258
Core-ATR.52	ATR	404	234	162	260
Core-ATR.520	ATR	450	273	95	293
Core-ATR.521	ATR	427	370	60	73
Core-ATR.522	ATR	801	602	570	893
Core-ATR.523	ATR	463	439	171	265
Core-ATR.524	ATR	475	324	265	456
Core-ATR.525	ATR	477	302	75	96
Core-ATR.526	ATR	630	519	188	232
Core-ATR.527	ATR	769	507	291	365
Core-ATR.528	ATR	803	464	562	634
Core-ATR.529	ATR	710	470	491	623
Core-ATR.53	ATR	449	368	151	415
Core-ATR.530	ATR	607	519	236	216
Core-ATR.531	ATR	577	431	312	509
Core-ATR.532	ATR	512	343	168	352
Core-ATR.533	ATR	522	449	333	320
Core-ATR.534	ATR	581	492	420	459
Core-ATR.535	ATR	523	478	402	224
Core-ATR.536	ATR	586	546	328	520
Core-ATR.537	ATR	706	352	263	336
Core-ATR.538	ATR	348	244	258	272
Core-ATR.539	ATR	456	261	230	464
Core-ATR.54	ATR	520	329	40	58
Core-ATR.540	ATR	572	432	205	443
Core-ATR.541	ATR	531	388	349	264
Core-ATR.542	ATR	440	264	199	260
Core-ATR.543	ATR	221	147	112	193
Core-ATR.544	ATR	701	394	387	504
Core-ATR.545	ATR	767	503	292	631
Core-ATR.546	ATR	349	299	404	325
Core-ATR.547	ATR	351	325	252	209
Core-ATR.548	ATR	453	493	182	232
Core-ATR.549	ATR	469	597	468	729
Core-ATR.55	ATR	840	575	600	642
Core-ATR.550	ATR	598	402	225	451
Core-ATR.551	ATR	576	288	383	340
Core-ATR.552	ATR	480	270	238	397
Core-ATR.553	ATR	690	346	286	449
Core-ATR.554	ATR	673	483	305	331
Core-ATR.555	ATR	744	478	319	724
Core-ATR.556	ATR	583	448	447	617
Core-ATR.557	ATR	395	302	0	5
Core-ATR.558	ATR	535	390	120	100
Core-ATR.559	ATR	587	368	216	546
Core-ATR.56	ATR	759	466	443	550
Core-ATR.560	ATR	444	250	227	268
Core-ATR.561	ATR	923	661	692	829
Core-ATR.562	ATR	659	454	319	542
Core-ATR.563	ATR	584	455	390	352
Core-ATR.564	ATR	461	321	153	342
Core-ATR.565	ATR	476	402	32	155
Core-ATR.566	ATR	816	688	534	594
Core-ATR.567	ATR	516	386	477	271
Core-ATR.568	ATR	404	274	251	309
Core-ATR.569	ATR	531	338	110	129
Core-ATR.57	ATR	801	648	651	783
Core-ATR.570	ATR	780	576	487	615
Core-ATR.571	ATR	667	337	241	398
Core-ATR.572	ATR	815	464	391	577
Core-ATR.573	ATR	329	155	12	14
Core-ATR.574	ATR	752	464	370	397
Core-ATR.575	ATR	397	303	159	102
Core-ATR.576	ATR	497	225	322	383
Core-ATR.577	ATR	575	312	175	314
Core-ATR.578	ATR	505	409	251	373
Core-ATR.579	ATR	716	506	389	561
Core-ATR.58	ATR	438	295	257	346
Core-ATR.580	ATR	551	340	152	324
Core-ATR.581	ATR	482	426	314	423
Core-ATR.582	ATR	425	246	192	256
Core-ATR.583	ATR	830	588	565	805
Core-ATR.584	ATR	333	237	0	0
Core-ATR.585	ATR	420	240	93	286
Core-ATR.586	ATR	300	258	146	409
Core-ATR.587	ATR	543	379	263	237
Core-ATR.588	ATR	629	340	152	190
Core-ATR.589	ATR	674	571	348	996
Core-ATR.59	ATR	661	507	341	384
Core-ATR.590	ATR	389	223	170	208
Core-ATR.591	ATR	277	116	156	183
Core-ATR.592	ATR	817	577	329	839
Core-ATR.593	ATR	814	584	290	269
Core-ATR.594	ATR	693	413	230	455
Core-ATR.595	ATR	673	539	121	138
Core-ATR.596	ATR	837	540	320	509
Core-ATR.597	ATR	500	345	247	311
Core-ATR.598	ATR	648	498	248	359
Core-ATR.599	ATR	716	538	329	680
Core-ATR.6	ATR	719	462	510	387
Core-ATR.60	ATR	452	503	411	372
Core-ATR.600	ATR	561	433	403	500
Core-ATR.601	ATR	409	203	226	305
Core-ATR.602	ATR	449	338	26	16
Core-ATR.603	ATR	471	336	253	363
Core-ATR.604	ATR	902	668	512	615
Core-ATR.605	ATR	420	195	61	316
Core-ATR.606	ATR	926	689	358	614
Core-ATR.607	ATR	511	410	0	14
Core-ATR.608	ATR	425	232	0	19
Core-ATR.609	ATR	314	228	134	181
Core-ATR.61	ATR	626	476	514	780
Core-ATR.610	ATR	630	540	473	538
Core-ATR.611	ATR	589	390	287	448
Core-ATR.612	ATR	403	346	297	228
Core-ATR.613	ATR	324	260	194	266
Core-ATR.614	ATR	685	366	278	350
Core-ATR.615	ATR	1177	863	420	824
Core-ATR.616	ATR	667	464	153	218
Core-ATR.617	ATR	641	485	274	199
Core-ATR.618	ATR	374	333	10	13
Core-ATR.619	ATR	374	255	9	2
Core-ATR.62	ATR	539	357	145	107
Core-ATR.620	ATR	504	360	315	424
Core-ATR.621	ATR	735	604	160	355
Core-ATR.622	ATR	704	653	6	3
Core-ATR.623	ATR	776	607	394	364
Core-ATR.624	ATR	718	517	80	107
Core-ATR.625	ATR	750	484	45	146
Core-ATR.626	ATR	639	405	409	317
Core-ATR.627	ATR	589	387	164	132
Core-ATR.628	ATR	419	344	32	53
Core-ATR.629	ATR	265	142	149	189
Core-ATR.63	ATR	551	369	419	736
Core-ATR.630	ATR	527	446	235	338
Core-ATR.631	ATR	508	308	150	370
Core-ATR.632	ATR	424	283	201	271
Core-ATR.633	ATR	414	456	88	82
Core-ATR.634	ATR	336	286	31	72
Core-ATR.635	ATR	772	468	48	87
Core-ATR.636	ATR	649	373	5	20
Core-ATR.637	ATR	565	518	452	255
Core-ATR.638	ATR	573	368	168	714
Core-ATR.639	ATR	440	314	63	88
Core-ATR.64	ATR	457	277	220	351
Core-ATR.640	ATR	462	363	146	261
Core-ATR.641	ATR	708	471	531	613
Core-ATR.642	ATR	558	282	975	733
Core-ATR.643	ATR	590	417	405	292
Core-ATR.644	ATR	553	366	219	420
Core-ATR.645	ATR	488	278	48	77
Core-ATR.646	ATR	762	463	167	441
Core-ATR.647	ATR	507	363	351	473
Core-ATR.648	ATR	646	499	541	498
Core-ATR.649	ATR	505	435	0	5
Core-ATR.65	ATR	711	597	493	532
Core-ATR.650	ATR	282	262	207	572
Core-ATR.651	ATR	378	285	289	609
Core-ATR.652	ATR	342	199	239	71
Core-ATR.653	ATR	634	355	173	366
Core-ATR.654	ATR	846	456	443	707
Core-ATR.66	ATR	327	182	191	123
Core-ATR.67	ATR	615	388	192	243
Core-ATR.68	ATR	490	339	621	448
Core-ATR.69	ATR	583	437	267	285
Core-ATR.7	ATR	726	539	350	226
Core-ATR.70	ATR	822	681	122	303
Core-ATR.71	ATR	321	264	133	235
Core-ATR.72	ATR	778	460	549	728
Core-ATR.73	ATR	656	458	182	469
Core-ATR.74	ATR	499	329	10	1
Core-ATR.75	ATR	615	362	19	8
Core-ATR.76	ATR	697	535	207	557
Core-ATR.77	ATR	941	790	820	561
Core-ATR.78	ATR	631	429	348	571
Core-ATR.79	ATR	706	451	321	529
Core-ATR.8	ATR	622	428	294	677
Core-ATR.81	ATR	715	448	556	777
Core-ATR.82	ATR	468	324	190	518
Core-ATR.83	ATR	439	315	261	262
Core-ATR.84	ATR	567	306	332	355
Core-ATR.85	ATR	566	348	291	492
Core-ATR.86	ATR	627	242	132	258
Core-ATR.87	ATR	973	575	432	584
Core-ATR.88	ATR	1202	840	782	905
Core-ATR.89	ATR	538	471	561	538
Core-ATR.9	ATR	598	372	5	5
Core-ATR.90	ATR	749	485	51	101
Core-ATR.91	ATR	625	344	398	619
Core-ATR.92	ATR	692	436	208	300
Core-ATR.93	ATR	590	434	342	283
Core-ATR.94	ATR	1136	817	811	1058
Core-ATR.95	ATR	581	520	281	400
Core-ATR.96	ATR	460	366	376	391
Core-ATR.97	ATR	568	245	249	300
Core-ATR.98	ATR	650	495	340	398
Core-ATR.99	ATR	497	309	262	143
Core-BARD1.1	BARD1	635	523	186	482
Core-BARD1.10	BARD1	385	249	383	414
Core-BARD1.100	BARD1	528	232	163	177
Core-BARD1.101	BARD1	897	570	374	693
Core-BARD1.102	BARD1	871	522	234	488
Core-BARD1.103	BARD1	521	315	13	64
Core-BARD1.104	BARD1	780	484	405	493
Core-BARD1.105	BARD1	618	333	200	216
Core-BARD1.106	BARD1	553	362	352	238
Core-BARD1.107	BARD1	466	425	290	390
Core-BARD1.108	BARD1	463	250	332	583
Core-BARD1.109	BARD1	811	488	351	589
Core-BARD1.11	BARD1	488	391	186	374
Core-BARD1.110	BARD1	542	523	253	301
Core-BARD1.111	BARD1	723	410	343	773
Core-BARD1.112	BARD1	416	278	239	100
Core-BARD1.113	BARD1	515	339	200	247
Core-BARD1.114	BARD1	572	414	340	394
Core-BARD1.115	BARD1	721	403	408	482
Core-BARD1.116	BARD1	673	507	779	573
Core-BARD1.117	BARD1	1036	726	481	1026
Core-BARD1.118	BARD1	736	374	295	623
Core-BARD1.119	BARD1	736	465	420	800
Core-BARD1.12	BARD1	477	369	305	283
Core-BARD1.120	BARD1	470	280	253	389
Core-BARD1.121	BARD1	822	416	466	505
Core-BARD1.122	BARD1	606	434	375	403
Core-BARD1.123	BARD1	1212	748	972	934
Core-BARD1.124	BARD1	525	372	241	506
Core-BARD1.125	BARD1	631	496	225	366
Core-BARD1.126	BARD1	787	527	536	543
Core-BARD1.127	BARD1	515	411	1	6
Core-BARD1.128	BARD1	618	388	734	423
Core-BARD1.129	BARD1	780	868	956	1043
Core-BARD1.13	BARD1	857	515	511	567
Core-BARD1.130	BARD1	914	531	279	818
Core-BARD1.131	BARD1	592	568	532	644
Core-BARD1.132	BARD1	889	543	371	458
Core-BARD1.133	BARD1	712	532	456	576
Core-BARD1.134	BARD1	473	178	220	272
Core-BARD1.135	BARD1	477	337	369	360
Core-BARD1.136	BARD1	677	402	244	603
Core-BARD1.137	BARD1	577	352	142	320
Core-BARD1.138	BARD1	436	372	347	306
Core-BARD1.139	BARD1	477	337	258	280
Core-BARD1.14	BARD1	539	439	122	575
Core-BARD1.140	BARD1	432	325	270	395
Core-BARD1.141	BARD1	337	176	137	306
Core-BARD1.142	BARD1	618	351	425	786
Core-BARD1.143	BARD1	419	335	258	622
Core-BARD1.144	BARD1	547	547	86	201
Core-BARD1.145	BARD1	345	251	221	273
Core-BARD1.146	BARD1	745	497	341	630
Core-BARD1.147	BARD1	375	136	131	169
Core-BARD1.148	BARD1	382	292	362	332
Core-BARD1.149	BARD1	244	247	169	204
Core-BARD1.15	BARD1	308	240	123	282
Core-BARD1.150	BARD1	801	486	205	528
Core-BARD1.151	BARD1	860	667	431	430
Core-BARD1.152	BARD1	560	349	520	423
Core-BARD1.153	BARD1	438	347	237	268
Core-BARD1.154	BARD1	515	346	130	365
Core-BARD1.155	BARD1	319	249	125	454
Core-BARD1.156	BARD1	533	364	231	549
Core-BARD1.157	BARD1	711	511	567	421
Core-BARD1.158	BARD1	466	394	364	446
Core-BARD1.159	BARD1	462	348	449	444
Core-BARD1.16	BARD1	856	600	690	1338
Core-BARD1.160	BARD1	521	337	185	177
Core-BARD1.161	BARD1	358	238	134	334
Core-BARD1.162	BARD1	259	254	216	145
Core-BARD1.163	BARD1	823	492	328	578
Core-BARD1.164	BARD1	396	284	256	153
Core-BARD1.165	BARD1	460	295	407	749
Core-BARD1.166	BARD1	582	354	261	401
Core-BARD1.167	BARD1	839	680	336	798
Core-BARD1.168	BARD1	492	375	258	212
Core-BARD1.169	BARD1	478	261	187	287
Core-BARD1.17	BARD1	822	574	487	801
Core-BARD1.170	BARD1	573	338	252	387
Core-BARD1.171	BARD1	572	333	426	731
Core-BARD1.172	BARD1	591	425	204	457
Core-BARD1.173	BARD1	677	400	117	206
Core-BARD1.175	BARD1	622	380	441	293
Core-BARD1.176	BARD1	826	670	464	835
Core-BARD1.177	BARD1	435	385	132	392
Core-BARD1.178	BARD1	625	393	440	391
Core-BARD1.179	BARD1	858	680	106	193
Core-BARD1.18	BARD1	763	529	499	477
Core-BARD1.180	BARD1	644	486	291	548
Core-BARD1.181	BARD1	452	345	245	188
Core-BARD1.182	BARD1	653	395	32	86
Core-BARD1.183	BARD1	848	566	111	174
Core-BARD1.184	BARD1	417	341	211	575
Core-BARD1.185	BARD1	395	277	221	346
Core-BARD1.186	BARD1	712	492	506	413
Core-BARD1.187	BARD1	855	776	579	1004
Core-BARD1.188	BARD1	435	387	296	222
Core-BARD1.189	BARD1	258	224	217	258
Core-BARD1.19	BARD1	1075	839	775	1462
Core-BARD1.190	BARD1	384	319	245	448
Core-BARD1.191	BARD1	664	490	581	787
Core-BARD1.192	BARD1	466	447	416	527
Core-BARD1.193	BARD1	531	493	220	423
Core-BARD1.194	BARD1	510	401	446	529
Core-BARD1.195	BARD1	732	331	282	274
Core-BARD1.196	BARD1	450	233	356	756
Core-BARD1.197	BARD1	659	406	36	69
Core-BARD1.198	BARD1	405	219	114	282
Core-BARD1.199	BARD1	856	561	268	414
Core-BARD1.2	BARD1	456	240	189	95
Core-BARD1.20	BARD1	378	322	186	426
Core-BARD1.200	BARD1	540	433	384	336
Core-BARD1.201	BARD1	774	406	247	352
Core-BARD1.202	BARD1	608	305	415	367
Core-BARD1.203	BARD1	506	232	207	282
Core-BARD1.204	BARD1	500	384	345	375
Core-BARD1.205	BARD1	207	159	64	180
Core-BARD1.206	BARD1	663	397	215	344
Core-BARD1.207	BARD1	737	532	186	220
Core-BARD1.208	BARD1	594	406	403	569
Core-BARD1.209	BARD1	682	517	221	581
Core-BARD1.21	BARD1	873	504	303	695
Core-BARD1.210	BARD1	910	634	520	905
Core-BARD1.211	BARD1	543	337	345	611
Core-BARD1.212	BARD1	575	232	439	264
Core-BARD1.213	BARD1	619	347	192	563
Core-BARD1.214	BARD1	311	151	151	80
Core-BARD1.215	BARD1	296	204	255	122
Core-BARD1.216	BARD1	518	453	537	587
Core-BARD1.217	BARD1	400	326	260	231
Core-BARD1.218	BARD1	507	393	350	393
Core-BARD1.219	BARD1	548	405	479	340
Core-BARD1.22	BARD1	541	338	296	226
Core-BARD1.220	BARD1	340	329	168	294
Core-BARD1.221	BARD1	3	0	0	0
Core-BARD1.222	BARD1	717	446	133	88
Core-BARD1.223	BARD1	592	372	88	125
Core-BARD1.224	BARD1	561	338	277	463
Core-BARD1.225	BARD1	313	176	238	339
Core-BARD1.23	BARD1	667	477	320	337
Core-BARD1.24	BARD1	483	435	67	252
Core-BARD1.25	BARD1	474	394	97	133
Core-BARD1.26	BARD1	412	366	100	84
Core-BARD1.27	BARD1	685	423	372	476
Core-BARD1.28	BARD1	423	389	176	422
Core-BARD1.29	BARD1	555	370	317	620
Core-BARD1.3	BARD1	660	358	77	97
Core-BARD1.30	BARD1	667	374	491	504
Core-BARD1.31	BARD1	485	347	352	237
Core-BARD1.32	BARD1	436	230	155	294
Core-BARD1.33	BARD1	470	336	497	543
Core-BARD1.34	BARD1	574	350	366	601
Core-BARD1.35	BARD1	679	462	422	750
Core-BARD1.36	BARD1	589	417	370	312
Core-BARD1.37	BARD1	540	429	259	453
Core-BARD1.38	BARD1	415	300	210	655
Core-BARD1.39	BARD1	499	386	329	346
Core-BARD1.4	BARD1	657	401	298	577
Core-BARD1.40	BARD1	681	469	343	658
Core-BARD1.41	BARD1	714	419	430	614
Core-BARD1.42	BARD1	529	352	441	462
Core-BARD1.43	BARD1	614	399	179	631
Core-BARD1.44	BARD1	666	616	343	488
Core-BARD1.45	BARD1	562	353	248	514
Core-BARD1.46	BARD1	559	396	263	480
Core-BARD1.47	BARD1	648	385	460	367
Core-BARD1.48	BARD1	776	491	344	641
Core-BARD1.49	BARD1	541	338	234	572
Core-BARD1.5	BARD1	813	477	263	387
Core-BARD1.50	BARD1	634	590	281	589
Core-BARD1.51	BARD1	821	555	379	497
Core-BARD1.52	BARD1	613	455	347	603
Core-BARD1.53	BARD1	505	418	257	359
Core-BARD1.54	BARD1	502	408	263	409
Core-BARD1.55	BARD1	444	397	179	476
Core-BARD1.56	BARD1	709	455	387	337
Core-BARD1.57	BARD1	1093	768	549	480
Core-BARD1.58	BARD1	839	648	622	895
Core-BARD1.59	BARD1	543	246	299	651
Core-BARD1.6	BARD1	808	685	133	276
Core-BARD1.60	BARD1	386	329	149	317
Core-BARD1.61	BARD1	599	549	396	623
Core-BARD1.62	BARD1	661	539	495	566
Core-BARD1.63	BARD1	312	192	299	258
Core-BARD1.64	BARD1	1142	599	453	946
Core-BARD1.65	BARD1	725	377	189	426
Core-BARD1.66	BARD1	785	576	337	573
Core-BARD1.67	BARD1	614	470	271	533
Core-BARD1.68	BARD1	1048	671	446	606
Core-BARD1.69	BARD1	740	541	272	638
Core-BARD1.7	BARD1	929	662	42	22
Core-BARD1.70	BARD1	332	197	9	44
Core-BARD1.71	BARD1	874	749	654	728
Core-BARD1.72	BARD1	561	397	308	703
Core-BARD1.73	BARD1	394	295	187	297
Core-BARD1.74	BARD1	231	160	27	6
Core-BARD1.75	BARD1	704	519	301	543
Core-BARD1.76	BARD1	646	562	205	682
Core-BARD1.77	BARD1	525	286	426	366
Core-BARD1.78	BARD1	1065	719	596	563
Core-BARD1.79	BARD1	711	523	171	182
Core-BARD1.8	BARD1	523	501	332	623
Core-BARD1.80	BARD1	535	257	222	386
Core-BARD1.81	BARD1	721	559	707	579
Core-BARD1.82	BARD1	438	347	248	272
Core-BARD1.83	BARD1	622	389	322	577
Core-BARD1.84	BARD1	538	311	251	209
Core-BARD1.85	BARD1	477	334	177	267
Core-BARD1.86	BARD1	639	508	317	578
Core-BARD1.87	BARD1	656	527	251	387
Core-BARD1.88	BARD1	622	483	20	71
Core-BARD1.89	BARD1	717	476	356	584
Core-BARD1.9	BARD1	586	449	375	410
Core-BARD1.90	BARD1	941	562	375	723
Core-BARD1.91	BARD1	905	508	633	625
Core-BARD1.92	BARD1	385	203	292	363
Core-BARD1.93	BARD1	449	324	321	483
Core-BARD1.94	BARD1	306	228	91	216
Core-BARD1.95	BARD1	934	870	647	567
Core-BARD1.96	BARD1	763	427	317	620
Core-BARD1.97	BARD1	627	367	187	316
Core-BARD1.98	BARD1	720	284	366	244
Core-BARD1.99	BARD1	522	313	261	356
Core-BLM.1	BLM	503	323	74	70
Core-BLM.10	BLM	501	296	137	383
Core-BLM.100	BLM	659	574	247	151
Core-BLM.101	BLM	465	305	54	74
Core-BLM.102	BLM	472	336	126	436
Core-BLM.103	BLM	665	487	6	36
Core-BLM.104	BLM	531	450	13	19
Core-BLM.105	BLM	550	451	277	200
Core-BLM.106	BLM	559	407	79	188
Core-BLM.107	BLM	470	429	255	349
Core-BLM.108	BLM	542	436	126	265
Core-BLM.109	BLM	353	273	99	89
Core-BLM.11	BLM	487	262	257	373
Core-BLM.110	BLM	384	185	211	142
Core-BLM.111	BLM	575	421	166	323
Core-BLM.112	BLM	590	373	310	572
Core-BLM.113	BLM	551	360	506	458
Core-BLM.114	BLM	393	219	162	203
Core-BLM.115	BLM	422	285	491	205
Core-BLM.116	BLM	397	275	266	461
Core-BLM.117	BLM	580	453	443	477
Core-BLM.118	BLM	282	199	115	253
Core-BLM.119	BLM	397	215	198	429
Core-BLM.12	BLM	388	288	268	276
Core-BLM.120	BLM	432	291	242	220
[truncated: 9,399 more rows]

## Sheet: Normalized Counts
sgRNA	Gene	T0_R1	T0_R2	T38_R1	T38_R2
AAVS1-controls-AAVS1.1	AAVS1	625.824	605.68	700.033	817.616
AAVS1-controls-AAVS1.10	AAVS1	527.276	544.035	644.161	844.459
AAVS1-controls-AAVS1.100	AAVS1	338.698	326.65	176.582	531.891
AAVS1-controls-AAVS1.101	AAVS1	336.634	363.976	354.653	350.833
AAVS1-controls-AAVS1.102	AAVS1	439.299	394.636	684.207	503.145
AAVS1-controls-AAVS1.103	AAVS1	282.424	239.369	279.134	220.506
AAVS1-controls-AAVS1.104	AAVS1	221.229	240.779	271.026	287.926
AAVS1-controls-AAVS1.105	AAVS1	621.341	617.251	636.925	649.453
AAVS1-controls-AAVS1.106	AAVS1	147.514	220.526	206.53	199.863
AAVS1-controls-AAVS1.107	AAVS1	469.47	565.812	828.526	597.194
AAVS1-controls-AAVS1.108	AAVS1	931.162	962.311	1031.96	946.721
AAVS1-controls-AAVS1.109	AAVS1	942.682	1114.11	1027.23	880.066
AAVS1-controls-AAVS1.11	AAVS1	216.611	140.636	106.8	259.153
AAVS1-controls-AAVS1.110	AAVS1	211.305	235.716	160.089	302.238
AAVS1-controls-AAVS1.111	AAVS1	752.488	762.478	898.734	1308.12
AAVS1-controls-AAVS1.112	AAVS1	399.247	419.234	328.943	568.626
AAVS1-controls-AAVS1.113	AAVS1	296.226	409.347	368.887	555.806
AAVS1-controls-AAVS1.114	AAVS1	298.509	368.681	230.648	225.923
AAVS1-controls-AAVS1.115	AAVS1	246.187	252.429	328.008	225.811
AAVS1-controls-AAVS1.12	AAVS1	377.104	503.375	405.073	299.329
AAVS1-controls-AAVS1.13	AAVS1	452.196	525.638	381.029	527.452
AAVS1-controls-AAVS1.14	AAVS1	243.685	198.789	339.92	219.937
AAVS1-controls-AAVS1.15	AAVS1	904.798	1121.84	1204.58	1316.78
AAVS1-controls-AAVS1.16	AAVS1	331.682	267.054	221.05	226.734
AAVS1-controls-AAVS1.17	AAVS1	451.267	448.124	393.55	640.81
AAVS1-controls-AAVS1.18	AAVS1	466.29	473.514	374.125	885.623
AAVS1-controls-AAVS1.19	AAVS1	617.442	632.521	662.92	644.138
AAVS1-controls-AAVS1.2	AAVS1	306.673	379.173	521.906	562.836
AAVS1-controls-AAVS1.20	AAVS1	321.101	326.005	345.38	431.203
AAVS1-controls-AAVS1.21	AAVS1	643.755	669.202	745.057	584.597
AAVS1-controls-AAVS1.22	AAVS1	612.47	701.518	433.985	652.362
AAVS1-controls-AAVS1.23	AAVS1	542.518	600.77	658.173	691.298
AAVS1-controls-AAVS1.24	AAVS1	530.143	583.897	727.019	779.089
AAVS1-controls-AAVS1.25	AAVS1	283.247	319.171	262.911	249.13
AAVS1-controls-AAVS1.26	AAVS1	242.788	222.934	361.936	216.832
AAVS1-controls-AAVS1.27	AAVS1	358.183	312.338	404.582	863.46
AAVS1-controls-AAVS1.28	AAVS1	254.537	283.655	493.614	329.855
AAVS1-controls-AAVS1.29	AAVS1	470.033	437.918	576.139	590.453
AAVS1-controls-AAVS1.3	AAVS1	412.351	394.962	320.448	247.666
AAVS1-controls-AAVS1.30	AAVS1	292.724	235.796	452.957	293.734
AAVS1-controls-AAVS1.31	AAVS1	456.251	333.676	530.735	603.431
AAVS1-controls-AAVS1.32	AAVS1	170.053	220.805	432.93	341.481
AAVS1-controls-AAVS1.33	AAVS1	384.183	385.275	350.239	379.055
AAVS1-controls-AAVS1.34	AAVS1	342.253	283.329	486.821	164.35
AAVS1-controls-AAVS1.35	AAVS1	319.402	290.282	431.116	242.156
AAVS1-controls-AAVS1.36	AAVS1	245.488	238.77	194.397	276.066
AAVS1-controls-AAVS1.37	AAVS1	575.409	690.394	1029.37	980.706
AAVS1-controls-AAVS1.38	AAVS1	244.79	284.899	322.002	315.03
AAVS1-controls-AAVS1.39	AAVS1	466.728	370.284	737.219	561.838
AAVS1-controls-AAVS1.4	AAVS1	284.343	224.624	363.038	523.191
AAVS1-controls-AAVS1.40	AAVS1	295.028	278.591	427.914	537.643
AAVS1-controls-AAVS1.41	AAVS1	487.422	622.314	474.252	858.976
AAVS1-controls-AAVS1.42	AAVS1	625.146	692.07	667.429	752.191
AAVS1-controls-AAVS1.43	AAVS1	380.784	360.763	526.876	555.6
AAVS1-controls-AAVS1.45	AAVS1	318.245	344.734	479.038	520.656
AAVS1-controls-AAVS1.46	AAVS1	220.28	208.988	123.07	186.791
AAVS1-controls-AAVS1.47	AAVS1	345.558	221.61	335.347	310.396
AAVS1-controls-AAVS1.48	AAVS1	422.765	583.338	536.75	366.525
AAVS1-controls-AAVS1.49	AAVS1	379.711	424.371	466.85	444.676
AAVS1-controls-AAVS1.5	AAVS1	346.007	319.937	352.442	316.046
AAVS1-controls-AAVS1.50	AAVS1	318.265	445.875	501.554	518.473
AAVS1-controls-AAVS1.51	AAVS1	724.851	661.338	583.969	619.161
AAVS1-controls-AAVS1.52	AAVS1	493.51	433.692	668.317	549.67
AAVS1-controls-AAVS1.53	AAVS1	368.118	329.265	428.302	294.555
AAVS1-controls-AAVS1.54	AAVS1	496.147	400.584	460.565	609.669
AAVS1-controls-AAVS1.55	AAVS1	474.119	517.873	794.534	402.803
AAVS1-controls-AAVS1.56	AAVS1	471.305	396.08	297.393	393.238
AAVS1-controls-AAVS1.57	AAVS1	306.673	350.596	293.692	368.1
AAVS1-controls-AAVS1.58	AAVS1	366.241	434.098	541.609	446.262
AAVS1-controls-AAVS1.59	AAVS1	337.708	337.296	391.505	635.561
AAVS1-controls-AAVS1.6	AAVS1	420.014	575.819	847.229	744.005
AAVS1-controls-AAVS1.60	AAVS1	349.968	321.141	361.159	320.111
AAVS1-controls-AAVS1.61	AAVS1	136.182	183.272	113.251	121.376
AAVS1-controls-AAVS1.62	AAVS1	552.933	521.972	500.398	506.819
AAVS1-controls-AAVS1.63	AAVS1	622.613	596.711	706.049	951.122
AAVS1-controls-AAVS1.65	AAVS1	558.302	563.051	337.661	394.701
AAVS1-controls-AAVS1.66	AAVS1	423.734	318.852	412.357	538.781
AAVS1-controls-AAVS1.67	AAVS1	609.446	652.694	765.076	812.385
AAVS1-controls-AAVS1.68	AAVS1	493.019	449.767	859.576	650.124
AAVS1-controls-AAVS1.7	AAVS1	620.006	775.373	770.647	879.899
AAVS1-controls-AAVS1.70	AAVS1	249.898	140.517	163.949	347.411
AAVS1-controls-AAVS1.71	AAVS1	570.415	680.46	764.316	765.514
AAVS1-controls-AAVS1.72	AAVS1	328.201	383.704	447.33	373.275
AAVS1-controls-AAVS1.73	AAVS1	432.263	312.099	1101.64	635.421
AAVS1-controls-AAVS1.74	AAVS1	366.585	442.981	438.066	577.521
AAVS1-controls-AAVS1.75	AAVS1	479.071	493.934	498.797	641.676
AAVS1-controls-AAVS1.76	AAVS1	393.273	430.845	189.436	607.357
AAVS1-controls-AAVS1.77	AAVS1	396.453	343.244	502.165	360.735
AAVS1-controls-AAVS1.78	AAVS1	319.537	212.289	565.162	288.205
AAVS1-controls-AAVS1.79	AAVS1	172.43	236.727	88.152	146.448
AAVS1-controls-AAVS1.8	AAVS1	284.624	332.073	451.689	236.086
AAVS1-controls-AAVS1.80	AAVS1	530.008	509.437	608.474	441.46
AAVS1-controls-AAVS1.81	AAVS1	545.999	570.802	478.001	877.521
AAVS1-controls-AAVS1.82	AAVS1	368.243	390.737	839.715	430.309
AAVS1-controls-AAVS1.83	AAVS1	411.183	269.429	0	0
AAVS1-controls-AAVS1.84	AAVS1	362.155	401.995	564.172	648.549
AAVS1-controls-AAVS1.85	AAVS1	371.297	340.07	582.035	329.565
AAVS1-controls-AAVS1.86	AAVS1	407.566	423.533	559.813	537.904
AAVS1-controls-AAVS1.87	AAVS1	813.797	666.354	1072.68	526.25
AAVS1-controls-AAVS1.88	AAVS1	313.626	349.033	352.886	489.85
AAVS1-controls-AAVS1.89	AAVS1	306.516	361.934	204.328	358.422
AAVS1-controls-AAVS1.9	AAVS1	511.389	569.918	683.818	685.051
AAVS1-controls-AAVS1.90	AAVS1	477.487	669.375	604.662	407.717
AAVS1-controls-AAVS1.91	AAVS1	519.207	581.202	714.489	499.08
AAVS1-controls-AAVS1.92	AAVS1	315.722	310.775	307.815	412.519
AAVS1-controls-AAVS1.93	AAVS1	199.983	214.178	249.287	450.121
AAVS1-controls-AAVS1.94	AAVS1	303.816	372.779	276.043	247.041
AAVS1-controls-AAVS1.95	AAVS1	288.565	369.286	396.799	525.961
AAVS1-controls-AAVS1.96	AAVS1	402.948	513.502	518.435	448.155
AAVS1-controls-AAVS1.97	AAVS1	259.603	278.392	268.213	226.967
AAVS1-controls-AAVS1.98	AAVS1	181.406	156.192	274.386	240.067
AAVS1-controls-AAVS1.99	AAVS1	489.538	605.561	645.365	706.626
BE3-empty-window-ALG2.1	ALG2	421.285	452.828	503.266	320.223
BE3-empty-window-ALG2.2	ALG2	422.254	352.486	378.651	271.526
BE3-empty-window-ALG2.3	ALG2	301.283	334.481	534.381	350.292
BE3-empty-window-ALG2.4	ALG2	409.588	379.765	289.999	652.045
BE3-empty-window-ALG2.5	ALG2	447.786	415.774	519.925	670.198
BE3-empty-window-ALG2.6	ALG2	516.372	733.994	1034.94	557.409
BE3-empty-window-ALG2.7	ALG2	518.3	535.359	551.539	603.683
BE3-empty-window-ALG2.8	ALG2	327.23	312.225	434.975	333.407
BE3-empty-window-CENPA.1	CENPA	470.283	388.688	693.638	583.19
BE3-empty-window-CENPA.2	CENPA	384.995	482.763	421.851	421.068
BE3-empty-window-CENPA.3	CENPA	556.122	515.392	810.432	540.702
BE3-empty-window-CENPA.4	CENPA	529.747	609.253	676.813	776.162
BE3-empty-window-CENPA.5	CENPA	477.694	505.185	429.459	365.481
BE3-empty-window-CHMP2A.1	CHMP2A	426.883	527.887	335.014	431.996
BE3-empty-window-CHMP2A.10	CHMP2A	388.718	642.089	449.811	408.761
BE3-empty-window-CHMP2A.2	CHMP2A	152.341	278.511	231.194	143.651
BE3-empty-window-CHMP2A.3	CHMP2A	402.176	632.441	432.597	335.132
BE3-empty-window-CHMP2A.4	CHMP2A	491.206	417.504	322.16	523.499
BE3-empty-window-CHMP2A.5	CHMP2A	386.591	266.296	318.411	261.632
BE3-empty-window-CHMP2A.6	CHMP2A	352.918	356.425	254.637	220.87
BE3-empty-window-CHMP2A.8	CHMP2A	336.384	374.995	156.23	149.525
BE3-empty-window-CHMP2A.9	CHMP2A	403.584	317.488	297.948	353.872
BE3-empty-window-DPAGT1.1	DPAGT1	259.228	201.037	308.092	315.617
BE3-empty-window-DPAGT1.10	DPAGT1	322.195	344.455	340.261	585.296
BE3-empty-window-DPAGT1.11	DPAGT1	299.02	209.028	552.308	548.291
BE3-empty-window-DPAGT1.12	DPAGT1	513.442	565.899	253.757	407.465
BE3-empty-window-DPAGT1.13	DPAGT1	374.123	387.81	533.715	526.558
BE3-empty-window-DPAGT1.14	DPAGT1	518.885	422.561	685.086	560.486
BE3-empty-window-DPAGT1.15	DPAGT1	392.262	435.469	418.649	366.804
BE3-empty-window-DPAGT1.16	DPAGT1	408.347	287.507	253.924	438.205
BE3-empty-window-DPAGT1.17	DPAGT1	435.807	541.467	730.213	431.101
BE3-empty-window-DPAGT1.18	DPAGT1	561.533	524.068	676.219	496.003
BE3-empty-window-DPAGT1.19	DPAGT1	157.616	182.913	148.003	170.307
BE3-empty-window-DPAGT1.2	DPAGT1	393.857	316.916	295.468	311.049
BE3-empty-window-DPAGT1.20	DPAGT1	445.836	608.096	394.596	480.022
BE3-empty-window-DPAGT1.3	DPAGT1	337.75	470.666	556.833	295.777
BE3-empty-window-DPAGT1.4	DPAGT1	179.446	312.305	226.835	177.924
BE3-empty-window-DPAGT1.5	DPAGT1	320.767	272.962	279.847	284.252
BE3-empty-window-DPAGT1.6	DPAGT1	179.415	165.474	94.2784	120.947
BE3-empty-window-DPAGT1.7	DPAGT1	250.503	271.512	82.5806	103.335
BE3-empty-window-DPAGT1.8	DPAGT1	446.889	446.274	467.302	624.577
BE3-empty-window-DPAGT1.9	DPAGT1	406.575	490.075	688.621	315.841
BE3-empty-window-IMP3.1	IMP3	670.86	807.683	905.257	793.729
BE3-empty-window-IMP3.2	IMP3	563.232	634.251	786.482	672.939
BE3-empty-window-ISCU.1	ISCU	373.768	456.727	410.978	679.718
BE3-empty-window-ISCU.10	ISCU	374.623	311.779	359.234	314.126
BE3-empty-window-ISCU.11	ISCU	291.254	292.491	232.851	388.156
BE3-empty-window-ISCU.12	ISCU	344.275	303.382	169.354	248.113
BE3-empty-window-ISCU.2	ISCU	436.287	543.323	682.661	306.565
BE3-empty-window-ISCU.3	ISCU	351.657	336.697	267.824	303.058
BE3-empty-window-ISCU.4	ISCU	318.984	322.026	387.202	217.877
BE3-empty-window-ISCU.5	ISCU	179.79	233.467	77.2312	190.745
BE3-empty-window-ISCU.6	ISCU	601.138	542.066	584.69	555.74
BE3-empty-window-ISCU.7	ISCU	307.538	228.151	261.374	358.283
BE3-empty-window-ISCU.8	ISCU	398.996	351.242	392.773	277.903
BE3-empty-window-ISCU.9	ISCU	422.14	388.854	495.381	544.962
BE3-empty-window-LSM7.1	LSM7	292.932	382.38	201.736	363.504
BE3-empty-window-LSM7.2	LSM7	385.142	402.394	552.752	415.009
BE3-empty-window-LSM7.3	LSM7	415.823	346.258	331.987	511.08
BE3-empty-window-LSM7.4	LSM7	427.833	404.723	495.492	696.845
BE3-empty-window-LSM7.5	LSM7	318.723	279.549	1.43448	8.01841
BE3-empty-window-MRPL10.1	MRPL10	255.966	348.507	291.711	318.638
BE3-empty-window-MRPL10.3	MRPL10	353.168	279.509	261.865	527.927
BE3-empty-window-MRPL10.4	MRPL10	440.27	473.115	526.931	384.398
BE3-empty-window-MRPL10.5	MRPL10	432.461	581.129	498.361	449.674
BE3-empty-window-MRPL10.6	MRPL10	564.337	675.922	874.809	662.721
BE3-empty-window-MRPL10.7	MRPL10	289.534	409.986	277.422	228.748
BE3-empty-window-MRPL10.8	MRPL10	323.624	304.667	354.542	459.669
BE3-empty-window-MRPL11.1	MRPL11	442.593	380.73	482.637	459.948
BE3-empty-window-MRPL11.2	MRPL11	437.34	475.404	423.935	469.748
BE3-empty-window-MRPL11.3	MRPL11	237.805	166.033	186.734	250.286
BE3-empty-window-MRPL12.1	MRPL12	378.073	427.99	704.892	307.179
BE3-empty-window-MRPL12.2	MRPL12	401.144	309.69	411.144	246.594
BE3-empty-window-MRPL16.1	MRPL16	358.975	346.378	306.111	514.726
BE3-empty-window-MRPL16.2	MRPL16	409.797	171.016	286.195	370.31
BE3-empty-window-MRPL16.3	MRPL16	447.087	460.739	663.403	502.045
BE3-empty-window-MRPL17.1	MRPL17	552.661	542.598	614.648	619.859
BE3-empty-window-MRPL17.2	MRPL17	561.752	537.481	452.569	639.654
BE3-empty-window-MRPL18.1	MRPL18	370.859	293.575	438.344	332.419
BE3-empty-window-MRPL18.2	MRPL18	337.656	415.169	368.396	296.14
BE3-empty-window-MRPL2.1	MRPL2	291.504	349.265	228.103	141.618
BE3-empty-window-MRPL2.10	MRPL2	530.425	502.49	830.395	767.295
BE3-empty-window-MRPL2.11	MRPL2	362.05	342.319	346.768	558.425
BE3-empty-window-MRPL2.12	MRPL2	396.192	400.904	503.211	389.815
BE3-empty-window-MRPL2.13	MRPL2	392.596	385.161	607.522	572.496
BE3-empty-window-MRPL2.14	MRPL2	503.59	523.389	586.125	538.519
BE3-empty-window-MRPL2.15	MRPL2	432.357	445.589	372.857	788.777
BE3-empty-window-MRPL2.16	MRPL2	341.805	442.814	295.959	251.564
BE3-empty-window-MRPL2.2	MRPL2	361.55	500.275	612.159	344.987
BE3-empty-window-MRPL2.3	MRPL2	841.924	725.864	863.269	532.935
BE3-empty-window-MRPL2.4	MRPL2	401.311	487.706	1449.02	783.901
BE3-empty-window-MRPL2.5	MRPL2	409.099	375.108	509.393	529.177
BE3-empty-window-MRPL2.6	MRPL2	399.84	365.993	382.344	592.643
BE3-empty-window-MRPL2.7	MRPL2	409.724	432.368	306.444	378.385
BE3-empty-window-MRPL2.8	MRPL2	198.701	280.88	187.122	301.752
BE3-empty-window-MRPL2.9	MRPL2	570.134	466.96	620.33	427.735
BE3-empty-window-MRPL20.1	MRPL20	481.552	375.347	335.736	680.902
BE3-empty-window-MRPL20.10	MRPL20	277.994	489.842	375.171	498.176
BE3-empty-window-MRPL20.11	MRPL20	379.168	359.399	451.356	367.485
BE3-empty-window-MRPL20.12	MRPL20	253.515	196.134	163.014	179.677
BE3-empty-window-MRPL20.13	MRPL20	428.385	285.943	402.149	523.676
BE3-empty-window-MRPL20.2	MRPL20	594.268	585.141	675.267	674.553
BE3-empty-window-MRPL20.3	MRPL20	672.101	624.038	501.277	653.071
BE3-empty-window-MRPL20.4	MRPL20	362.822	523.056	643.551	687.541
BE3-empty-window-MRPL20.5	MRPL20	345.141	315.672	213.156	615.001
BE3-empty-window-MRPL20.6	MRPL20	304.358	347.462	300.809	457.291
BE3-empty-window-MRPL20.7	MRPL20	372.788	358.833	265.067	381.629
BE3-empty-window-MRPL20.8	MRPL20	452.227	533.27	812.136	421.805
BE3-empty-window-MRPL20.9	MRPL20	684.591	867.711	823.77	664.697
BE3-empty-window-MRPL24.1	MRPL24	236.127	294.101	275.385	212.086
BE3-empty-window-MRPL24.10	MRPL24	392.116	377.324	269.37	194.614
BE3-empty-window-MRPL24.11	MRPL24	407.128	342.439	359.178	272.989
BE3-empty-window-MRPL24.2	MRPL24	239.077	328.174	294.525	379.457
BE3-empty-window-MRPL24.3	MRPL24	481.302	501.406	637.979	369.825
BE3-empty-window-MRPL24.4	MRPL24	163.923	199.268	122.468	86.4215
BE3-empty-window-MRPL24.5	MRPL24	365.97	346.664	613.205	527.424
BE3-empty-window-MRPL24.6	MRPL24	273.678	334.122	272.405	478.363
BE3-empty-window-MRPL24.7	MRPL24	719.472	641.284	603.385	734.373
BE3-empty-window-MRPL24.8	MRPL24	520.99	346.178	526.995	516.357
BE3-empty-window-MRPL24.9	MRPL24	389.51	577.948	503.377	586.256
BE3-empty-window-MRPL27.1	MRPL27	402.676	439.721	492.068	489.532
BE3-empty-window-MRPL27.2	MRPL27	265.546	335.732	343.455	193.57
BE3-empty-window-MRPL27.3	MRPL27	594.247	482.357	398.575	558.024
BE3-empty-window-MRPL27.4	MRPL27	438.268	472.596	706.437	711.139
BE3-empty-window-MRPL27.5	MRPL27	250.398	374.429	383.667	478.419
BE3-empty-window-MRPL27.6	MRPL27	587.606	786.824	883.027	686.608
BE3-empty-window-MRPL32.1	MRPL32	270.31	407.371	403.805	640.363
BE3-empty-window-MRPL32.2	MRPL32	397.256	433.293	555.945	601.51
BE3-empty-window-MRPL32.3	MRPL32	467.489	519.244	585.523	542.315
BE3-empty-window-MRPL33.1	MRPL33	372.048	311.899	349.47	508.087
BE3-empty-window-MRPL34.1	MRPL34	233.426	288.432	283.548	289.501
BE3-empty-window-MRPL34.2	MRPL34	229.747	201.922	324.982	279.712
BE3-empty-window-MRPL34.3	MRPL34	421.254	249.336	519.434	671.811
BE3-empty-window-MRPL36.1	MRPL36	626.043	642.335	732.194	671.448
BE3-empty-window-MRPL36.2	MRPL36	316.534	394.197	315.931	267.115
BE3-empty-window-MRPL36.3	MRPL36	262.658	279.636	339.706	222.762
BE3-empty-window-MRPL38.1	MRPL38	695.921	709.755	796.801	802.53
BE3-empty-window-MRPL38.2	MRPL38	465.487	323.756	603.449	448.574
BE3-empty-window-MRPL38.3	MRPL38	0.729743	0	0	0
BE3-empty-window-MRPL38.4	MRPL38	312.135	381.415	367.785	561.446
BE3-empty-window-MRPL38.5	MRPL38	297.603	406.127	345.666	419.828
BE3-empty-window-MRPL38.6	MRPL38	202.454	252.835	398.067	395.661
BE3-empty-window-MRPL4.1	MRPL4	322.206	421.683	395.864	457.486
BE3-empty-window-MRPL4.2	MRPL4	309.696	335.533	460.074	490.157
BE3-empty-window-MRPL4.3	MRPL4	391.637	357.15	388.303	411.866
BE3-empty-window-MRPL4.4	MRPL4	211.253	227.878	345	312.065
BE3-empty-window-MRPL4.5	MRPL4	357.547	325.885	689.612	457.123
BE3-empty-window-MRPL4.6	MRPL4	556.227	596.312	636.425	812.291
BE3-empty-window-MRPL40.1	MRPL40	287.991	373.138	447.219	322.787
BE3-empty-window-MRPL40.2	MRPL40	368.243	360.044	711.129	668.193
BE3-empty-window-MRPL40.3	MRPL40	366.731	312.305	537.63	277.959
BE3-empty-window-MRPL40.4	MRPL40	336.572	208.15	232.518	154.634
BE3-empty-window-MRPL40.5	MRPL40	836.003	654.185	993.068	752.051
BE3-empty-window-MRPL40.6	MRPL40	229.236	346.577	270.804	350.739
BE3-empty-window-MRPL40.7	MRPL40	351.01	380.936	470.06	509.644
BE3-empty-window-MRPL40.8	MRPL40	511.733	348.427	480.054	650.246
BE3-empty-window-MRPL46.1	MRPL46	414.707	565.333	536.695	391.065
BE3-empty-window-MRPL46.10	MRPL46	461.254	458.57	642.227	547.955
BE3-empty-window-MRPL46.11	MRPL46	464.403	464.359	400.168	419.661
BE3-empty-window-MRPL46.3	MRPL46	401.217	469.176	500.287	225.42
BE3-empty-window-MRPL46.4	MRPL46	488.444	605.527	601.404	407.801
BE3-empty-window-MRPL46.5	MRPL46	237.607	303.382	292.757	200.907
BE3-empty-window-MRPL46.6	MRPL46	464.559	510.568	676.322	440.126
BE3-empty-window-MRPL46.7	MRPL46	302.43	421.483	435.031	551.563
BE3-empty-window-MRPL46.8	MRPL46	362.717	311.54	565.44	514.073
BE3-empty-window-MRPL46.9	MRPL46	395.077	452.263	384.269	317.174
BE3-empty-window-MRPL50.1	MRPL50	366.127	317.847	366.24	352.978
BE3-empty-window-MRPL50.2	MRPL50	330.098	346.378	387.035	253.876
BE3-empty-window-MRPL50.3	MRPL50	365.355	380.976	365.463	420.593
BE3-empty-window-MRPL51.1	MRPL51	645.246	568.66	1343.04	699.317
BE3-empty-window-MRPL51.2	MRPL51	311.093	312.711	483.303	332.251
BE3-empty-window-MRPL51.3	MRPL51	453.655	539.777	816.051	574.937
BE3-empty-window-MRPL52.1	MRPL52	331.026	379.206	312.507	383.037
BE3-empty-window-MRPL52.2	MRPL52	443.209	394.962	647.419	503.397
BE3-empty-window-MRPL52.3	MRPL52	431.397	504.5	659.876	604.14
BE3-empty-window-MRPL52.4	MRPL52	304.838	294.061	407.776	331.067
BE3-empty-window-MRPL54.1	MRPL54	106.836	133.969	246.085	125.413
BE3-empty-window-MRPL54.2	MRPL54	379.325	301.453	349.961	484.283
BE3-empty-window-MRPL54.5	MRPL54	254.475	319.577	419.584	234.874
BE3-empty-window-MRPL54.6	MRPL54	372.204	306.802	505.858	390.859
BE3-empty-window-MRPL57.1	MRPL57	222.355	306.19	171.732	278.49
BE3-empty-window-MRPL9.1	MRPL9	434.702	415.049	156.174	356.418
BE3-empty-window-MRPL9.10	MRPL9	244.821	201.277	363.759	332.474
BE3-empty-window-MRPL9.11	MRPL9	298.458	355.906	308.148	317.37
BE3-empty-window-MRPL9.2	MRPL9	419.471	501.406	615.749	425.507
BE3-empty-window-MRPL9.3	MRPL9	340.544	237.639	430.172	326.237
BE3-empty-window-MRPL9.4	MRPL9	460.035	497.706	541.323	524.515
BE3-empty-window-MRPL9.5	MRPL9	513.224	500.727	110.105	260.113
BE3-empty-window-MRPL9.6	MRPL9	477.529	345.373	555.066	349.779
BE3-empty-window-MRPL9.7	MRPL9	402.27	439.807	660.051	450.522
BE3-empty-window-MRPL9.8	MRPL9	298.145	380.777	240.356	276.719
BE3-empty-window-MRPL9.9	MRPL9	304.39	302.378	378.207	326.768
BE3-empty-window-MRPS12.1	MRPS12	52.0835	82.737	12.5773	35.2622
BE3-empty-window-MRPS12.2	MRPS12	512.681	682.629	946.238	777.468
BE3-empty-window-MRPS16.1	MRPS16	562.659	555.213	611.121	673.219
BE3-empty-window-MRPS16.2	MRPS16	408.556	433.5	379.206	574.071
BE3-empty-window-MRPS17.1	MRPS17	397.86	408.981	309.027	418.7
BE3-empty-window-MRPS17.2	MRPS17	457.074	404.117	650.621	528.245
BE3-empty-window-MRPS17.3	MRPS17	405.084	425.216	559.749	483.92
BE3-empty-window-MRPS17.4	MRPS17	348.446	288.312	342.844	517.691
BE3-empty-window-MRPS18C.1	MRPS18C	414.102	443.54	300.42	377.396
BE3-empty-window-MRPS18C.2	MRPS18C	249.961	261.671	246.973	239.955
BE3-empty-window-MRPS18C.3	MRPS18C	262.815	263.681	215.803	110.281
BE3-empty-window-MRPS18C.4	MRPS18C	447.108	402.96	620.765	452.461
BE3-empty-window-MRPS18C.5	MRPS18C	456.48	366.871	512.808	392.976
BE3-empty-window-MRPS18C.6	MRPS18C	286.24	234.758	362.214	271.889
BE3-empty-window-MRPS2.1	MRPS2	316.712	240.253	227.715	214.744
BE3-empty-window-MRPS2.10	MRPS2	389.604	342.239	624.347	656.12
BE3-empty-window-MRPS2.11	MRPS2	319.203	233.221	494.613	253.624
BE3-empty-window-MRPS2.2	MRPS2	387.321	558.5	488.7	254.267
BE3-empty-window-MRPS2.3	MRPS2	620.789	464.558	622.144	731.893
BE3-empty-window-MRPS2.4	MRPS2	526.964	364.023	402.315	550.239
BE3-empty-window-MRPS2.5	MRPS2	491.664	448.364	908.451	529.708
BE3-empty-window-MRPS2.6	MRPS2	379.168	486.289	379.761	654.423
BE3-empty-window-MRPS2.7	MRPS2	536.325	685.643	740.476	1006.43
BE3-empty-window-MRPS2.8	MRPS2	382.963	463.394	249.398	469.011
BE3-empty-window-MRPS2.9	MRPS2	182.01	152.819	62.0625	114.905
BE3-empty-window-MRPS24.1	MRPS24	510.919	531.739	284.983	462.065
BE3-empty-window-MRPS26.1	MRPS26	408.525	450.533	357.133	389.853
BE3-empty-window-MRPS30.1	MRPS30	433.597	249.775	272.128	284.224
BE3-empty-window-MRPS30.2	MRPS30	496.929	513.708	558.101	497.617
BE3-empty-window-MRPS30.3	MRPS30	458.398	433.772	623.301	432.425
BE3-empty-window-MRPS30.4	MRPS30	268.277	380.697	269.425	311.58
BE3-empty-window-MRPS34.1	MRPS34	287.47	352.932	427.248	461.188
BE3-empty-window-MRPS34.2	MRPS34	354.815	492.763	216.405	437.143
BE3-empty-window-MRPS34.3	MRPS34	208.062	303.582	318.245	386.085
BE3-empty-window-MRPS34.4	MRPS34	468.948	452.821	453.79	464.918
BE3-empty-window-NOP56.1	NOP56	485.44	536.603	370.488	663.755
BE3-empty-window-NOP56.10	NOP56	279.558	327.289	346.657	681.583
BE3-empty-window-NOP56.11	NOP56	472.961	375.274	306.658	454.28
BE3-empty-window-NOP56.12	NOP56	226.504	447.525	315.32	375.531
BE3-empty-window-NOP56.13	NOP56	264.18	178.974	388.525	181.057
BE3-empty-window-NOP56.14	NOP56	435.963	366.904	363.038	372.287
BE3-empty-window-NOP56.15	NOP56	437.777	622.195	482.091	351.392
BE3-empty-window-NOP56.16	NOP56	330.515	304.953	316.588	679.037
BE3-empty-window-NOP56.17	NOP56	245.227	270.394	140.395	184.647
BE3-empty-window-NOP56.18	NOP56	224.127	120.024	165.55	234.277
BE3-empty-window-NOP56.2	NOP56	441.593	460.939	311.405	316.242
BE3-empty-window-NOP56.20	NOP56	369.807	374.15	273.562	384.426
BE3-empty-window-NOP56.21	NOP56	194.072	120.429	188.937	162.848
BE3-empty-window-NOP56.3	NOP56	320.131	492.65	372.2	298.089
BE3-empty-window-NOP56.4	NOP56	331.276	305.678	271.248	257.148
BE3-empty-window-NOP56.5	NOP56	412.841	387.643	468.459	398.515
BE3-empty-window-NOP56.6	NOP56	234.281	345.819	291.545	706.085
BE3-empty-window-NOP56.7	NOP56	378.407	382.054	209.297	385.097
BE3-empty-window-NOP56.8	NOP56	744.012	978.786	772.461	1098.25
BE3-empty-window-NOP56.9	NOP56	274.178	225.829	269.805	113.442
BE3-empty-window-POP5.1	POP5	252.984	330.582	143.042	480.134
BE3-empty-window-POP5.2	POP5	159.857	162.141	284.317	76.5382
BE3-empty-window-PPAN.1	PPAN	278.431	346.664	241.679	298.826
BE3-empty-window-PPAN.10	PPAN	285.979	338.62	465.979	341.537
BE3-empty-window-PPAN.11	PPAN	284.301	393.192	394.985	292.532
BE3-empty-window-PPAN.12	PPAN	453.78	546.49	401.047	455.538
BE3-empty-window-PPAN.13	PPAN	362.958	416.932	282.391	336.372
BE3-empty-window-PPAN.14	PPAN	586.773	372.054	1002.02	655.635
BE3-empty-window-PPAN.15	PPAN	317.275	332.039	606.754	290.07
BE3-empty-window-PPAN.16	PPAN	318.797	211.523	297.449	217.737
BE3-empty-window-PPAN.17	PPAN	201.14	213.207	57.1485	131.315
BE3-empty-window-PPAN.18	PPAN	382.442	308.645	342.464	450.484
BE3-empty-window-PPAN.19	PPAN	461.662	465.849	548.448	577.054
BE3-empty-window-PPAN.2	PPAN	418.168	206.46	360.502	372.968
BE3-empty-window-PPAN.20	PPAN	424.131	477.373	561.405	597.417
BE3-empty-window-PPAN.3	PPAN	377.292	372.253	239.254	378.496
BE3-empty-window-PPAN.4	PPAN	415.03	473.354	419.085	500.404
BE3-empty-window-PPAN.5	PPAN	451.017	262.836	478.278	458.653
BE3-empty-window-PPAN.6	PPAN	460.149	576.105	469.172	871.077
BE3-empty-window-PPAN.7	PPAN	342.472	280.235	154.684	206.436
BE3-empty-window-PPAN.8	PPAN	308.237	294.181	232.851	261.922
BE3-empty-window-PPAN.9	PPAN	520.28	548.14	432.162	821.224
BE3-empty-window-RPL18.1	RPL18	382.181	384.875	725.529	475.444
BE3-empty-window-RPL18.10	RPL18	336.717	393.472	286.695	378.319
BE3-empty-window-RPL18.11	RPL18	598.355	780.277	928.969	601.231
BE3-empty-window-RPL18.12	RPL18	418.449	509.197	43.4698	83.4565
BE3-empty-window-RPL18.13	RPL18	322.758	219.521	333.857	267.143
BE3-empty-window-RPL18.2	RPL18	298.353	285.338	327.406	271.096
BE3-empty-window-RPL18.3	RPL18	408.661	422.927	135.981	115.558
BE3-empty-window-RPL18.4	RPL18	342.452	369	368.498	503.788
BE3-empty-window-RPL18.5	RPL18	374.529	300.488	286.972	315.17
BE3-empty-window-RPL18.6	RPL18	245.238	282.484	504.154	299.412
BE3-empty-window-RPL18.7	RPL18	356.317	416.134	64.2654	119.679
BE3-empty-window-RPL18.8	RPL18	224.513	181.063	236.053	327.225
BE3-empty-window-RPL18.9	RPL18	248.918	282.57	454.891	418.319
BE3-empty-window-RPL8.1	RPL8	285.218	291.685	680.885	300.457
BE3-empty-window-RPL8.2	RPL8	422.745	517.687	652.981	422.961
BE3-empty-window-RPL8.3	RPL8	415.468	347.103	682.772	721.413
BE3-empty-window-RPL8.4	RPL8	561.23	574.575	783.335	720.397
BE3-empty-window-RPL8.5	RPL8	364.302	428.516	165.439	153.506
BE3-empty-window-RPL8.6	RPL8	515.85	570.763	600.683	824.618
BE3-empty-window-RPL8.7	RPL8	350.562	261.272	1188.35	258.985
BE3-empty-window-RPL8.8	RPL8	344.943	381.336	397.243	458.541
BE3-empty-window-TRAPPC1.1	TRAPPC1	385.038	338.866	344.556	371.131
BE3-empty-window-TRAPPC1.2	TRAPPC1	522.491	584.143	548.448	514.324
BE3-empty-window-TRAPPC1.3	TRAPPC1	408.327	434.704	205.327	257.997
BE3-empty-window-TRAPPC1.4	TRAPPC1	395.109	447.439	617.628	378.776
Core-ATM.1	ATM	270.342	300.688	151.871	168.331
Core-ATM.10	ATM	457.46	399.62	421.629	487.51
Core-ATM.100	ATM	378.439	251.95	332.376	222.735
Core-ATM.101	ATM	210.22	260.587	286.853	352.66
Core-ATM.102	ATM	443.167	348.061	732.155	842.444
Core-ATM.103	ATM	255.756	271.958	313.783	318.872
Core-ATM.104	ATM	328.544	273.242	555.898	321.659
Core-ATM.105	ATM	366.825	269.789	426.044	656.763
Core-ATM.106	ATM	549.221	712.969	961.637	852.98
Core-ATM.107	ATM	518.811	559.791	560.424	543.545
Core-ATM.108	ATM	400.873	368.241	610.669	672.744
Core-ATM.109	ATM	350.218	251.545	641.237	419.577
Core-ATM.11	ATM	379.586	540.828	391.339	404.417
Core-ATM.110	ATM	322.539	440.572	403.417	258.136
Core-ATM.111	ATM	256.466	264.645	244.382	263.106
Core-ATM.112	ATM	339.939	352.685	395.476	405.059
Core-ATM.113	ATM	345.141	588.162	576.028	440.807
Core-ATM.114	ATM	287.449	297.594	409.496	254.267
Core-ATM.115	ATM	394.337	345.293	531.132	483.948
Core-ATM.117	ATM	285.697	260.746	237.209	185.831
Core-ATM.118	ATM	375.301	406.852	381.631	211.751
Core-ATM.119	ATM	492.916	551.141	550.873	535.704
Core-ATM.12	ATM	381.472	361.082	465.21	361.499
Core-ATM.120	ATM	446.994	473.554	657.349	677.713
Core-ATM.121	ATM	287.532	309.371	466.914	379.513
Core-ATM.122	ATM	265.191	403.119	343.835	396.175
Core-ATM.123	ATM	464.601	511.373	661.913	525.709
Core-ATM.124	ATM	461.609	376.505	529.856	543.918
Core-ATM.125	ATM	371.245	367.836	378.595	409.917
Core-ATM.126	ATM	512.577	396.606	702.966	583.721
Core-ATM.127	ATM	426.206	394.676	346.99	512.32
Core-ATM.128	ATM	436.13	539.018	851.191	709.162
Core-ATM.129	ATM	495.23	419.42	183.421	62.0868
Core-ATM.13	ATM	306.13	187.338	364.583	308.335
Core-ATM.130	ATM	496.971	410.551	454.114	424.798
Core-ATM.131	ATM	283.988	304.906	416.105	497.589
Core-ATM.132	ATM	612.751	694.193	768.38	734.831
Core-ATM.133	ATM	423.131	368.315	473.484	535.704
Core-ATM.134	ATM	293.057	174.436	364.084	332.279
Core-ATM.135	ATM	333.298	230.972	264.123	366.664
Core-ATM.136	ATM	211.43	153.338	253.202	158.923
Core-ATM.137	ATM	274.647	368.681	641.728	390.44
Core-ATM.139	ATM	415.437	421.723	529.689	437.217
Core-ATM.14	ATM	287.126	271.878	362.047	360.539
Core-ATM.140	ATM	368.504	305.392	365.74	324.763
Core-ATM.141	ATM	369.713	325.279	204.328	298.686
Core-ATM.142	ATM	214.266	172.627	152.528	175.193
Core-ATM.143	ATM	343.119	359.312	458.917	524.235
Core-ATM.144	ATM	166.717	143.491	194.342	116.351
Core-ATM.145	ATM	448.786	376.798	544.525	611.495
Core-ATM.146	ATM	308.362	332.113	477.121	387.363
Core-ATM.147	ATM	453.947	405.448	600.96	403.149
Core-ATM.148	ATM	549.179	610.744	736.839	431.577
Core-ATM.149	ATM	333.653	314.474	290.499	320.419
Core-ATM.15	ATM	389.03	558.227	22.5631	51.0755
Core-ATM.150	ATM	275.481	249.941	191.648	367.401
Core-ATM.151	ATM	398.746	317.728	823.112	427.428
Core-ATM.152	ATM	254.892	229.082	148.391	57.1172
Core-ATM.153	ATM	529.976	347.988	414.79	411.027
Core-ATM.154	ATM	508.136	419.314	636.822	730.793
Core-ATM.155	ATM	335.686	359.079	39.2218	124.788
Core-ATM.156	ATM	475.454	535.878	593.852	556.728
Core-ATM.157	ATM	600.543	613.119	980.499	779.239
Core-ATM.158	ATM	266.755	264.087	254.09	287.647
Core-ATM.159	ATM	238.16	294.986	290.554	156.89
Core-ATM.16	ATM	487.4	588.241	448.487	555.806
Core-ATM.160	ATM	403.406	356.904	343.075	337.444
Core-ATM.161	ATM	378.782	363.697	460.74	844.664
Core-ATM.162	ATM	206.134	202.082	207.529	226.744
Core-ATM.163	ATM	328.68	295.352	180.33	331.318
Core-ATM.164	ATM	314.367	330.868	620.987	295.916
Core-ATM.165	ATM	261.897	271.359	442.194	289.781
Core-ATM.166	ATM	581.486	743.429	526.607	784.321
Core-ATM.167	ATM	222.898	248.976	193.962	146.364
Core-ATM.168	ATM	584.374	590.291	369.22	524.655
Core-ATM.169	ATM	940.869	938.032	752.609	1049.38
Core-ATM.17	ATM	646.549	606.04	700.208	286.854
Core-ATM.170	ATM	182.49	243.228	202.236	196.619
Core-ATM.171	ATM	330.629	358.833	378.706	391.792
Core-ATM.172	ATM	399.789	413.326	395.753	419.175
Core-ATM.173	ATM	314.804	275.577	361.881	288.205
Core-ATM.174	ATM	345.902	387.849	550.604	435.502
Core-ATM.175	ATM	374.54	413.04	412.801	190.884
Core-ATM.176	ATM	687.499	589.526	741.197	714.411
Core-ATM.177	ATM	370.526	227.199	259.273	412.173
Core-ATM.178	ATM	662.739	613.838	341.521	580.448
Core-ATM.179	ATM	657.839	538.333	607.475	835.424
Core-ATM.18	ATM	482.387	583.617	408.22	477.319
Core-ATM.180	ATM	233.395	235.796	300.817	294.638
Core-ATM.181	ATM	440.613	451.291	762.04	693.191
Core-ATM.182	ATM	269.737	331.075	278.801	307.347
Core-ATM.183	ATM	389.572	330.509	482.415	567.89
Core-ATM.184	ATM	308.08	323.11	188.39	346.367
Core-ATM.185	ATM	349.854	405.728	681.282	534.828
Core-ATM.186	ATM	337.708	387.929	320.123	371.355
Core-ATM.187	ATM	441.582	529.411	619.664	748.349
Core-ATM.188	ATM	442.156	551.314	542.488	420.425
Core-ATM.189	ATM	513.192	545.812	678.691	659.923
Core-ATM.19	ATM	415.113	420.518	792.164	440.22
Core-ATM.190	ATM	187.129	173.591	249.953	370.031
Core-ATM.191	ATM	404.542	407.458	464.711	334.339
Core-ATM.192	ATM	238.91	275.338	329.72	316.074
Core-ATM.193	ATM	210.606	243.833	466.803	362.907
Core-ATM.194	ATM	503.038	519.69	462.777	582.006
Core-ATM.195	ATM	438.153	549.065	282.494	290.406
Core-ATM.196	ATM	300.866	162.939	207.141	221.914
Core-ATM.197	ATM	465.519	521.706	481.083	464.796
Core-ATM.198	ATM	274.647	318.765	198.043	384.65
Core-ATM.2	ATM	362.197	232.782	256.626	506.623
Core-ATM.20	ATM	527.381	577.749	533.057	664.436
Core-ATM.200	ATM	315.409	343.57	398.511	427.389
Core-ATM.201	ATM	276.691	330.023	358.568	325.388
Core-ATM.202	ATM	416.115	513.256	486.497	528.999
Core-ATM.203	ATM	555.727	544.873	760.512	1407.71
Core-ATM.204	ATM	478.216	580.077	524.673	616.978
Core-ATM.205	ATM	447.587	528.685	628.271	552.272
Core-ATM.206	ATM	293.787	339.026	459.686	411.586
Core-ATM.207	ATM	314.2	224.218	232.906	203.872
Core-ATM.208	ATM	409.849	417.791	517.556	699.083
Core-ATM.209	ATM	385.892	362.732	535.649	377.536
Core-ATM.21	ATM	522.105	505.744	843.195	496.628
Core-ATM.210	ATM	325.74	282.091	442.971	435.072
Core-ATM.211	ATM	295.32	261.591	350.96	329.482
Core-ATM.212	ATM	330.64	365.627	425.924	132.639
Core-ATM.213	ATM	313.97	241.538	226.558	287.692
Core-ATM.214	ATM	235.241	276.821	171.399	244.701
Core-ATM.215	ATM	405.502	349.512	506.357	382.767
Core-ATM.216	ATM	362.03	387.81	477.668	382.981
Core-ATM.217	ATM	329.129	347.216	600.414	414.831
Core-ATM.218	ATM	538.577	585.307	671.177	570.034
Core-ATM.219	ATM	722.797	780.356	560.471	1063.48
Core-ATM.22	ATM	603.504	489.31	892.671	628.548
Core-ATM.220	ATM	589.128	608.089	746.483	700.473
Core-ATM.221	ATM	530.727	494.659	593.899	631.412
Core-ATM.222	ATM	400.164	442.209	894.669	645.584
Core-ATM.223	ATM	254.975	141.887	209.13	156.666
Core-ATM.224	ATM	265.504	258.817	282.225	313.417
Core-ATM.225	ATM	470.689	631.603	513.76	413.479
Core-ATM.226	ATM	477.382	550.596	452.291	612.354
Core-ATM.227	ATM	613.012	627.145	602.95	838.435
Core-ATM.228	ATM	418.481	485.817	346.204	592.448
Core-ATM.229	ATM	337.27	274.692	422.12	409.973
Core-ATM.23	ATM	374.31	250.66	366.351	323.579
Core-ATM.230	ATM	563.649	422.162	435.799	589.455
Core-ATM.231	ATM	241.099	237.399	177.128	169.096
Core-ATM.232	ATM	289.471	281.12	350.405	323.719
Core-ATM.233	ATM	211.44	290.481	188.113	477.001
Core-ATM.234	ATM	185.065	185.408	321.771	339.532
Core-ATM.235	ATM	429.114	644.378	299.541	331.458
Core-ATM.236	ATM	520.354	442.143	473.42	430.159
Core-ATM.237	ATM	412.768	369.047	364.028	315.561
Core-ATM.238	ATM	251.743	246.648	173.657	329.509
Core-ATM.239	ATM	265.848	251.664	77.0092	84.5846
Core-ATM.24	ATM	452.153	490.953	611.834	477.085
Core-ATM.240	ATM	364.72	481.033	423.61	435.017
Core-ATM.241	ATM	201.244	121.354	217.238	144.387
Core-ATM.242	ATM	274.251	310.016	361.104	254.808
Core-ATM.243	ATM	380.273	539.138	680.514	777.804
Core-ATM.245	ATM	372.694	307.002	525.941	624.41
Core-ATM.246	ATM	526.39	513.662	505.145	794.801
Core-ATM.247	ATM	341.336	254.925	383.278	299.552
Core-ATM.248	ATM	379.533	328.819	499.185	508.254
Core-ATM.249	ATM	361.175	381.495	530.568	486.316
Core-ATM.25	ATM	604.411	737.281	758.3	705.488
Core-ATM.250	ATM	302.2	216.387	239.301	241
Core-ATM.251	ATM	230.8	164.429	189.492	416.332
Core-ATM.252	ATM	839.454	836.013	956.446	1086.39
Core-ATM.253	ATM	340.126	346.657	730.324	493.038
Core-ATM.254	ATM	100.257	139.472	156.341	69.9655
Core-ATM.255	ATM	267.474	241.904	324.094	259.722
Core-ATM.256	ATM	545.238	456.687	527.375	841.717
Core-ATM.257	ATM	353.179	260.667	344.176	542.417
Core-ATM.258	ATM	316.222	333.357	368.118	251.134
Core-ATM.259	ATM	186.357	215.422	122.08	211.154
Core-ATM.26	ATM	557.874	459.941	572.279	399.838
Core-ATM.260	ATM	345.266	299.404	436.299	556.337
Core-ATM.261	ATM	408.702	383.584	610.169	836.58
Core-ATM.262	ATM	273.636	321.706	369.988	387.671
Core-ATM.263	ATM	296.269	355.786	336.837	295.637
Core-ATM.265	ATM	464.914	519.251	539.952	647.7
Core-ATM.266	ATM	360.383	400.824	254.035	220.646
Core-ATM.267	ATM	320.642	272.563	358.077	209.858
Core-ATM.268	ATM	355.618	410.352	421.232	416.64
Core-ATM.269	ATM	357.745	380.584	328.286	414.523
Core-ATM.27	ATM	590.056	517.92	614.473	599.768
Core-ATM.270	ATM	376.937	344.688	493.067	357.724
Core-ATM.271	ATM	277.378	294.666	163.893	381.461
Core-ATM.272	ATM	389.583	373.624	550.66	584.318
Core-ATM.273	ATM	415.437	508.159	497.251	610.964
Core-ATM.274	ATM	472.66	713.255	580.711	752.498
Core-ATM.275	ATM	498.211	389.333	490.8	783.081
Core-ATM.276	ATM	413.654	506.875	127.429	97.7123
Core-ATM.277	ATM	495.167	487.699	724.539	623.841
Core-ATM.278	ATM	345.808	336.73	358.743	276.206
Core-ATM.279	ATM	645.089	533.789	524.062	562.323
Core-ATM.28	ATM	453.843	488.584	724.039	709.553
Core-ATM.280	ATM	232.759	173.225	213.101	330.246
Core-ATM.281	ATM	389.739	532.312	362.103	306.079
Core-ATM.282	ATM	449.36	434.697	501.665	614.722
Core-ATM.283	ATM	365.752	338.021	438.335	360.846
Core-ATM.284	ATM	502.788	520.575	401.269	440.322
Core-ATM.285	ATM	380.242	351.887	218.561	324.288
Core-ATM.286	ATM	296.07	318.732	582.543	269.315
Core-ATM.287	ATM	318.422	237.965	230.806	319.235
Core-ATM.288	ATM	503.101	649.88	723.762	705.265
Core-ATM.289	ATM	398.235	335.812	325.694	297.1
Core-ATM.29	ATM	460.139	311.453	604.559	326.237
Core-ATM.290	ATM	403.792	471.471	471.162	362.516
Core-ATM.291	ATM	418.241	528.612	526.44	476.918
Core-ATM.292	ATM	772.932	690.906	797.578	848.077
Core-ATM.293	ATM	367.002	337.535	248.463	445.721
Core-ATM.294	ATM	496.408	464.239	378.484	590.415
Core-ATM.295	ATM	433.399	415.894	412.024	637.883
Core-ATM.296	ATM	428.875	451.411	809.758	522.818
Core-ATM.297	ATM	336.217	294.46	218.839	495.658
Core-ATM.298	ATM	539.901	595.634	611.057	387.95
Core-ATM.299	ATM	283.071	468.451	621.154	535.191
Core-ATM.3	ATM	508.939	514.906	761.327	828.617
Core-ATM.30	ATM	332.151	405.009	244.937	398.738
Core-ATM.300	ATM	385.163	259.782	253.424	407.727
Core-ATM.301	ATM	315.19	293.535	727.288	481.58
Core-ATM.302	ATM	340.867	336.171	303.289	249.894
Core-ATM.303	ATM	292.912	326.41	328.119	263.274
Core-ATM.304	ATM	516.747	456.561	401.222	318.358
Core-ATM.305	ATM	248.887	178.974	150.103	176.657
Core-ATM.306	ATM	285.791	311.946	571.233	116.407
Core-ATM.307	ATM	471.252	698.584	654.574	528.245
Core-ATM.308	ATM	455.052	456.195	543.099	438.065
Core-ATM.309	ATM	479.696	344.488	371.367	428.835
Core-ATM.31	ATM	311.301	262.556	179.339	334.647
Core-ATM.310	ATM	394.18	343.45	239.745	240.552
Core-ATM.311	ATM	229.736	218.995	357.91	370.702
Core-ATM.312	ATM	415.218	350.596	82.4141	73.4056
Core-ATM.313	ATM	466.103	548.293	334.19	458.261
Core-ATM.314	ATM	433.587	494.213	618.998	596.541
Core-ATM.315	ATM	233.301	214.418	440.927	266.099
Core-ATM.316	ATM	252.525	148.554	240.736	351.169
Core-ATM.317	ATM	643.86	508.558	59.0825	408.901
Core-ATM.318	ATM	558.374	441.444	628.992	394.254
Core-ATM.319	ATM	427.78	459.695	330.775	481.384
Core-ATM.32	ATM	339.272	385.754	440.103	384.538
Core-ATM.320	ATM	331.943	352.047	268.435	329.967
Core-ATM.321	ATM	417.751	430.446	553.909	382.534
Core-ATM.322	ATM	240.661	314.833	177.683	175.92
Core-ATM.323	ATM	471.044	497.793	227.224	309.519
Core-ATM.324	ATM	334.987	533.509	549.938	392.613
Core-ATM.325	ATM	293.225	308	302.743	280.756
Core-ATM.326	ATM	268.152	378.162	576.527	334.507
Core-ATM.327	ATM	164.59	219.361	146.133	216.553
Core-ATM.328	ATM	329.43	304.547	260.763	211.238
Core-ATM.329	ATM	305.599	263.721	428.516	398.151
Core-ATM.33	ATM	433.91	370.371	258.227	403.914
Core-ATM.330	ATM	432.149	461.345	351.84	458.792
Core-ATM.331	ATM	297.541	270.507	203.504	562.518
Core-ATM.332	ATM	355.201	247.732	296.07	442.672
Core-ATM.333	ATM	235.459	216.667	400.603	235.974
Core-ATM.334	ATM	335.592	520.136	290.221	448.127
Core-ATM.335	ATM	489.736	481.478	477.399	450.83
Core-ATM.336	ATM	440.467	456.354	354.329	541.484
Core-ATM.337	ATM	306.61	326.89	406.896	287.842
Core-ATM.338	ATM	469.877	456.394	681.347	474.344
Core-ATM.339	ATM	262.95	281.239	429.617	292.924
Core-ATM.34	ATM	230.539	283.894	312.673	230.613
Core-ATM.340	ATM	381.826	241.138	328.61	577.521
Core-ATM.341	ATM	276.336	263.202	198.154	226.035
Core-ATM.342	ATM	393.127	439.242	551.522	707.241
Core-ATM.343	ATM	279.067	331.594	367.832	176.601
Core-ATM.344	ATM	361.936	268.185	207.696	401.731
Core-ATM.345	ATM	379.032	341.275	211.888	226.175
Core-ATM.346	ATM	378.231	529.005	71.4933	189.98
Core-ATM.347	ATM	352.824	584.635	446.562	561.223
Core-ATM.348	ATM	558.927	573.737	480.323	540.16
Core-ATM.349	ATM	350.791	322.145	549.281	377.48
Core-ATM.35	ATM	586.282	541.427	628.715	690.673
Core-ATM.350	ATM	424.662	476.568	485.173	538.519
Core-ATM.351	ATM	395.087	461.464	402.213	273.614
Core-ATM.352	ATM	504.174	466.488	500.184	303.907
Core-ATM.353	ATM	373.246	489.755	143.042	103.251
Core-ATM.354	ATM	549.931	557.302	599.415	504.954
Core-ATM.355	ATM	469.459	328.819	423.943	694.655
Core-ATM.356	ATM	485.295	494.932	451.023	450.578
Core-ATM.357	ATM	438.768	346.178	286.742	497.728
Core-ATM.358	ATM	149.098	97.4414	92.4554	59.3454
Core-ATM.359	ATM	462.787	449.648	39.3883	142.159
Core-ATM.36	ATM	292.776	226.594	117.832	368.613
Core-ATM.360	ATM	317.65	280.241	386.647	552.114
Core-ATM.361	ATM	572.25	476.495	404.194	491.09
Core-ATM.362	ATM	459.013	469.589	660.098	627.001
Core-ATM.363	ATM	516.111	689.016	529.309	385.293
Core-ATM.364	ATM	476.851	349.791	397.179	234.818
Core-ATM.365	ATM	288.585	293.662	256.349	408.22
Core-ATM.366	ATM	614.304	555.206	998.101	641.892
Core-ATM.367	ATM	444.345	421.277	665.068	731.866
Core-ATM.368	ATM	364.313	346.458	338.272	376.743
Core-ATM.369	ATM	645.465	744.261	547.949	859.87
Core-ATM.37	ATM	329.66	321.307	247.528	399.726
Core-ATM.370	ATM	384.141	378.248	269.481	328.895
Core-ATM.371	ATM	477.341	450.446	33.8169	68.2683
Core-ATM.372	ATM	498.837	533.749	532.78	590.695
Core-ATM.373	ATM	384.109	285.744	340.919	444.079
Core-ATM.374	ATM	401.509	455.723	691.046	616.587
Core-ATM.375	ATM	257.644	288.432	177.794	266.323
Core-ATM.376	ATM	337.969	337.462	501.554	329.705
Core-ATM.377	ATM	353.96	332.758	433.041	393.377
Core-ATM.378	ATM	278.42	310.056	344.667	462.121
Core-ATM.379	ATM	330.952	271.279	331.868	378.888
Core-ATM.38	ATM	257.425	223.779	64.0989	45.1175
Core-ATM.380	ATM	340.001	346.537	639.469	512.348
Core-ATM.381	ATM	324.51	491.678	364.639	481.636
Core-ATM.382	ATM	599.532	427.744	633.232	407.577
Core-ATM.383	ATM	365.522	332.472	281.559	440.126
Core-ATM.385	ATM	414.852	319.058	289.286	314.545
Core-ATM.386	ATM	446.097	565.619	92.3999	177.701
Core-ATM.387	ATM	202.704	210.239	164.171	338.46
Core-ATM.388	ATM	394.691	425.582	388.359	244.076
Core-ATM.389	ATM	508.073	521.453	515.899	739.147
Core-ATM.39	ATM	171.147	129.871	468.135	189.868
Core-ATM.390	ATM	455.157	421.803	336.338	239.816
Core-ATM.391	ATM	431.814	380.131	466.359	387.224
Core-ATM.392	ATM	721.212	511.812	770.758	621.249
Core-ATM.393	ATM	184.074	226.674	180.663	95.3444
Core-ATM.394	ATM	286.677	258.138	379.086	530.417
Core-ATM.395	ATM	490.883	587.077	558.981	653.602
Core-ATM.396	ATM	405.595	343.444	371.256	531.098
Core-ATM.397	ATM	430.355	340.988	311.841	703.745
Core-ATM.398	ATM	750.632	647.545	686.909	875.069
Core-ATM.399	ATM	351.24	292.69	424.101	364.744
Core-ATM.4	ATM	408.88	369.645	339.873	397.359
Core-ATM.40	ATM	539.724	459.169	350.794	422.346
Core-ATM.400	ATM	514.318	471.471	564.227	585.949
Core-ATM.401	ATM	343.233	331.314	475.687	263.413
Core-ATM.402	ATM	401.04	412.235	555.019	619.915
Core-ATM.403	ATM	519.707	542.066	906.517	650.749
Core-ATM.404	ATM	750.841	728.805	780.475	853.717
Core-ATM.405	ATM	473.869	484.246	456.983	723.372
Core-ATM.406	ATM	565.588	608.661	680.68	465.599
Core-ATM.407	ATM	500.745	588.84	493.234	435.865
Core-ATM.409	ATM	549.325	454.638	543.756	632.055
Core-ATM.41	ATM	287.418	416.42	249.454	323.44
Core-ATM.410	ATM	413.79	407.737	624.958	500.47
Core-ATM.411	ATM	765.822	825.687	868.785	843.917
Core-ATM.412	ATM	387.769	384.875	449.153	844.403
Core-ATM.413	ATM	378.532	252.789	276.043	437.702
Core-ATM.414	ATM	433.785	429.601	217.626	275.926
Core-ATM.415	ATM	414.78	466.774	120.368	259.722
Core-ATM.416	ATM	588.315	543.396	450.976	822.268
Core-ATM.417	ATM	529.633	488.465	839.557	519.461
Core-ATM.418	ATM	431.074	237.199	421.066	603.515
Core-ATM.419	ATM	420.264	524.673	548.606	388.855
Core-ATM.42	ATM	411.465	298.599	295.071	411.447
Core-ATM.420	ATM	237.617	238.324	210.176	231.546
Core-ATM.421	ATM	312.615	417.345	167.206	204.945
Core-ATM.422	ATM	265.921	258.052	297.726	442.298
Core-ATM.423	ATM	319.277	184.962	102.219	129.646
Core-ATM.424	ATM	564.452	482.636	664.457	529.484
Core-ATM.425	ATM	207.656	201.842	274.117	203.247
Core-ATM.426	ATM	783.253	656.993	669.158	713.461
Core-ATM.427	ATM	307.152	342.199	392.829	383.997
Core-ATM.428	ATM	346.632	311.54	463.054	396.51
Core-ATM.429	ATM	494	376.958	490.476	429.46
Core-ATM.43	ATM	235.866	250.5	225.678	209.289
Core-ATM.430	ATM	341.899	392.434	140.395	404.752
Core-ATM.431	ATM	444.356	247.326	502.878	465.319
Core-ATM.432	ATM	391.043	371.655	459.575	546.901
Core-ATM.433	ATM	376.051	321.673	258.116	325.109
Core-ATM.434	ATM	503.351	497.627	344.334	294.108
Core-ATM.435	ATM	542.643	589.12	742.679	675.317
Core-ATM.436	ATM	346.893	306.955	456.381	525.793
Core-ATM.438	ATM	323.947	244.272	40.7118	59.3733
Core-ATM.439	ATM	768.658	646.593	934.041	933.091
Core-ATM.44	ATM	688.416	663.18	761.66	760.918
Core-ATM.440	ATM	299.48	282.969	382.788	314.834
Core-ATM.441	ATM	376.457	380.737	464.924	410.57
Core-ATM.442	ATM	276.461	273.042	212.277	271.516
Core-ATM.443	ATM	373.612	450.612	86.995	18.9459
Core-ATM.444	ATM	553.62	585.227	611.834	268.952
Core-ATM.445	ATM	430.375	345.932	582.534	437.618
Core-ATM.446	ATM	337.082	354.568	193.74	231.909
Core-ATM.447	ATM	517.497	402.434	657.729	351.309
Core-ATM.448	ATM	243.205	278.631	644.208	213.187
Core-ATM.449	ATM	419.523	408.908	370.765	255.992
Core-ATM.45	ATM	349.613	350.037	333.469	201.672
Core-ATM.450	ATM	352.262	449.362	411.588	667.83
Core-ATM.451	ATM	680.764	472.875	556.167	439.232
Core-ATM.452	ATM	546.135	480.667	560.137	663.607
Core-ATM.453	ATM	344.735	375.993	594.509	481.552
Core-ATM.454	ATM	377.709	321.141	611.335	356.847
Core-ATM.455	ATM	372.215	385.082	366.517	469.123
Core-ATM.456	ATM	453.405	444.298	618.563	510.688
Core-ATM.457	ATM	479.582	315.153	499.851	373.125
Core-ATM.458	ATM	549.19	725.471	667.937	816.824
Core-ATM.459	ATM	578.474	484.126	430.941	580.616
Core-ATM.46	ATM	261.23	291.646	174.814	115.195
Core-ATM.460	ATM	485.243	411.955	400.168	391.904
Core-ATM.461	ATM	388.3	350.317	517.547	338.293
Core-ATM.462	ATM	402.395	425.981	676.424	435.949
Core-ATM.463	ATM	628.399	638.749	728.287	798.157
Core-ATM.464	ATM	249.231	300.528	340.863	344.055
Core-ATM.465	ATM	402.645	246.967	685.466	515.424
Core-ATM.466	ATM	492.144	490.115	702.744	410.804
Core-ATM.467	ATM	200.515	192.521	127.16	130.355
Core-ATM.468	ATM	372.226	326.89	33.4284	19.1974
Core-ATM.469	ATM	374.248	387.044	394.699	615.459
Core-ATM.47	ATM	414.707	325.526	65.8109	191.509
Core-ATM.470	ATM	431.241	411.39	223.522	219.144
Core-ATM.471	ATM	350.405	420.159	470.662	514.296
Core-ATM.472	ATM	298.041	300.448	305.065	313.595
Core-ATM.473	ATM	338	223.373	299.985	239.302
Core-ATM.474	ATM	361.133	308.366	152.695	178.745
Core-ATM.475	ATM	517.915	495.824	704.059	641.323
Core-ATM.476	ATM	381.159	504.18	767.343	279.74
Core-ATM.477	ATM	328.482	326.69	299.985	402.636
Core-ATM.478	ATM	307.465	260.746	274.83	273.95
Core-ATM.479	ATM	506.082	518	304.455	727.94
Core-ATM.48	ATM	320.194	313.669	553.409	182.67
Core-ATM.480	ATM	228.193	213.692	106.467	157.459
Core-ATM.481	ATM	159.576	151.894	62.7754	110.365
Core-ATM.482	ATM	170.522	160.051	75.7412	40.2877
Core-ATM.483	ATM	391.001	539.737	44.9042	66.2078
Core-ATM.484	ATM	799.265	865.216	1226.42	562.742
Core-ATM.485	ATM	382.244	366.432	495.001	339.934
Core-ATM.486	ATM	217.946	132.526	144.199	263.497
Core-ATM.487	ATM	435.557	356.505	747.815	657.098
Core-ATM.488	ATM	411.433	419.707	475.465	301.93
Core-ATM.489	ATM	565.901	430	833.755	797.113
Core-ATM.49	ATM	255.225	312.624	166.873	199.098
Core-ATM.490	ATM	391.376	444.105	443.684	652.474
Core-ATM.491	ATM	251.67	194.084	261.374	183.575
Core-ATM.492	ATM	478.571	488.871	411.302	525.084
Core-ATM.493	ATM	554.048	534.88	505.969	676.921
Core-ATM.494	ATM	360.789	445.063	378.049	627.514
Core-ATM.495	ATM	318.578	257.333	367.619	369.322
Core-ATM.496	ATM	538.035	517.8	545.959	496.283
Core-ATM.497	ATM	412.393	359.439	237.542	344.502
Core-ATM.498	ATM	337.583	451.577	257.45	337.79
Core-ATM.499	ATM	490.247	502.244	608.355	571.833
Core-ATM.5	ATM	407.775	451.092	449.597	596.205
Core-ATM.50	ATM	294.642	261.225	352.173	129.506
Core-ATM.500	ATM	532.469	606.925	771.693	534.8
Core-ATM.501	ATM	219.249	320.861	47.7177	52.2315
Core-ATM.502	ATM	365.335	436.467	394.921	295.208
Core-ATM.503	ATM	328.888	241.059	321.233	245.773
Core-ATM.504	ATM	304.588	208.629	464.267	222.724
Core-ATM.505	ATM	262.607	250.101	182.597	270.416
Core-ATM.506	ATM	293.798	215.822	268.268	238.799
Core-ATM.507	ATM	363.855	373.138	375.504	571.553
Core-ATM.508	ATM	383.859	309.69	230.759	597.082
Core-ATM.509	ATM	364.271	432.249	684.817	761.963
Core-ATM.51	ATM	321.267	335.566	398.289	518.585
Core-ATM.510	ATM	202.454	181.589	242.614	151.669
Core-ATM.511	ATM	373.476	326.364	466.256	466.308
Core-ATM.512	ATM	518.53	552.272	386.544	468.386
Core-ATM.513	ATM	588.545	591.934	440.713	485.299
Core-ATM.514	ATM	259.353	338.859	266.667	238.995
Core-ATM.515	ATM	253.328	211.603	191.204	230.641
Core-ATM.516	ATM	625.48	507.274	662.032	534.007
Core-ATM.517	ATM	264.754	340.948	314.774	306.331
Core-ATM.518	ATM	371.704	553.803	36.6859	34.1062
Core-ATM.519	ATM	481.552	465.723	451.967	601.716
Core-ATM.52	ATM	467.437	477.293	595.722	358.908
Core-ATM.520	ATM	448.766	302.577	265.899	418.924
Core-ATM.521	ATM	323.655	346.498	228.88	184.396
Core-ATM.522	ATM	337.062	342.159	297.671	514.408
Core-ATM.523	ATM	515.736	461.425	344.565	593.688
Core-ATM.524	ATM	318.015	234.145	288.62	515.368
Core-ATM.525	ATM	526.89	448.883	408.22	538.491
Core-ATM.526	ATM	462.381	324.601	567.143	257.997
Core-ATM.527	ATM	311.979	247.892	132.232	154.55
Core-ATM.528	ATM	310.634	218.716	140.451	209.663
Core-ATM.529	ATM	386.216	523.596	677.701	656.875
Core-ATM.53	ATM	256.184	266.775	233.952	375.951
Core-ATM.530	ATM	255.381	219.401	130.409	353.788
Core-ATM.531	ATM	346.35	355.693	353.774	348.623
Core-ATM.532	ATM	386.424	389.5	184.689	116.407
Core-ATM.533	ATM	408.713	275.497	359.178	540.077
Core-ATM.534	ATM	392.418	421.796	439.223	525.447
Core-ATM.535	ATM	541.183	488.025	441.648	498.399
Core-ATM.536	ATM	367.7	486.016	499.685	254.92
Core-ATM.537	ATM	384.328	343.211	597.101	309.949
Core-ATM.538	ATM	362.791	283.568	351.404	539.48
Core-ATM.539	ATM	330.702	352.599	286.417	331.123
Core-ATM.54	ATM	857.603	844.337	968.635	1190.29
Core-ATM.540	ATM	349.133	434.624	439.39	353.341
Core-ATM.541	ATM	386.111	322.312	445.119	354.777
Core-ATM.542	ATM	299.031	422.767	252.656	479.146
Core-ATM.543	ATM	236.877	215.143	273.396	135.828
Core-ATM.544	ATM	430.928	459.209	410.645	590.817
Core-ATM.545	ATM	399.956	407.617	506.801	577.913
Core-ATM.546	ATM	222.219	289.683	388.581	308.196
Core-ATM.547	ATM	206.134	227.918	179.339	172.871
Core-ATM.548	ATM	333.996	418.582	82.6361	54.0963
Core-ATM.549	ATM	242.132	266.974	147.512	372.119
Core-ATM.55	ATM	512.202	392.92	865.647	642.703
Core-ATM.550	ATM	190.205	172.746	440.316	157.627
Core-ATM.551	ATM	381.795	307.601	244.54	386.347
Core-ATM.552	ATM	483.918	371.455	204.225	366.525
Core-ATM.553	ATM	478.049	410.345	636.498	514.977
Core-ATM.554	ATM	358.256	373.704	306.111	353.229
Core-ATM.555	ATM	459.17	374.789	543.923	450.047
Core-ATM.556	ATM	580.507	465.563	1020.27	414.328
Core-ATM.557	ATM	626.043	763.556	528.421	747.138
Core-ATM.558	ATM	545.437	606.046	456.872	464.209
Core-ATM.559	ATM	254.756	485.258	407.72	141.422
Core-ATM.56	ATM	529.809	418.749	511.382	577.455
Core-ATM.560	ATM	274.845	277.028	247.853	341.621
Core-ATM.561	ATM	538.494	470.5	519.87	521.309
Core-ATM.562	ATM	393.221	301.373	588.161	343.234
Core-ATM.563	ATM	542.09	523.828	418.094	397.666
Core-ATM.564	ATM	253.578	191.716	529.19	292.326
Core-ATM.565	ATM	548.21	534.314	795.033	441.254
Core-ATM.566	ATM	260.824	297.195	212.879	216.665
Core-ATM.567	ATM	337.937	380.777	383.287	343.14
Core-ATM.568	ATM	413.79	410.671	878.391	504.245
Core-ATM.569	ATM	549.482	523.795	677.923	620.484
Core-ATM.57	ATM	319.933	353.697	26.7556	82.2726
Core-ATM.570	ATM	176.235	131.155	118.165	260.822
Core-ATM.571	ATM	370.755	329.504	298.106	448.536
Core-ATM.572	ATM	418.565	526.962	116.786	375.252
Core-ATM.573	ATM	397.829	378.122	553.742	316.605
Core-ATM.574	ATM	273.562	261.112	376.392	264.318
Core-ATM.575	ATM	457.387	418.589	465.155	538.697
Core-ATM.576	ATM	564.879	617.131	1034.07	516.021
Core-ATM.579	ATM	468.573	464.765	443.194	333.752
Core-ATM.58	ATM	497.2	399.54	629.483	509.215
Core-ATM.580	ATM	283.769	361.575	139.016	230.865
Core-ATM.581	ATM	496.189	447.439	338.763	443.147
Core-ATM.582	ATM	291.098	263.84	295.903	232.188
Core-ATM.583	ATM	275.658	340.756	228.658	275.843
Core-ATM.584	ATM	352.97	355.42	262.309	227.732
Core-ATM.585	ATM	356.265	276.861	495.484	408.566
Core-ATM.586	ATM	360.236	323.07	346.435	491.882
Core-ATM.587	ATM	485.357	416.22	558.934	392.054
Core-ATM.588	ATM	519.979	484.206	505.858	359.327
Core-ATM.589	ATM	403.531	426.021	637.377	715.148
Core-ATM.59	ATM	534.449	369	809.489	754.447
Core-ATM.590	ATM	328.576	204.976	386.702	189.058
Core-ATM.591	ATM	439.592	406.133	323.807	298.033
Core-ATM.592	ATM	331.599	266.535	299.938	519.947
Core-ATM.593	ATM	521.845	555.093	86.551	52.1756
Core-ATM.594	ATM	373.476	341.268	297.014	329.342
Core-ATM.595	ATM	555.017	477.366	620.006	516.804
Core-ATM.596	ATM	407.034	361.934	335.514	517.289
Core-ATM.597	ATM	298.114	334.408	379.586	585.39
Core-ATM.598	ATM	399.768	518.925	525.108	770.997
Core-ATM.599	ATM	382.087	361.002	422.675	300.065
Core-ATM.6	ATM	431.252	470.427	380.965	450.578
Core-ATM.60	ATM	555.591	522.058	742.021	458.084
Core-ATM.600	ATM	56.0135	15.4695	5.62691	19.0577
Core-ATM.601	ATM	463.361	477.613	728.223	607.468
Core-ATM.602	ATM	235.897	189.946	248.463	201.421
Core-ATM.603	ATM	468.417	503.728	381.908	489.029
Core-ATM.604	ATM	388.3	206.626	496.76	405.768
Core-ATM.605	ATM	440.864	520.774	798.337	882.63
Core-ATM.606	ATM	188.87	240.779	231.527	127.306
Core-ATM.607	ATM	285.104	256.408	165.716	181.71
Core-ATM.608	ATM	154.394	128.826	19.6387	86.142
Core-ATM.609	ATM	324.093	303.702	203.393	231.965
Core-ATM.61	ATM	502.601	546.284	659.71	814.12
Core-ATM.610	ATM	394.754	456.434	320.226	464.834
Core-ATM.611	ATM	626.512	555.127	399.446	703.176
Core-ATM.612	ATM	318.901	249.216	347.378	381.238
Core-ATM.613	ATM	583.488	413.645	606.532	453.348
Core-ATM.614	ATM	320.705	377.004	305.001	379.01
Core-ATM.615	ATM	195.469	236.601	156.943	233.746
Core-ATM.616	ATM	394.138	395.807	320.623	398.766
Core-ATM.617	ATM	513.609	563.124	124.449	156.806
Core-ATM.618	ATM	483.929	339.784	633.074	397.386
Core-ATM.619	ATM	385.183	297.561	416.993	214.856
Core-ATM.62	ATM	603.171	735.112	801.817	577.008
Core-ATM.620	ATM	471.597	276.502	424.609	319.095
Core-ATM.621	ATM	461.307	487.739	327.953	835.536
Core-ATM.622	ATM	509.126	485.61	394.263	455.716
Core-ATM.623	ATM	773.952	772.073	1046.91	744.564
Core-ATM.624	ATM	383.317	237.479	304.233	177.757
Core-ATM.625	ATM	409.192	290.002	439.001	532.561
Core-ATM.626	ATM	384.297	304.946	242.781	498.549
Core-ATM.627	ATM	297.217	373.298	431.163	441.627
Core-ATM.628	ATM	326.251	421.237	316.921	247.862
Core-ATM.629	ATM	529.247	496.229	580.997	1100.33
Core-ATM.63	ATM	584.374	625.049	507.348	582.565
Core-ATM.630	ATM	488.006	723.741	474.743	605.855
Core-ATM.631	ATM	800.453	704.133	802.752	818.053
Core-ATM.632	ATM	555.216	572.732	594.287	663.709
Core-ATM.633	ATM	371.724	419.514	299.874	377.396
Core-ATM.634	ATM	323.207	338.387	333.08	303.338
Core-ATM.635	ATM	524.17	561.88	646.919	627.542
Core-ATM.636	ATM	327.283	373.178	281.17	176.004
Core-ATM.637	ATM	389.228	592.992	71.4378	41.2201
Core-ATM.638	ATM	633.59	600.664	418.641	216.357
Core-ATM.639	ATM	383.995	363.857	131.955	161.095
Core-ATM.64	ATM	382.4	480.427	385.212	659.215
Core-ATM.640	ATM	516.841	428.756	733.684	490.419
Core-ATM.641	ATM	502.527	553.676	329.276	555.852
Core-ATM.642	ATM	392.877	419.833	314.052	694.459
Core-ATM.643	ATM	467.145	597.117	193.129	196.255
Core-ATM.644	ATM	362.123	357.03	348.258	401.022
Core-ATM.645	ATM	505.353	544.634	400.501	462.662
Core-ATM.646	ATM	718.398	679.575	497.806	756.388
Core-ATM.647	ATM	487.984	374.216	572.39	486.176
Core-ATM.648	ATM	702.364	682.669	477.779	579.097
Core-ATM.649	ATM	106.794	121.354	150.214	97.0695
Core-ATM.65	ATM	345.277	234.751	382.011	425.758
Core-ATM.650	ATM	309.279	213.852	247.251	738.504
Core-ATM.651	ATM	310.207	410.312	242.836	348.483
Core-ATM.652	ATM	252.286	242.383	297.782	434.877
Core-ATM.653	ATM	468.344	580.397	643.931	470.652
Core-ATM.654	ATM	461.14	527.521	92.7329	98.4771
Core-ATM.655	ATM	373.038	337.815	86.8285	99.4933
Core-ATM.656	ATM	419.67	386	574.158	388.687
Core-ATM.657	ATM	513.567	320.981	259.986	275.385
Core-ATM.658	ATM	570.081	556.178	730.324	666.478
Core-ATM.659	ATM	695.756	696.295	926.108	725.991
Core-ATM.66	ATM	441.417	444.105	624.514	634.069
Core-ATM.660	ATM	572.219	517.634	477.898	531.042
Core-ATM.661	ATM	572.772	526.882	789.897	523.051
Core-ATM.662	ATM	402.228	209.394	521.313	402.943
Core-ATM.663	ATM	556.372	380.417	493.503	468.424
Core-ATM.664	ATM	568.331	642.488	226.122	104.463
Core-ATM.665	ATM	913.742	969.377	1350.27	1425.88
Core-ATM.666	ATM	873.917	649.275	641.728	692.426
Core-ATM.667	ATM	445.086	434.265	811.367	520.907
Core-ATM.668	ATM	238.671	308.279	255.691	125.609
Core-ATM.669	ATM	425.977	563.124	313.886	435.306
Core-ATM.67	ATM	425.778	410.751	505.858	369.015
Core-ATM.670	ATM	341.231	290.927	504.21	323.076
Core-ATM.671	ATM	607.09	552.678	50.4201	50.3386
Core-ATM.672	ATM	493.989	486.901	9.98584	65.3033
Core-ATM.673	ATM	381.889	351.481	149.271	40.0921
Core-ATM.674	ATM	447.462	465.157	495.104	519.555
Core-ATM.675	ATM	272.437	327.488	213.156	125.553
Core-ATM.676	ATM	415.437	597.962	672.343	680.203
Core-ATM.677	ATM	195.938	143.092	150.27	128.295
Core-ATM.678	ATM	298.875	300.209	321.891	487.5
Core-ATM.679	ATM	428.124	359.725	49.0412	90.0395
Core-ATM.68	ATM	187.243	172.267	429.237	149.217
Core-ATM.680	ATM	525.942	476.129	430.783	442.728
Core-ATM.681	ATM	400.842	380.051	411.422	486.438
Core-ATM.682	ATM	170.553	208.27	16.9362	31.1692
Core-ATM.683	ATM	401.707	454.744	519.212	403.372
Core-ATM.684	ATM	344.985	264.845	360.224	409.498
Core-ATM.685	ATM	522.21	506.675	227.668	385.041
Core-ATM.686	ATM	708.733	706.296	744.233	516.786
Core-ATM.687	ATM	564.024	708.791	513.918	654.618
Core-ATM.688	ATM	427.405	344.162	363.87	499.024
Core-ATM.689	ATM	534.928	377.483	302.854	336.484
Core-ATM.69	ATM	453.727	499.556	444.628	607.021
Core-ATM.690	ATM	371.287	395.96	286.306	482.278
Core-ATM.691	ATM	519.843	452.542	557	295.944
Core-ATM.692	ATM	303.024	218.35	225.956	286.089
Core-ATM.693	ATM	331.432	325.725	301.966	305.426
Core-ATM.694	ATM	477.299	594.276	483.295	308.14
Core-ATM.695	ATM	401.467	419.946	142.598	237.727
Core-ATM.696	ATM	230.57	220.04	73.1498	67.0005
Core-ATM.697	ATM	650.459	545.605	737.94	695.475
Core-ATM.698	ATM	477.529	456.8	571.558	238.911
Core-ATM.699	ATM	382.327	280.162	417.04	704.883
Core-ATM.7	ATM	442.573	451.464	525.006	431.035
Core-ATM.70	ATM	648.852	640.319	647.308	556.169
Core-ATM.700	ATM	369.129	420.997	414.559	608.541
Core-ATM.701	ATM	449.902	295.505	347.045	445.487
Core-ATM.702	ATM	426.394	586.838	919.26	505.998
Core-ATM.71	ATM	507.917	499.875	616.415	455.119
Core-ATM.72	ATM	700.279	477.293	902.61	576.942
Core-ATM.73	ATM	353.804	397.051	385.925	270.901
Core-ATM.74	ATM	428.385	529.331	555.834	526.502
Core-ATM.75	ATM	299.991	225.389	218.062	244.701
Core-ATM.76	ATM	461.87	440.852	555.565	583.525
Core-ATM.77	ATM	363.635	276.655	314.274	421.302
Core-ATM.78	ATM	483.106	461.298	719.403	400.547
Core-ATM.79	ATM	612.897	501.931	414.18	705.628
Core-ATM.8	ATM	301.127	324.075	276.32	302.489
Core-ATM.80	ATM	842.654	722.976	889.247	675.709
Core-ATM.81	ATM	477.101	408.422	471.661	721.469
Core-ATM.82	ATM	514.413	457.519	648.456	599.45
Core-ATM.83	ATM	596.926	749.65	521.035	798
Core-ATM.84	ATM	632.528	564.655	563.783	528.077
Core-ATM.85	ATM	562.366	468.298	562.507	511.219
Core-ATM.86	ATM	413.029	414.969	362.261	547.76
Core-ATM.87	ATM	431.689	555.938	485.784	468.843
Core-ATM.88	ATM	618.558	632.887	663.078	813.681
Core-ATM.89	ATM	333.298	294.906	196.387	465.18
Core-ATM.9	ATM	335.717	352.486	434.809	448.071
Core-ATM.90	ATM	232.54	251.584	269.203	293.091
Core-ATM.91	ATM	235.783	251.831	34.6964	45.2293
Core-ATM.92	ATM	454.061	396.007	276.209	245.009
Core-ATM.93	ATM	393.471	421.643	313.109	510.008
Core-ATM.94	ATM	304.682	352.566	319.846	315.393
Core-ATM.95	ATM	455.052	500.681	494.28	607.479
Core-ATM.96	ATM	414.426	492.969	468.293	328.27
Core-ATM.97	ATM	314.043	264.965	333.635	436.378
Core-ATM.98	ATM	353.304	289.164	409.488	415.362
Core-ATM.99	ATM	346.507	411.277	233.786	308.765
Core-ATR.1	ATR	584.187	787.948	47.7732	11.9438
Core-ATR.10	ATR	633.434	647.744	580.118	738.84
Core-ATR.100	ATR	499.254	411.317	617.286	456.9
Core-ATR.101	ATR	265.316	235.11	351.396	178.773
Core-ATR.102	ATR	568.706	543.516	664.901	285.81
Core-ATR.103	ATR	459.524	445.875	647.244	406.03
Core-ATR.104	ATR	574.303	630.838	804.084	688.278
Core-ATR.105	ATR	410.277	477.134	680.181	543.517
Core-ATR.106	ATR	420.389	486.375	389.904	252.318
Core-ATR.107	ATR	417.324	403.239	266.556	140.21
Core-ATR.108	ATR	371.224	376.758	37.5654	23.1787
Core-ATR.109	ATR	458.419	482.676	527.93	391.96
Core-ATR.11	ATR	555.799	556.903	450.421	900.14
Core-ATR.110	ATR	458.241	538.413	371.645	468.079
Core-ATR.111	ATR	333.715	417.904	198.21	360.801
Core-ATR.112	ATR	524.107	413.366	502.822	411.558
Core-ATR.113	ATR	666.138	550.948	845.129	732.602
Core-ATR.114	ATR	609.29	631.084	560.757	404.053
Core-ATR.115	ATR	460.567	322.951	586.513	565.633
Core-ATR.116	ATR	394.097	430.718	548.115	673.732
Core-ATR.117	ATR	461.745	479.422	641.006	585.949
Core-ATR.118	ATR	234.323	275.817	311.239	150.681
Core-ATR.119	ATR	691.188	636.021	532.613	372.259
Core-ATR.12	ATR	491.967	437.751	680.949	365.9
Core-ATR.120	ATR	470.169	553.643	610.067	317.286
Core-ATR.121	ATR	656.765	688.544	629.317	694.599
Core-ATR.122	ATR	300.417	306.077	683.827	417.087
Core-ATR.123	ATR	325.375	277.101	31.0035	161.72
Core-ATR.124	ATR	330.535	298.599	320.781	211.294
Core-ATR.125	ATR	547.876	472.15	338.161	480.881
Core-ATR.126	ATR	406.555	479.429	394.208	463.818
Core-ATR.127	ATR	468.49	387.896	453.124	682.375
Core-ATR.128	ATR	342.733	365.467	285.252	466.615
Core-ATR.129	ATR	482.584	558.986	62.9974	74.1703
Core-ATR.13	ATR	334.028	286.383	379.697	317.23
Core-ATR.130	ATR	457.116	391.622	354.986	504.245
Core-ATR.131	ATR	461.546	585.627	399.557	2343.81
Core-ATR.132	ATR	321.017	343.324	233.786	270.873
Core-ATR.133	ATR	357.839	365.101	295.903	588.7
Core-ATR.134	ATR	322.185	240.014	138.961	259.572
Core-ATR.135	ATR	319.037	261.631	270.083	155.427
Core-ATR.136	ATR	437.434	458.856	90.91	259.181
Core-ATR.137	ATR	491.695	373.864	528.033	278.696
Core-ATR.138	ATR	431.585	403.805	503.369	660.978
Core-ATR.139	ATR	714.833	594.822	576.694	819.705
Core-ATR.14	ATR	466.634	586.192	237.542	230.949
Core-ATR.140	ATR	595.706	442.296	310.462	483.249
Core-ATR.141	ATR	569.539	745.152	682.495	370.422
Core-ATR.142	ATR	421.15	495.983	560.304	827.583
Core-ATR.143	ATR	557.009	422.401	365.407	371.103
Core-ATR.144	ATR	349.051	281.765	330.6	334.507
Core-ATR.145	ATR	345.047	402.753	347.703	363.504
Core-ATR.146	ATR	648.446	652.734	704.234	626.526
Core-ATR.147	ATR	517.769	491.439	428.349	608.373
Core-ATR.148	ATR	358.245	281.965	148.447	98.6447
Core-ATR.149	ATR	208.698	206.746	195.119	202.008
Core-ATR.15	ATR	513.422	534.195	794.978	653.658
Core-ATR.150	ATR	524.545	526.277	707.056	343.737
Core-ATR.151	ATR	337.384	395.441	15.5017	2.96499
Core-ATR.152	ATR	279.63	149.319	320.614	200.768
Core-ATR.153	ATR	260.427	213.852	227.335	247.181
Core-ATR.154	ATR	509.303	531.141	109.392	89.2188
Core-ATR.155	ATR	268.913	329.99	14.1228	7.05803
Core-ATR.156	ATR	690.302	754.241	148.724	84.4169
Core-ATR.157	ATR	298.009	284.14	418.15	303.506
Core-ATR.158	ATR	719.67	652.854	817.596	716.845
Core-ATR.159	ATR	528.048	615.847	422.833	399.447
Core-ATR.16	ATR	293.225	224.944	379.919	199.668
Core-ATR.160	ATR	307.246	346.784	277.81	532.935
Core-ATR.161	ATR	381.337	357.469	299.818	642.116
Core-ATR.162	ATR	158.919	151.169	196.72	147.492
Core-ATR.163	ATR	552.598	528.772	607.531	476.181
Core-ATR.164	ATR	482.365	466.481	426.313	289.623
Core-ATR.165	ATR	441.551	325.805	330.877	189.393
Core-ATR.166	ATR	331.453	261.472	188.224	318.676
Core-ATR.167	ATR	697.318	599.246	664.957	727.12
Core-ATR.168	ATR	623.103	752.232	910.21	800.815
Core-ATR.169	ATR	687.415	568.514	72.1038	100.733
Core-ATR.17	ATR	514.36	510.727	702.633	504.367
Core-ATR.170	ATR	353.324	263.441	322.39	344.586
Core-ATR.171	ATR	441.395	425.622	427.636	315.935
Core-ATR.172	ATR	392.94	533.516	518.491	410.57
Core-ATR.173	ATR	248.021	349.791	456.381	306.219
Core-ATR.174	ATR	259.041	286.948	316.699	426.3
Core-ATR.175	ATR	302.95	394.876	363.426	349.761
Core-ATR.176	ATR	266.349	300.289	301.031	415.11
Core-ATR.177	ATR	363.427	406.493	117.499	101.274
Core-ATR.178	ATR	453.102	448.364	15.5572	8.0743
Core-ATR.179	ATR	762.371	727.554	1193.71	778.513
Core-ATR.18	ATR	358.131	514.706	747.418	405.265
Core-ATR.180	ATR	446.191	431.004	703.346	525.615
Core-ATR.181	ATR	458.388	433.213	264.845	187.127
Core-ATR.182	ATR	785.337	832.234	117.888	15.9809
Core-ATR.183	ATR	238.535	237.479	23.7201	49.2665
Core-ATR.184	ATR	633.581	700.633	977.51	549.904
Core-ATR.185	ATR	335.623	277.587	154.351	217.681
Core-ATR.186	ATR	631.182	666.474	287.075	209.411
Core-ATR.187	ATR	284.999	228.956	5.68241	29.1366
Core-ATR.188	ATR	842.185	864.457	628.826	753.693
Core-ATR.189	ATR	405.439	479.622	518.333	381.032
Core-ATR.19	ATR	177.215	213.732	150.436	264.943
Core-ATR.190	ATR	331.171	300.289	181.051	409.833
Core-ATR.191	ATR	362.081	481.558	1.43448	0
Core-ATR.192	ATR	421.828	489.143	800.984	493.999
Core-ATR.193	ATR	580.767	608.894	213.045	143.315
Core-ATR.194	ATR	554.006	392.627	520.98	898.657
Core-ATR.195	ATR	644.891	598.208	837.512	439.735
Core-ATR.196	ATR	643.474	588.042	293.59	159.576
Core-ATR.197	ATR	538.463	447.319	43.2478	36.9594
Core-ATR.198	ATR	319.745	307.075	199.478	244.663
Core-ATR.199	ATR	492.884	504.739	687.622	516.105
Core-ATR.2	ATR	850.128	818.056	4.30343	27.1879
Core-ATR.20	ATR	206.895	152.293	199.256	392.361
Core-ATR.200	ATR	327.241	213.533	255.025	283.096
Core-ATR.201	ATR	618.725	524.075	920.029	661.006
Core-ATR.202	ATR	440.54	461.138	207.474	312.82
Core-ATR.203	ATR	154.019	184.929	189.103	85.6288
Core-ATR.204	ATR	528.048	449.847	456.761	632.484
Core-ATR.205	ATR	340.189	344.854	306.602	492.413
Core-ATR.206	ATR	223.648	104.554	307.435	288.831
Core-ATR.207	ATR	217.935	188.742	89.531	298.173
Core-ATR.208	ATR	516.997	469.349	578.073	595.692
Core-ATR.209	ATR	309.634	264.645	467.08	428.136
Core-ATR.21	ATR	440.082	517.195	597.553	346.227
Core-ATR.210	ATR	346.34	303.615	376.606	375.615
Core-ATR.211	ATR	410.579	544.8	552.641	458.541
Core-ATR.212	ATR	413.988	493.408	324.316	389.731
Core-ATR.213	ATR	403.48	565.027	329.11	336.428
Core-ATR.214	ATR	273.604	345.852	419.196	357.742
Core-ATR.215	ATR	358.683	305.878	319.124	454.923
Core-ATR.216	ATR	830.186	844.723	875.364	790.167
Core-ATR.217	ATR	523.596	497.3	435.142	474.41
Core-ATR.218	ATR	550.347	647.272	660.376	765.944
Core-ATR.219	ATR	424.84	340.237	409.932	302.322
Core-ATR.22	ATR	347.716	480.194	283.215	345.295
Core-ATR.220	ATR	703.022	793.856	297.504	468.787
Core-ATR.221	ATR	501.121	347.988	202.782	149.385
Core-ATR.222	ATR	383.609	457.319	19.8607	15.1323
Core-ATR.223	ATR	490.664	530.382	25.0436	0.988328
Core-ATR.224	ATR	632.142	639.115	33.5394	2.03255
Core-ATR.225	ATR	451.33	368.275	23.6646	0
Core-ATR.226	ATR	403.656	329.824	257.07	243.909
Core-ATR.227	ATR	270.623	301.493	401.538	298.173
Core-ATR.228	ATR	375.509	359.392	674.119	174.848
Core-ATR.229	ATR	550.889	527.488	433.976	535.079
Core-ATR.23	ATR	251.743	304.627	216.358	253.027
Core-ATR.230	ATR	479.77	362.453	209.899	465.309
Core-ATR.231	ATR	286.677	288.472	455.66	421.012
Core-ATR.232	ATR	357.932	279.756	359.012	327.365
Core-ATR.233	ATR	243.799	137.742	215.859	323.384
Core-ATR.234	ATR	455.01	459.415	383.343	386.096
Core-ATR.235	ATR	458.92	394.556	350.794	383.969
Core-ATR.236	ATR	289.377	339.911	89.864	171.38
Core-ATR.237	ATR	336.342	445.31	309.693	392.155
Core-ATR.238	ATR	629.16	512.451	648.734	639.654
Core-ATR.239	ATR	584.74	687.533	787.195	448.34
Core-ATR.24	ATR	318.453	341.235	357.966	234.874
Core-ATR.240	ATR	559.532	670.859	808.609	632.624
Core-ATR.241	ATR	339.584	351.401	241.513	393.489
Core-ATR.242	ATR	413.883	584.103	4.30343	16.0368
Core-ATR.243	ATR	309.415	302.218	220.162	376.576
Core-ATR.244	ATR	525.004	696.295	786.926	583.553
Core-ATR.245	ATR	346.027	316.277	563.015	676.418
Core-ATR.246	ATR	485.357	441.244	313.006	302.835
Core-ATR.247	ATR	305.672	383.984	585.958	269.092
Core-ATR.248	ATR	358.725	471.511	400.881	436.881
Core-ATR.249	ATR	385.674	472.596	252.6	322.591
Core-ATR.25	ATR	564.723	538.533	529.245	504.273
Core-ATR.250	ATR	334.799	272.157	78.4437	112.314
Core-ATR.251	ATR	324.614	337.741	402.815	341.174
Core-ATR.252	ATR	284.811	345.014	25.2656	25.1274
Core-ATR.253	ATR	144.24	103.995	152.528	96.5004
Core-ATR.254	ATR	516.268	430.279	567.31	847.452
Core-ATR.255	ATR	674.227	676.88	712.943	836.57
Core-ATR.256	ATR	456.438	458.929	442.925	327.281
Core-ATR.257	ATR	630.255	670.446	132.01	87.326
Core-ATR.258	ATR	400.081	374.343	21.1286	24.0552
Core-ATR.259	ATR	310.988	294.779	11.2538	1.97666
Core-ATR.26	ATR	337.458	386.08	641.395	486.773
Core-ATR.260	ATR	283.321	354.455	132.668	169.766
Core-ATR.261	ATR	261.96	297.275	169.964	233.941
Core-ATR.262	ATR	337.489	350.796	245.039	355.056
Core-ATR.263	ATR	296.101	243.268	125.995	290.573
Core-ATR.264	ATR	467.853	453.786	381.011	271.264
Core-ATR.265	ATR	502.131	543.197	569.466	418.393
Core-ATR.266	ATR	294.298	151.129	517.722	321.715
Core-ATR.267	ATR	441.093	431.523	373.745	476.918
Core-ATR.268	ATR	605.787	740.894	442.314	300.513
Core-ATR.269	ATR	386.111	364.861	599.146	342.581
Core-ATR.27	ATR	321.497	250.3	248.075	122.393
Core-ATR.270	ATR	273.823	321.779	156.008	311.244
Core-ATR.271	ATR	411.027	467.819	300.262	343.626
Core-ATR.272	ATR	403.928	541.627	232.962	337.109
Core-ATR.273	ATR	340.158	346.617	211.888	167.929
Core-ATR.274	ATR	301.794	264.925	263.299	172.591
Core-ATR.275	ATR	482.782	397.85	511.762	651.168
Core-ATR.276	ATR	382.806	368.275	335.949	291.143
Core-ATR.277	ATR	437.632	457.446	186.845	231.881
Core-ATR.278	ATR	636.656	462.669	539.897	212.6
Core-ATR.279	ATR	612.323	432.774	699.606	554.109
Core-ATR.28	ATR	343.525	294.38	492.29	301.679
Core-ATR.280	ATR	89.8847	154.343	29.5135	8.01841
Core-ATR.281	ATR	317.734	279.955	0	16.2045
Core-ATR.282	ATR	509.001	418.19	662.532	773.739
Core-ATR.283	ATR	320.444	366.877	7.00588	28.1203
Core-ATR.284	ATR	382.473	311.333	370.274	536.319
Core-ATR.285	ATR	335.435	344.249	604.892	377.676
Core-ATR.286	ATR	385.423	306.995	381.853	475.65
Core-ATR.287	ATR	411.257	347.343	300.975	435.558
Core-ATR.288	ATR	329.607	340.183	444.184	417.964
Core-ATR.289	ATR	91.6567	77.514	95.3799	253.96
Core-ATR.29	ATR	440.185	470.26	763.372	433.246
Core-ATR.291	ATR	329.337	400.185	445.452	198.735
Core-ATR.292	ATR	356.817	317.648	198.099	199.779
Core-ATR.293	ATR	777.299	848.429	467.635	731.073
Core-ATR.294	ATR	448.817	453.148	442.749	292.952
Core-ATR.295	ATR	564.024	693.88	346.379	273.922
Core-ATR.296	ATR	569.696	612.474	675.553	893.921
Core-ATR.297	ATR	251.587	334.162	224.854	252.206
Core-ATR.298	ATR	211.784	244.758	163.949	192.945
Core-ATR.299	ATR	304.494	404.044	610.963	371.718
Core-ATR.3	ATR	461.026	477.38	598.147	432.481
Core-ATR.30	ATR	414.04	532.551	639.311	410.822
Core-ATR.300	ATR	291.192	358.068	485.673	211.723
Core-ATR.301	ATR	545.374	550.11	266.889	333.183
Core-ATR.302	ATR	301.439	307.568	392.829	401.312
Core-ATR.303	ATR	296.831	313.629	514.742	350.6
Core-ATR.304	ATR	583.551	498.798	1006.32	732.369
Core-ATR.305	ATR	371.735	379.286	473.364	429.226
Core-ATR.306	ATR	335.279	392.347	443.36	386.822
Core-ATR.307	ATR	353.304	278.711	295.182	235.583
Core-ATR.308	ATR	412.893	443.826	423.333	575.59
Core-ATR.309	ATR	432.471	363.331	490.911	374.99
Core-ATR.31	ATR	417.793	459.129	381.52	330.554
Core-ATR.310	ATR	417.115	436.267	610.114	491.575
Core-ATR.311	ATR	581.549	517.88	632.186	591.515
Core-ATR.312	ATR	331.515	291.732	363.482	341.062
Core-ATR.313	ATR	522.273	479.143	713.101	599.935
Core-ATR.314	ATR	345.36	340.509	379.697	316.326
Core-ATR.315	ATR	511.867	467.047	485.229	680.389
Core-ATR.316	ATR	353.366	437.073	501.721	532.226
Core-ATR.317	ATR	364.614	347.223	159.645	47.1221
Core-ATR.318	ATR	442.834	248.53	196.276	113.442
Core-ATR.319	ATR	319.402	362.253	176.915	299.926
Core-ATR.32	ATR	395.181	379.812	591.474	551.228
Core-ATR.320	ATR	721.755	596.798	1032.34	707.297
Core-ATR.321	ATR	629.441	799.485	61.785	72.2216
Core-ATR.322	ATR	472.024	496.229	388.47	561.39
Core-ATR.323	ATR	335.3	394.802	612.372	450.009
Core-ATR.324	ATR	291.984	307.967	419.362	388.006
Core-ATR.325	ATR	500.796	383.545	347.037	516.021
Core-ATR.326	ATR	617.911	597.849	623.31	603.114
Core-ATR.327	ATR	267.36	246.395	266.168	325.015
Core-ATR.328	ATR	380.264	304.946	258.116	200.003
Core-ATR.329	ATR	528.329	535.805	818.753	758.261
Core-ATR.33	ATR	346.413	336.291	295.024	537.028
Core-ATR.330	ATR	582.435	497.028	383.065	577.773
Core-ATR.331	ATR	361.362	357.908	402.648	284.989
Core-ATR.332	ATR	295.789	320.981	287.741	288.858
Core-ATR.333	ATR	352.981	238.81	419.751	372.622
Core-ATR.334	ATR	308.247	227.319	385.323	219.574
Core-ATR.335	ATR	391.543	377.197	528.199	355.541
Core-ATR.336	ATR	456.574	378.082	313.117	523.9
Core-ATR.337	ATR	473.171	541.873	566.708	623.701
Core-ATR.338	ATR	339.834	450.978	396.411	539.993
Core-ATR.339	ATR	494.625	821.835	919.38	849.68
Core-ATR.34	ATR	423.6	375.673	220.273	379.261
Core-ATR.340	ATR	323.561	367.35	278.856	481.178
Core-ATR.341	ATR	389.427	380.411	362.158	433.441
Core-ATR.342	ATR	246.885	248.171	376.994	361.182
Core-ATR.343	ATR	305.318	237.166	173.713	150.82
Core-ATR.344	ATR	320.361	444.178	698.876	352.465
Core-ATR.345	ATR	326.282	230.772	388.081	182.045
Core-ATR.346	ATR	422.109	400.385	471.661	639.989
Core-ATR.347	ATR	194.906	72.6902	36.4639	4.03715
Core-ATR.348	ATR	599.417	750.342	621.875	868.765
Core-ATR.349	ATR	476.246	441.81	456.104	815.657
Core-ATR.35	ATR	519.958	469.296	355.264	538.212
Core-ATR.350	ATR	289.002	307.082	45.1262	30.0411
Core-ATR.351	ATR	472.785	469.535	360.391	337.566
Core-ATR.352	ATR	333.809	281.12	265.4	426.914
Core-ATR.353	ATR	299.083	212.042	259.273	323.925
Core-ATR.354	ATR	258.175	177.57	1.43448	52.3991
Core-ATR.355	ATR	334.289	353.936	74.7507	60.2499
Core-ATR.356	ATR	468.594	456.354	787.75	581.492
Core-ATR.357	ATR	347.361	477.786	416.66	385.097
Core-ATR.358	ATR	479.812	500.481	473.096	673.453
Core-ATR.359	ATR	644.547	613.751	504.201	461.44
Core-ATR.36	ATR	155.572	143.331	173.713	120.695
Core-ATR.360	ATR	333.559	377.397	364.084	344.167
Core-ATR.361	ATR	455.396	489.868	527.153	582.135
Core-ATR.362	ATR	757.159	713.215	551.262	866.845
Core-ATR.363	ATR	458.617	386.965	506.191	455.23
Core-ATR.364	ATR	287.094	318.812	4.30343	9.99507
Core-ATR.365	ATR	320.069	353.371	414.828	493.625
Core-ATR.366	ATR	395.234	328.54	415.383	230.557
Core-ATR.367	ATR	279.203	280.681	264.409	225.699
Core-ATR.368	ATR	366.241	352.246	8.32936	66.3755
Core-ATR.369	ATR	370.974	292.051	190.871	228.179
Core-ATR.37	ATR	494.072	305.512	473.808	297.045
Core-ATR.370	ATR	438.288	470.913	517.445	927.803
Core-ATR.371	ATR	788.517	691.032	1131.26	1122.17
Core-ATR.372	ATR	499.921	507.434	718.412	470.363
Core-ATR.373	ATR	410.839	471.871	468.681	441.963
Core-ATR.374	ATR	560.761	580.962	844.296	842.398
Core-ATR.375	ATR	311.26	305.631	627.502	270.649
Core-ATR.376	ATR	560.511	460.42	451.412	400.575
Core-ATR.377	ATR	407.389	343.364	620.821	411.53
Core-ATR.378	ATR	335.331	388.089	113.584	190.745
Core-ATR.379	ATR	463.465	521.22	1099.43	646.31
Core-ATR.38	ATR	521.438	570.004	681.671	414.719
Core-ATR.380	ATR	404.022	425.502	648.9	455.51
Core-ATR.381	ATR	678.481	764.042	852.19	1176.37
Core-ATR.382	ATR	401.989	542.192	749.249	694.477
Core-ATR.383	ATR	312.073	205.336	245.372	264.569
Core-ATR.384	ATR	342.503	400.584	432.162	348.997
Core-ATR.385	ATR	444.856	504.26	538.851	815.863
Core-ATR.386	ATR	405.22	253.714	415.614	203.844
Core-ATR.387	ATR	494.063	460.293	266.343	293.175
Core-ATR.388	ATR	534.188	540.303	406.738	431.828
Core-ATR.389	ATR	545.332	547.808	442.971	416.182
Core-ATR.39	ATR	483.47	467.453	519.87	436.714
Core-ATR.390	ATR	448.849	327.408	413.782	552.3
Core-ATR.391	ATR	239.432	269.908	99.2948	305.482
Core-ATR.392	ATR	343.911	594.383	483.406	419.203
Core-ATR.393	ATR	434.327	457.486	511.596	428.891
Core-ATR.394	ATR	389.53	494.539	131.344	143.399
Core-ATR.395	ATR	226.734	193.399	308.203	253.195
Core-ATR.396	ATR	616.087	620.544	450.635	488.069
Core-ATR.397	ATR	271.061	215.702	179.617	147.52
Core-ATR.398	ATR	367.836	422.528	342.686	439.902
Core-ATR.399	ATR	762.829	567.063	928.977	856.682
Core-ATR.4	ATR	621.07	497.021	755.367	991.783
Core-ATR.40	ATR	555.236	485.045	562.515	773.142
Core-ATR.400	ATR	741.814	704.459	995.779	779.127
Core-ATR.401	ATR	316.264	312.624	414.171	221.205
Core-ATR.402	ATR	317.953	256.688	479.824	151.753
Core-ATR.403	ATR	332.266	251.864	273.784	210.082
Core-ATR.404	ATR	329.743	328.18	250.175	176.824
Core-ATR.405	ATR	609.071	488.025	618.396	638.386
Core-ATR.406	ATR	340.481	292.537	325.806	224.058
Core-ATR.407	ATR	198.638	180.544	134.879	231.825
Core-ATR.408	ATR	250.253	378.002	203.67	213.923
Core-ATR.409	ATR	597.416	393.106	362.158	383.438
Core-ATR.41	ATR	610.885	582.22	854.449	624.717
Core-ATR.410	ATR	406.294	376.113	491.68	186.931
Core-ATR.411	ATR	375.853	391.542	525.608	542.65
Core-ATR.412	ATR	404.897	336.331	48.8192	38.1992
Core-ATR.413	ATR	555.591	468.69	870.283	889.297
Core-ATR.414	ATR	425.695	322.957	947.894	454.466
Core-ATR.415	ATR	500.599	470.587	364.139	555.61
Core-ATR.416	ATR	307.59	331.234	403.528	430.019
Core-ATR.417	ATR	323.999	289.683	313.45	327.058
Core-ATR.418	ATR	335.498	421.357	353.385	733.786
Core-ATR.419	ATR	353.846	389.972	316.755	309.296
Core-ATR.42	ATR	492.728	669.688	496.871	573.167
Core-ATR.420	ATR	489.1	541.913	400.501	285.893
Core-ATR.421	ATR	405.95	320.256	363.426	433.85
Core-ATR.422	ATR	420.983	456.354	417.539	317.146
Core-ATR.423	ATR	342.503	320.376	68.4023	33.2017
Core-ATR.424	ATR	620.736	469.781	311.128	292.868
Core-ATR.425	ATR	513.525	413.239	269.814	323.3
Core-ATR.426	ATR	752.29	624.61	917.723	869.307
Core-ATR.427	ATR	522.21	479.422	577.629	844.403
Core-ATR.428	ATR	529.215	509.363	329.276	668.082
Core-ATR.429	ATR	334.57	263.967	513.974	369.434
Core-ATR.43	ATR	294.934	366.432	275.441	370.282
Core-ATR.430	ATR	482.063	502.61	323.372	344.642
Core-ATR.431	ATR	277.67	365.221	59.962	45.3132
Core-ATR.432	ATR	524.076	406.772	138.905	106.412
Core-ATR.433	ATR	486.504	509.723	374.125	429.46
Core-ATR.434	ATR	347.236	423.333	430.996	269.008
Core-ATR.435	ATR	430.73	392.953	113.862	316.392
Core-ATR.436	ATR	422.661	438.037	519.212	658.198
Core-ATR.437	ATR	312.928	274.812	342.464	361.248
Core-ATR.438	ATR	613.637	561.474	140.062	152.518
Core-ATR.439	ATR	535.241	353.371	175.369	78.1516
Core-ATR.44	ATR	276.044	133.284	173.824	158.615
Core-ATR.440	ATR	698.809	844.291	718.69	688.361
Core-ATR.441	ATR	327.054	399.859	352.395	380.445
Core-ATR.442	ATR	462.537	545.725	702.309	715.539
Core-ATR.443	ATR	474.797	731.213	673.333	691.578
Core-ATR.444	ATR	243.018	531.626	565.051	488.6
Core-ATR.445	ATR	314.668	335.167	522.406	377.368
Core-ATR.446	ATR	286.49	346.817	141.774	96.3327
Core-ATR.447	ATR	417.251	426.7	439.057	347.299
Core-ATR.448	ATR	354.565	407.537	411.366	251.731
Core-ATR.449	ATR	367.669	300.808	194.453	460.685
Core-ATR.45	ATR	281.819	231.171	336.504	565.176
Core-ATR.450	ATR	320.903	419.747	434.476	392.808
Core-ATR.451	ATR	583.332	666.6	953.688	1037.86
Core-ATR.452	ATR	440.906	437.951	493.503	493.513
Core-ATR.453	ATR	552.766	476.488	625.457	772.964
Core-ATR.454	ATR	556.289	501.526	587.615	537.475
Core-ATR.455	ATR	373.56	552.951	443.962	256.104
Core-ATR.456	ATR	308.674	366.392	299.105	372.287
Core-ATR.457	ATR	232.759	276.535	238.033	226.091
Core-ATR.458	ATR	394.055	549.025	709.028	468.218
Core-ATR.459	ATR	20.1202	19.5282	11.3093	26.8805
Core-ATR.46	ATR	255.736	350.915	109.003	239.983
Core-ATR.460	ATR	571.718	776.211	1035.87	710.066
Core-ATR.461	ATR	457.074	414.324	898.751	448.741
Core-ATR.462	ATR	511.941	615.042	211.722	291.907
Core-ATR.463	ATR	447.672	402.514	46.2277	78.2075
Core-ATR.464	ATR	243.779	446.115	712.175	461.925
Core-ATR.465	ATR	322.394	379.246	32.0495	0
Core-ATR.466	ATR	352.282	267.254	155.897	71.0656
Core-ATR.467	ATR	479.78	554.202	474.474	465.403
Core-ATR.468	ATR	249.898	383.751	317.523	219.005
Core-ATR.469	ATR	343.9	326.969	499.787	324.847
Core-ATR.47	ATR	590.337	632.647	291.212	376.715
Core-ATR.470	ATR	388.78	342.359	373.634	481.328
Core-ATR.471	ATR	477.955	513.262	514.307	703.456
Core-ATR.472	ATR	297.384	251.744	248.13	341.509
Core-ATR.473	ATR	300.741	331.188	278.468	291.907
Core-ATR.474	ATR	296.675	255.284	69.1238	113.637
Core-ATR.475	ATR	302.649	306.516	214.535	416.304
Core-ATR.476	ATR	426.758	351.202	343.668	380.725
Core-ATR.477	ATR	280.058	251.225	53.2891	87.3819
Core-ATR.478	ATR	289.409	238.164	167.262	34.19
Core-ATR.479	ATR	383.766	355.42	639.691	615.096
Core-ATR.48	ATR	415.865	472.988	440.991	327.673
Core-ATR.480	ATR	437.141	424.291	320.512	451.902
Core-ATR.481	ATR	553.276	713.774	576.527	640.101
Core-ATR.482	ATR	403.781	362.533	386.203	320.531
Core-ATR.483	ATR	331.662	364.183	496.538	309.463
Core-ATR.484	ATR	174.421	199.747	302.03	198.931
Core-ATR.485	ATR	360.247	402.321	302.132	764.079
Core-ATR.486	ATR	401.029	432.249	534.325	415.987
Core-ATR.487	ATR	407.066	403.791	316.755	320.195
Core-ATR.488	ATR	254.569	350.476	327.786	345.938
Core-ATR.489	ATR	288.512	216.427	475.298	133.6
Core-ATR.49	ATR	517.205	499.549	265.011	426.15
Core-ATR.490	ATR	503.873	471.425	367.286	712.284
Core-ATR.491	ATR	631.276	546.011	578.517	341.453
Core-ATR.492	ATR	447.025	472.11	463.656	382.422
Core-ATR.493	ATR	322.144	431.69	331.812	306.62
Core-ATR.494	ATR	436.433	439.162	345.88	488.554
Core-ATR.495	ATR	421.212	487.38	245.483	566.594
Core-ATR.496	ATR	355.774	327.495	244.873	272.085
Core-ATR.497	ATR	474.65	359.798	374.894	377.48
Core-ATR.498	ATR	357.776	376.079	279.578	550.323
Core-ATR.499	ATR	549.398	584.382	454.17	357.797
Core-ATR.5	ATR	581.611	636.34	595.666	537.234
Core-ATR.50	ATR	442.99	527.967	871.931	606.983
Core-ATR.500	ATR	619.892	536.171	1272.38	655.066
Core-ATR.501	ATR	312.292	247.127	12.6883	10.9555
Core-ATR.502	ATR	284.394	266.695	415.994	274.966
Core-ATR.503	ATR	335.779	386.406	159.701	141.506
Core-ATR.504	ATR	435.234	563.124	77.4532	71.401
Core-ATR.505	ATR	738.675	682.502	533.723	442.588
Core-ATR.506	ATR	363.656	330.383	456.817	505.439
Core-ATR.507	ATR	424.465	396.932	567.809	429.907
Core-ATR.508	ATR	283.79	334.282	266.501	129.367
Core-ATR.509	ATR	217.31	276.821	168.03	530.445
Core-ATR.51	ATR	578.88	502.291	551.928	826.567
Core-ATR.510	ATR	426.738	602.108	226.946	107.4
Core-ATR.511	ATR	460.17	485.657	815.662	560.206
Core-ATR.512	ATR	516.361	525.073	653.861	761.114
Core-ATR.513	ATR	362.238	336.53	271.351	293.259
Core-ATR.514	ATR	333.485	371.894	410.922	269.26
Core-ATR.515	ATR	252.4	286.389	94.9359	217.681
Core-ATR.516	ATR	420.868	477.253	346.379	480.693
Core-ATR.517	ATR	238.222	162.866	137.304	127.53
Core-ATR.518	ATR	226.317	192.075	147.068	184.479
Core-ATR.519	ATR	329.598	421.842	466.636	259.6
Core-ATR.52	ATR	289.44	239.448	227.668	261.101
Core-ATR.520	ATR	322.633	278.511	133.056	294.359
Core-ATR.521	ATR	305.318	378.521	84.2926	73.154
Core-ATR.522	ATR	573.522	615.122	799.947	897.025
Core-ATR.523	ATR	331.182	447.725	239.634	265.596
Core-ATR.524	ATR	339.533	330.389	372.311	458.084
Core-ATR.525	ATR	341.836	308.805	105.643	96.6401
Core-ATR.526	ATR	450.455	529.777	264.132	232.785
Core-ATR.527	ATR	551.576	517.641	408.775	366.469
Core-ATR.528	ATR	575.544	474.359	786.029	636.577
Core-ATR.529	ATR	508.49	480.627	687.955	625.398
Core-ATR.53	ATR	321.747	376.152	211.611	416.975
Core-ATR.530	ATR	434.702	530.056	331.099	217.168
Core-ATR.531	ATR	413.373	440.526	438.066	510.912
Core-ATR.532	ATR	367.064	350.157	235.997	353.956
Core-ATR.533	ATR	374.049	460.007	467.635	321.184
Core-ATR.534	ATR	416.229	501.772	588.661	460.629
Core-ATR.535	ATR	374.248	487.986	564.727	225.27
Core-ATR.536	ATR	418.252	558.38	459.242	522.594
Core-ATR.537	ATR	505.196	359.519	369.941	337.332
Core-ATR.538	ATR	248.824	248.617	362.769	273.772
Core-ATR.539	ATR	326.136	267.214	322.604	466.437
Core-ATR.54	ATR	371.558	336.451	56.1026	58.1335
Core-ATR.540	ATR	409.818	441.371	287.019	444.425
Core-ATR.541	ATR	379.773	396.486	490.42	265.027
Core-ATR.542	ATR	314.585	270.467	278.801	261.828
Core-ATR.543	ATR	158.523	150.044	157.165	193.43
Core-ATR.544	ATR	501.423	401.636	543.099	505.998
Core-ATR.545	ATR	549.023	514.141	409.932	633.947
Core-ATR.546	ATR	249.46	304.953	566.375	325.706
Core-ATR.547	ATR	251.201	331.953	353.663	209.886
Core-ATR.548	ATR	324.228	504.214	255.247	232.506
Core-ATR.549	ATR	335.998	609.34	654.296	731.754
Core-ATR.55	ATR	601.044	587.396	840.928	645.015
Core-ATR.550	ATR	428.134	410.591	316.597	452.695
Core-ATR.551	ATR	412.111	295.099	537.472	341.565
Core-ATR.552	ATR	343.869	276.016	333.524	398.319
Core-ATR.553	ATR	494.677	353.53	401.436	450.383
Core-ATR.554	ATR	482.053	492.65	427.914	331.943
Core-ATR.555	ATR	532.583	488.145	447.885	727.008
Core-ATR.556	ATR	417.72	456.847	627.003	619.3
Core-ATR.557	ATR	282.841	308.047	0	5.02548
Core-ATR.558	ATR	382.817	398.735	168.585	100.51
Core-ATR.559	ATR	420.014	375.913	303.076	548.486
Core-ATR.56	ATR	543.716	475.929	621.154	552.328
Core-ATR.560	ATR	317.786	254.965	318.855	268.98
Core-ATR.561	ATR	660.956	674.798	970.846	832.99
Core-ATR.562	ATR	471.68	464.432	447.941	544.365
Core-ATR.563	ATR	418.7	465.157	545.515	354.04
Core-ATR.564	ATR	330.254	328.054	215.146	343.598
Core-ATR.565	ATR	340.294	410.911	45.0152	155.65
Core-ATR.566	ATR	584.843	703.281	749.138	595.87
Core-ATR.567	ATR	369.89	393.918	668.65	272.085
Core-ATR.568	ATR	289.721	280.115	352.561	310.228
Core-ATR.569	ATR	380.68	344.974	154.74	129.534
Core-ATR.57	ATR	572.959	660.3	912.31	785.878
Core-ATR.570	ATR	558.166	587.802	683.438	617.855
Core-ATR.571	ATR	477.424	344.009	337.661	399.615
Core-ATR.572	ATR	583.269	474.838	549.003	578.929
Core-ATR.573	ATR	235.459	158.002	17.0472	14.144
Core-ATR.574	ATR	538.702	472.483	519.101	398.375
Core-ATR.575	ATR	284.301	309.451	222.032	102.71
Core-ATR.576	ATR	356.618	230.207	451.301	384.538
Core-ATR.577	ATR	411.663	319.491	245.206	314.779
Core-ATR.578	ATR	361.519	417.624	352.062	374.655
Core-ATR.579	ATR	513.275	516.756	546.689	562.808
Core-ATR.58	ATR	313.376	301.892	360.502	347.607
Core-ATR.580	ATR	394.618	347.901	212.768	325.78
Core-ATR.581	ATR	344.86	435.263	441.213	425.049
Core-ATR.582	ATR	304.577	250.866	268.815	257.148
Core-ATR.583	ATR	593.622	600.857	792.331	808.348
Core-ATR.584	ATR	238.972	242.702	0	0
Core-ATR.585	ATR	300.616	245.437	130.687	286.882
Core-ATR.586	ATR	214.828	263.481	204.938	410.319
Core-ATR.587	ATR	388.686	387.603	368.942	237.504
Core-ATR.588	ATR	450.006	347.103	212.879	190.996
Core-ATR.589	ATR	483.47	582.899	488.486	1000.56
Core-ATR.59	ATR	472.983	519.397	477.39	385.387
Core-ATR.590	ATR	279.119	227.558	238.089	208.73
Core-ATR.591	ATR	198.576	118.58	218.728	183.882
Core-ATR.592	ATR	585.854	589.086	461.009	842.286
Core-ATR.593	ATR	582.696	596.239	406.619	270.583
Core-ATR.594	ATR	495.741	422.601	323.381	457.011
Core-ATR.595	ATR	481.427	551.467	169.631	138.485
Core-ATR.596	ATR	599.042	552.312	448.82	511.08
Core-ATR.597	ATR	357.807	352.406	346.546	311.786
Core-ATR.598	ATR	463.871	507.72	347.37	360.399
Core-ATR.599	ATR	512.463	549.784	462.341	683.046
Core-ATR.6	ATR	514.058	473.507	715.765	388.352
Core-ATR.60	ATR	323.374	512.943	576.416	372.968
Core-ATR.600	ATR	401.54	441.617	565.884	502.157
Core-ATR.601	ATR	292.495	207.744	316.866	306.387
Core-ATR.602	ATR	321.372	345.333	36.5194	16.1207
Core-ATR.603	ATR	337.489	343.044	354.93	364.911
Core-ATR.604	ATR	645.632	683.068	717.857	617.24
Core-ATR.605	ATR	300.616	199.507	85.0055	317.37
Core-ATR.606	ATR	663.302	704.166	500.555	616.783
Core-ATR.607	ATR	365.397	418.509	0	13.9763
Core-ATR.608	ATR	303.764	237.04	0	19.0298
Core-ATR.609	ATR	224.701	232.702	187.502	181.626
Core-ATR.61	ATR	448.692	486.256	720.449	783.165
Core-ATR.610	ATR	450.33	551.035	662.801	540.244
Core-ATR.611	ATR	421.567	398.216	402.759	449.953
Core-ATR.612	ATR	288.741	353.61	416.16	228.944
Core-ATR.613	ATR	231.498	266.049	272.572	266.976
Core-ATR.614	ATR	490.528	373.824	389.405	351.057
Core-ATR.615	ATR	842.091	882.335	589.493	827.517
Core-ATR.616	ATR	477.393	473.561	214.813	219.144
Core-ATR.617	ATR	458.201	495.577	383.5	200.115
Core-ATR.618	ATR	268.079	340.03	13.8453	13.0998
Core-ATR.619	ATR	267.298	260.906	12.7993	1.97666
Core-ATR.62	ATR	386.674	364.821	203.615	107.4
Core-ATR.620	ATR	360.664	367.836	441.315	425.842
Core-ATR.621	ATR	525.265	616.852	225.853	356.194
Core-ATR.622	ATR	503.956	666.96	8.32936	3.02088
Core-ATR.623	ATR	556.06	618.349	551.864	365.117
Core-ATR.624	ATR	514.953	527.927	112.927	107.596
Core-ATR.625	ATR	537.243	494.772	63.3859	146.643
Core-ATR.626	ATR	457.429	413.925	573.769	318.973
Core-ATR.627	ATR	422.161	396.559	229.871	132.611
Core-ATR.628	ATR	299.73	351.202	44.9597	53.1918
Core-ATR.629	ATR	189.662	145.021	209.019	189.449
Core-ATR.63	ATR	394.712	376.479	586.782	738.56
Core-ATR.630	ATR	376.635	456.315	328.943	339.225
Core-ATR.631	ATR	363.458	314.993	210.287	371.774
Core-ATR.632	ATR	302.753	289.676	281.892	271.945
Core-ATR.633	ATR	295.737	466.401	123.736	82.5241
Core-ATR.634	ATR	240.161	292.051	43.5253	72.1378
Core-ATR.635	ATR	552.64	478.338	67.3009	87.2142
Core-ATR.636	ATR	465.82	380.857	7.11688	20.1299
Core-ATR.637	ATR	404.616	529.53	634.564	256.16
Core-ATR.638	ATR	410.516	376.751	236.053	716.538
Core-ATR.639	ATR	314.742	320.702	88.3185	88.2584
Core-ATR.64	ATR	326.804	282.69	308.592	352.073
Core-ATR.640	ATR	330.515	371.608	204.661	262.118
Core-ATR.641	ATR	507.031	481.432	744.613	615.794
Core-ATR.642	ATR	398.257	287.833	1366.04	735.763
Core-ATR.643	ATR	422.765	426.46	566.866	293.622
Core-ATR.644	ATR	396.39	373.624	306.991	422.112
Core-ATR.645	ATR	349.426	284.134	67.2454	77.303
Core-ATR.646	ATR	545.812	472.636	234.84	442.728
Core-ATR.647	ATR	363.728	370.57	491.735	475.696
Core-ATR.648	ATR	463.443	510.082	757.515	499.621
Core-ATR.649	ATR	361.05	443.866	0	5.05343
Core-ATR.65	ATR	508.908	609.939	690.214	534.37
Core-ATR.650	ATR	201.193	267.739	291.553	573.68
Core-ATR.651	ATR	269.717	291.765	405.295	611.617
Core-ATR.652	ATR	244.696	203.406	335.68	71.1494
Core-ATR.653	ATR	453.343	362.014	242.281	367.178
Core-ATR.654	ATR	606.235	465.683	620.821	709.703
Core-ATR.66	ATR	233.375	185.847	268.49	123.632
Core-ATR.67	ATR	440.134	396.566	268.981	244.16
Core-ATR.68	ATR	350.354	346.019	870.386	449.842
Core-ATR.69	ATR	417.595	446.155	374.514	286.313
Core-ATR.7	ATR	520.073	550.11	491.189	226.995
Core-ATR.70	ATR	588.659	694.812	171.288	304.075
Core-ATR.71	ATR	230.059	269.389	186.456	235.778
Core-ATR.72	ATR	557.113	469.422	769.49	731.883
Core-ATR.73	ATR	469.084	465.856	254.748	470.904
Core-ATR.74	ATR	357.015	337.089	13.9563	0.988328
Core-ATR.75	ATR	440.665	369.685	26.4225	8.04636
Core-ATR.76	ATR	499.316	546.131	289.722	560.14
Core-ATR.77	ATR	674.779	806.718	1150.35	563.144
Core-ATR.78	ATR	452.466	438.357	487.709	573.67
Core-ATR.79	ATR	505.228	461.458	450.699	530.986
Core-ATR.8	ATR	444.867	436.953	412.024	679.83
Core-ATR.81	ATR	512.077	457.885	779.365	779.473
Core-ATR.82	ATR	335.487	330.908	266.39	519.444
Core-ATR.83	ATR	314.45	321.148	366.462	263.078
Core-ATR.84	ATR	405.763	312.544	464.536	356.446
Core-ATR.85	ATR	405.314	355.141	407.609	493.412
Core-ATR.86	ATR	450.047	247.606	185.133	258.929
Core-ATR.87	ATR	695.849	588.794	604.598	586.071
Core-ATR.88	ATR	860.397	857.83	1095.84	908.69
Core-ATR.89	ATR	385.319	481.911	786.648	540.105
Core-ATR.9	ATR	428.228	379.652	7.00588	4.96959
Core-ATR.90	ATR	535.638	495.897	71.6043	101.051
Core-ATR.91	ATR	446.994	351.641	557.99	621.361
Core-ATR.92	ATR	495.074	445.789	291.156	301.361
Core-ATR.93	ATR	422.359	443.42	479.546	283.721
Core-ATR.94	ATR	813.172	835.361	1136.78	1062.45
Core-ATR.95	ATR	415.26	530.981	394.041	401.619
Core-ATR.96	ATR	329.118	373.265	526.543	392.585
Core-ATR.97	ATR	406.711	251.099	350.358	301.389
Core-ATR.98	ATR	465.706	506.383	477.01	399.279
Core-ATR.99	ATR	355.712	315.918	367.841	143.567
Core-BARD1.1	BARD1	454.666	534.394	261.596	484.507
Core-BARD1.10	BARD1	275.544	253.76	536.75	415.735
Core-BARD1.100	BARD1	378.522	237.12	228.936	177.813
Core-BARD1.101	BARD1	642.233	582.213	525.061	695.894
Core-BARD1.102	BARD1	623.916	533.549	328.175	489.989
Core-BARD1.103	BARD1	373.413	322.345	18.1487	64.1752
Core-BARD1.104	BARD1	557.916	494.413	568.642	495.322
Core-BARD1.105	BARD1	442.167	340.549	279.791	216.805
Core-BARD1.106	BARD1	395.484	369.925	492.892	238.967
Core-BARD1.107	BARD1	333.215	434.298	407.118	391.512
Core-BARD1.108	BARD1	330.901	255.004	464.98	584.691
Core-BARD1.109	BARD1	581.569	498.551	491.791	591.292
Core-BARD1.11	BARD1	349.738	399.34	261.818	375.531
Core-BARD1.110	BARD1	387.269	532.997	355.264	302.126
Core-BARD1.111	BARD1	516.539	418.349	480.981	776.442
Core-BARD1.112	BARD1	297.415	284.214	335.958	100.118
Core-BARD1.113	BARD1	369.222	346.378	280.457	247.778
Core-BARD1.114	BARD1	409.724	423.007	477.066	395.661
Core-BARD1.115	BARD1	516.611	411.157	572.057	484.171
Core-BARD1.116	BARD1	481.302	519.397	1093.09	575.171
Core-BARD1.117	BARD1	742.136	742.537	675.109	1031.21
Core-BARD1.118	BARD1	527.62	382.38	413.735	626.516
Core-BARD1.119	BARD1	526.401	474.525	589.271	803.322
Core-BARD1.12	BARD1	341.523	376.638	427.303	283.805
Core-BARD1.120	BARD1	336.134	286.103	354.819	390.356
Core-BARD1.121	BARD1	587.502	424.737	652.981	506.428
Core-BARD1.122	BARD1	432.878	444.139	526.107	405.087
Core-BARD1.123	BARD1	867.664	763.802	1361.79	937.715
Core-BARD1.124	BARD1	375.457	380.451	338.161	508.227
Core-BARD1.125	BARD1	451.216	506.11	315.154	367.345
Core-BARD1.126	BARD1	563.712	538.772	750.62	545.382
Core-BARD1.127	BARD1	369.691	418.795	1.37898	5.98586
Core-BARD1.128	BARD1	441.792	396.047	1027.93	424.463
Core-BARD1.129	BARD1	557.697	887.638	1339.5	1048.07
Core-BARD1.13	BARD1	612.606	526.157	715.923	569.353
Core-BARD1.130	BARD1	653.857	542.871	391.117	820.358
Core-BARD1.131	BARD1	422.756	580.324	746.38	646.628
Core-BARD1.132	BARD1	636.614	554.009	520.092	460.563
Core-BARD1.133	BARD1	509.981	544.674	639.081	577.913
Core-BARD1.134	BARD1	339.386	181.429	308.647	272.486
Core-BARD1.135	BARD1	341.899	344.009	516.779	361.108
Core-BARD1.136	BARD1	483.846	410.671	342.242	605.967
Core-BARD1.137	BARD1	413.31	359.479	198.867	320.932
Core-BARD1.138	BARD1	311.792	380.57	486.774	307.431
Core-BARD1.139	BARD1	342.149	344.528	362.38	281.092
Core-BARD1.14	BARD1	385.924	447.964	171.399	577.343
Core-BARD1.140	BARD1	309.279	331.673	379.927	396.538
Core-BARD1.141	BARD1	241.985	179.899	191.972	307.291
Core-BARD1.142	BARD1	442.386	358.634	596.388	789.095
Core-BARD1.143	BARD1	299.792	342.399	361.437	624.326
Core-BARD1.144	BARD1	391.637	558.227	120.201	202.147
Core-BARD1.145	BARD1	247.135	256.768	309.971	274.173
Core-BARD1.146	BARD1	533.219	508.552	478.445	633.043
Core-BARD1.147	BARD1	269.153	138.913	183.643	169.71
Core-BARD1.148	BARD1	273.292	298.599	508.347	333.602
Core-BARD1.149	BARD1	174.463	252.549	237.32	204.497
Core-BARD1.15	BARD1	220.604	244.399	172.223	283.348
Core-BARD1.150	BARD1	572.584	497.101	287.907	529.858
Core-BARD1.151	BARD1	615.045	680.866	604.384	432.247
Core-BARD1.152	BARD1	400.623	356.065	728.945	424.518
Core-BARD1.153	BARD1	313.97	354.375	333.477	269.064
Core-BARD1.154	BARD1	369.379	353.091	182.541	367.14
Core-BARD1.155	BARD1	228.412	254.559	175.98	455.911
Core-BARD1.156	BARD1	382.92	371.335	324.371	551.312
Core-BARD1.157	BARD1	509.626	521.42	796.143	422.346
Core-BARD1.158	BARD1	333.184	403.192	510.494	447.893
Core-BARD1.159	BARD1	330.546	355.42	628.54	446.168
Core-BARD1.16	BARD1	613.251	612.753	968.976	1342.78
Core-BARD1.160	BARD1	372.194	344.129	259.939	177.952
Core-BARD1.161	BARD1	256.309	243.228	187.613	335.104
Core-BARD1.162	BARD1	185.409	259.582	303.464	145.571
Core-BARD1.163	BARD1	589.045	503.289	458.798	579.861
Core-BARD1.164	BARD1	284.071	290.082	358.512	153.282
Core-BARD1.165	BARD1	329.649	301.014	570.068	751.688
Core-BARD1.166	BARD1	417.615	361.728	365.518	402.831
Core-BARD1.167	BARD1	600.689	694.086	472.272	801.737
Core-BARD1.168	BARD1	352.563	382.507	361.603	212.656
Core-BARD1.169	BARD1	342.785	266.495	262.864	287.647
Core-BARD1.17	BARD1	587.877	587.27	682.717	804.311
Core-BARD1.170	BARD1	410.297	345.613	353.829	388.156
Core-BARD1.171	BARD1	410.505	340.03	596.99	734.485
Core-BARD1.172	BARD1	423.058	434.019	286.639	459.323
Core-BARD1.173	BARD1	484.721	409.819	164.004	207.201
Core-BARD1.175	BARD1	445.43	389.087	618.063	293.912
Core-BARD1.176	BARD1	591.296	684.598	648.947	838.165
Core-BARD1.177	BARD1	311.562	392.793	185.632	393.685
Core-BARD1.178	BARD1	447.931	401.35	618.349	392.976
Core-BARD1.179	BARD1	615.242	693.767	148.391	193.71
Core-BARD1.18	BARD1	546.417	541.021	698.21	478.95
Core-BARD1.180	BARD1	460.609	496.861	407.776	549.541
Core-BARD1.181	BARD1	323.78	352.566	343.566	188.796
Core-BARD1.182	BARD1	467.864	403.479	44.9042	85.8905
Core-BARD1.183	BARD1	608.414	577.436	155.619	174.708
Core-BARD1.184	BARD1	298.864	347.469	295.681	577.707
Core-BARD1.185	BARD1	282.841	284.127	309.527	347.243
Core-BARD1.186	BARD1	509.731	502.85	710.138	414.999
Core-BARD1.187	BARD1	611.428	791.774	811.081	1007.9
Core-BARD1.188	BARD1	312.187	395.441	414.282	222.651
Core-BARD1.189	BARD1	184.429	228.723	304.233	259.348
Core-BARD1.19	BARD1	770.064	855.389	1087.08	1467.96
Core-BARD1.190	BARD1	274.47	325.565	344.287	449.786
Core-BARD1.191	BARD1	474.703	499.842	815.726	790.223
Core-BARD1.192	BARD1	332.934	457.08	582.701	529.652
Core-BARD1.193	BARD1	379.742	503.814	309.036	425.022
Core-BARD1.194	BARD1	365.48	409.307	624.902	531.321
Core-BARD1.195	BARD1	524.513	338.181	396.419	275.329
Core-BARD1.196	BARD1	321.602	237.725	498.131	759.473
Core-BARD1.197	BARD1	471.211	415.488	50.5866	69.0889
Core-BARD1.198	BARD1	290.045	223.62	160.311	282.873
Core-BARD1.199	BARD1	612.814	573.57	375.449	415.288
Core-BARD1.2	BARD1	327.168	245.397	264.512	95.4003
Core-BARD1.20	BARD1	270.123	328.699	260.708	427.959
Core-BARD1.200	BARD1	386.935	441.856	539.35	336.801
Core-BARD1.201	BARD1	554.288	415.528	345.547	352.922
Core-BARD1.202	BARD1	434.619	312.378	582.099	368.166
Core-BARD1.203	BARD1	361.78	237.04	289.888	283.292
Core-BARD1.204	BARD1	358.808	391.629	483.683	377.33
Core-BARD1.205	BARD1	147.994	162.5	89.6975	180.498
Core-BARD1.206	BARD1	474.755	405.249	302.03	345.379
Core-BARD1.207	BARD1	527.475	543.995	261.485	220.674
Core-BARD1.208	BARD1	424.903	414.89	564.496	571.972
Core-BARD1.209	BARD1	488.276	528.725	310.581	583.329
Core-BARD1.21	BARD1	625.032	514.826	425.433	697.396
Core-BARD1.210	BARD1	652.439	648.19	730.277	909.109
Core-BARD1.211	BARD1	388.249	344.648	484.793	613.538
Core-BARD1.212	BARD1	411.819	237.279	614.972	265.111
Core-BARD1.213	BARD1	444.084	354.296	269.647	565.623
Core-BARD1.214	BARD1	222.637	154.103	211.5	80.3239
Core-BARD1.215	BARD1	212.191	207.911	358.465	122.7
Core-BARD1.216	BARD1	371.38	463.467	752.498	589.902
Core-BARD1.217	BARD1	285.927	333.317	363.917	231.909
Core-BARD1.218	BARD1	362.634	400.711	491.133	394.31
Core-BARD1.219	BARD1	391.991	413.366	671.852	340.894
Core-BARD1.22	BARD1	387.352	345.134	414.393	226.436
Core-BARD1.220	BARD1	242.924	336.491	235.22	295.431
Core-BARD1.221	BARD1	2.12672	0	0	0
Core-BARD1.222	BARD1	514.192	455.277	185.679	88.4541
Core-BARD1.223	BARD1	423.975	379.772	123.736	125.218
Core-BARD1.224	BARD1	401.259	345.732	388.969	465.225
Core-BARD1.225	BARD1	224.096	179.38	334.357	339.962
Core-BARD1.23	BARD1	477.674	487.18	448.432	338.768
Core-BARD1.24	BARD1	345.683	444.704	93.6679	252.887
Core-BARD1.25	BARD1	338.74	403.312	136.591	133.488
Core-BARD1.26	BARD1	294.434	374.063	140.728	84.2772
Core-BARD1.27	BARD1	489.809	433.247	520.583	477.85
Core-BARD1.28	BARD1	302.117	396.852	247.14	423.698
Core-BARD1.29	BARD1	396.849	378.122	444.572	622.992
Core-BARD1.3	BARD1	472.128	365.187	107.735	97.3211
Core-BARD1.30	BARD1	477.424	382.58	689.842	505.439
Core-BARD1.31	BARD1	347.111	353.737	494.002	237.839
Core-BARD1.32	BARD1	312.104	234.991	217.793	295.096
Core-BARD1.33	BARD1	336.04	343.204	697.173	544.795
Core-BARD1.34	BARD1	411.121	356.99	513.807	603.878
Core-BARD1.35	BARD1	485.993	472.988	591.862	752.76
Core-BARD1.36	BARD1	422.317	426.38	517.214	313.305
Core-BARD1.37	BARD1	386.56	438.277	363.204	454.839
Core-BARD1.38	BARD1	297.03	306.556	295.302	657.528
Core-BARD1.39	BARD1	357.859	393.359	461.897	347.104
Core-BARD1.4	BARD1	469.814	409.587	417.317	579.32
Core-BARD1.40	BARD1	486.453	479.303	480.925	661.387
Core-BARD1.41	BARD1	511.284	428.07	603.616	616.503
Core-BARD1.42	BARD1	379.501	359.079	619.118	464.517
Core-BARD1.43	BARD1	439.435	407.497	251.166	633.556
Core-BARD1.44	BARD1	476.35	629.187	481.48	489.095
Core-BARD1.45	BARD1	402.208	360.563	346.537	515.77
Core-BARD1.46	BARD1	400.175	404.563	368.387	481.831
Core-BARD1.47	BARD1	463.965	393.033	645.318	368.418
Core-BARD1.48	BARD1	555.028	501.526	482.471	643.495
Core-BARD1.49	BARD1	387.696	345.094	328.341	574.854
Core-BARD1.5	BARD1	580.935	486.542	367.555	388.464
Core-BARD1.50	BARD1	453.78	601.948	393.653	591.208
Core-BARD1.51	BARD1	587.835	566.864	531.068	498.996
Core-BARD1.52	BARD1	438.393	464.638	488.051	604.653
Core-BARD1.53	BARD1	361.644	427.584	359.281	360.679
Core-BARD1.54	BARD1	358.829	416.619	369.442	410.905
Core-BARD1.55	BARD1	318.348	405.688	251.61	478.018
Core-BARD1.56	BARD1	507.761	465.317	543.154	338.209
Core-BARD1.57	BARD1	782.731	784.894	770.6	481.356
Core-BARD1.58	BARD1	600.408	661.856	871.876	898.387
Core-BARD1.59	BARD1	389.155	250.826	418.752	653.379
Core-BARD1.6	BARD1	578.536	700.746	187.067	276.495
Core-BARD1.60	BARD1	276.836	335.892	209.241	317.66
Core-BARD1.61	BARD1	428.52	560.436	555.01	625.035
Core-BARD1.62	BARD1	473.139	550.549	694.137	567.862
Core-BARD1.63	BARD1	223.398	196.134	419.806	259.265
Core-BARD1.64	BARD1	817.769	610.91	635.332	950.441
Core-BARD1.65	BARD1	520.093	384.995	265.677	428.07
Core-BARD1.66	BARD1	562.346	588.76	472.929	574.752
Core-BARD1.67	BARD1	440.342	480.267	381.251	535.638
Core-BARD1.68	BARD1	750.236	685.164	625.846	608.177
Core-BARD1.69	BARD1	528.851	552.119	382.297	640.782
Core-BARD1.7	BARD1	664.96	675.882	58.8605	22.0506
Core-BARD1.70	BARD1	237.086	201.796	12.6328	44.1292
Core-BARD1.71	BARD1	625.355	765.805	917.723	731.073
Core-BARD1.72	BARD1	400.665	406.127	431.274	705.834
Core-BARD1.73	BARD1	282.111	301.174	262.309	298.229
Core-BARD1.74	BARD1	165.445	163.305	37.7874	6.01381
Core-BARD1.75	BARD1	503.674	530.655	423.008	545.354
Core-BARD1.76	BARD1	462.537	574.495	288.185	684.324
Core-BARD1.77	BARD1	375.832	291.812	596.657	367.681
Core-BARD1.78	BARD1	762.548	733.429	835.134	565.623
Core-BARD1.79	BARD1	509.564	534.314	239.912	182.531
Core-BARD1.8	BARD1	374.341	511.413	465.868	625.007
Core-BARD1.80	BARD1	382.973	262.995	311.96	387.419
Core-BARD1.81	BARD1	515.736	569.964	992.641	581.464
Core-BARD1.82	BARD1	312.595	354.575	347.703	272.85
Core-BARD1.83	BARD1	445.304	396.972	452.466	579.6
Core-BARD1.84	BARD1	384.819	317.847	351.84	209.719
Core-BARD1.85	BARD1	341.242	340.915	247.908	268.355
Core-BARD1.86	BARD1	457.054	519.483	445.294	580.867
Core-BARD1.87	BARD1	469.147	538.972	352.672	388.352
Core-BARD1.88	BARD1	445.242	493.488	28.1345	71.4289
Core-BARD1.89	BARD1	513.911	486.495	499.629	586.574
Core-BARD1.9	BARD1	419.346	458.051	525.552	411.894
Core-BARD1.90	BARD1	673.935	572.938	526.551	725.488
Core-BARD1.91	BARD1	648.196	518.565	886.156	628.213
Core-BARD1.92	BARD1	275.169	207.505	410.32	364.772
Core-BARD1.93	BARD1	321.685	330.669	449.866	485.439
Core-BARD1.94	BARD1	218.644	233.061	127.651	216.916
Core-BARD1.95	BARD1	669.108	888.889	908.071	568.962
Core-BARD1.96	BARD1	546.76	436.108	444.406	622.992
Core-BARD1.97	BARD1	449.641	374.429	262.642	317.314
Core-BARD1.98	BARD1	515.663	290.601	513.863	244.534
Core-BARD1.99	BARD1	373.924	319.737	366.073	357.211
Core-BLM.1	BLM	359.684	329.904	103.765	70.3008
Core-BLM.10	BLM	358.381	301.939	192.472	384.259
Core-BLM.100	BLM	470.93	586.871	345.713	151.11
Core-BLM.101	BLM	332.61	311.54	75.6302	74.1144
Core-BLM.102	BLM	337.312	342.965	176.415	438.289
Core-BLM.103	BLM	476.871	497.148	8.49586	36.1946
Core-BLM.104	BLM	379.961	458.936	18.2597	19.1695
Core-BLM.105	BLM	394.263	461.019	389.08	200.656
Core-BLM.106	BLM	400.112	416.253	110.937	188.74
Core-BLM.107	BLM	336.728	438.117	357.411	349.873
Core-BLM.108	BLM	387.331	445.15	176.748	266.043
Core-BLM.109	BLM	253.692	278.591	138.85	89.2468
Core-BLM.11	BLM	348.196	267.939	360.058	374.739
Core-BLM.110	BLM	275.408	188.981	295.293	142.802
Core-BLM.111	BLM	411.257	429.92	233.128	324.093
Core-BLM.112	BLM	422.859	380.896	435.919	573.847
Core-BLM.113	BLM	394.399	367.756	708.362	460.088
Core-BLM.114	BLM	281.632	223.061	226.28	203.817
Core-BLM.115	BLM	302.263	291.845	689.842	205.989
Core-BLM.116	BLM	284.113	281.918	373.19	463.053
Core-BLM.117	BLM	414.905	462.03	620.987	478.307
Core-BLM.118	BLM	202.287	203.486	160.858	254.043
Core-BLM.119	BLM	284.519	219.88	277.144	430.001
Core-BLM.12	BLM	277.17	294.38	375.171	277.222
Core-BLM.120	BLM	309.779	296.915	339.762	220.534
[truncated: 9,399 more rows]

## Sheet: Analysis and Annotation
sgRNA	Gene	LFC	PValue	FDR	gRNA.sequence	Annotation	AAChg_List	ClinVar	Group
AAVS1-controls-AAVS1.1	AAVS1	0.30098	0.049237	0.11781	GCACTGGAAGCGCCACCTGT				AAVS1
AAVS1-controls-AAVS1.10	AAVS1	0.47384	0.0017179	0.0071791	CTTCCTAGTCTCCTGATATT				AAVS1
AAVS1-controls-AAVS1.100	AAVS1	0.090338	0.66072	0.77589	AGATCCAGGGACACGGTGCT				AAVS1
AAVS1-controls-AAVS1.101	AAVS1	0.0099774	0.9617	0.97968	GAGGCGGCAGGGAAGGATCT				AAVS1
AAVS1-controls-AAVS1.102	AAVS1	0.50871	0.0018378	0.0076236	CTGCAAACAGGAAGTGAACG				AAVS1
AAVS1-controls-AAVS1.103	AAVS1	-0.062342	0.79246	0.87053	TGCTCAGTGGAAACCACGAA				AAVS1
AAVS1-controls-AAVS1.104	AAVS1	0.27373	0.21356	0.35836	GACGGCATGGGGTTGGGTGA				AAVS1
AAVS1-controls-AAVS1.105	AAVS1	0.054527	0.74351	0.83703	GCGGCTCCAATTCGGAAGTG				AAVS1
AAVS1-controls-AAVS1.106	AAVS1	0.14228	0.56983	0.7041	TGCCCCAGGTGGCGCAGCAG				AAVS1
AAVS1-controls-AAVS1.107	AAVS1	0.4609	0.0027173	0.01072	CTCACTCTTCGGGGTATCCC				AAVS1
AAVS1-controls-AAVS1.108	AAVS1	0.063436	0.65665	0.77259	AGCTGCACACCTGTGTGCCT				AAVS1
AAVS1-controls-AAVS1.109	AAVS1	-0.10876	0.45951	0.6132	CTGACCTGCATTCTCTCCCC				AAVS1
AAVS1-controls-AAVS1.11	AAVS1	0.034543	0.89543	0.94041	AGGGAGACATCCGTCGGAGA				AAVS1
AAVS1-controls-AAVS1.110	AAVS1	0.04836	0.84106	0.90323	TGAGCTATGGGAGCTGGCTC				AAVS1
AAVS1-controls-AAVS1.111	AAVS1	0.54211	3.1192e-05	0.00020294	GTTCCTGCAGAGTATCTGCT				AAVS1
AAVS1-controls-AAVS1.112	AAVS1	0.13277	0.48049	0.63081	TGGGACACCGTGGCTGGGGT				AAVS1
AAVS1-controls-AAVS1.113	AAVS1	0.38921	0.031679	0.083046	GGCCTACAAGAAGGGGAGGC				AAVS1
AAVS1-controls-AAVS1.114	AAVS1	-0.54527	0.032361	0.08456	GAGAGGACCCAGACACGGGG				AAVS1
AAVS1-controls-AAVS1.115	AAVS1	0.15091	0.49977	0.64665	CTGCAGACAGAAAGCGGCAC				AAVS1
AAVS1-controls-AAVS1.12	AAVS1	-0.32107	0.13381	0.25292	TGGGACAGACTCAGGGGCCT				AAVS1
AAVS1-controls-AAVS1.13	AAVS1	-0.10591	0.58074	0.71312	GCCCACTGTTTCCCCTTCCC				AAVS1
AAVS1-controls-AAVS1.14	AAVS1	0.33811	0.12165	0.23494	AGGTTACGTGGCCAAGAAGC				AAVS1
AAVS1-controls-AAVS1.15	AAVS1	0.31483	0.013475	0.041169	GCCTGGACTCCTTCATCTGA				AAVS1
AAVS1-controls-AAVS1.16	AAVS1	-0.4175	0.10039	0.20296	AAGACGGAACCTGAAGGAGG				AAVS1
AAVS1-controls-AAVS1.17	AAVS1	0.2013	0.2569	0.41022	CTCTCCCCATTCAGACCCAG				AAVS1
AAVS1-controls-AAVS1.18	AAVS1	0.42192	0.0089686	0.029387	CACCCCACAGTGGGGCCACT				AAVS1
AAVS1-controls-AAVS1.19	AAVS1	0.064338	0.69752	0.80414	GCCAGGCCTTCAGTGCTCAG				AAVS1
AAVS1-controls-AAVS1.2	AAVS1	0.65985	6.8237e-05	0.00040382	GGGGCTCAACATCGGAAGAG				AAVS1
AAVS1-controls-AAVS1.20	AAVS1	0.2624	0.17981	0.31543	CAGCAGAGAGCAAGGGGAAG				AAVS1
AAVS1-controls-AAVS1.21	AAVS1	0.018204	0.91229	0.9496	GCTTTAACTGGCCCTGGCTT				AAVS1
AAVS1-controls-AAVS1.22	AAVS1	-0.27401	0.13338	0.25236	GGTGACACACCCCCATTTCC				AAVS1
AAVS1-controls-AAVS1.23	AAVS1	0.23882	0.13729	0.25772	TTTGAGTCCTTGGCAAGCCC				AAVS1
AAVS1-controls-AAVS1.24	AAVS1	0.43435	0.0040684	0.015069	CAGTGCTCAGACTAGGGAAG				AAVS1
AAVS1-controls-AAVS1.25	AAVS1	-0.23367	0.32716	0.48727	CTGCACGGGGCCCTGCAGCC				AAVS1
AAVS1-controls-AAVS1.26	AAVS1	0.31231	0.14899	0.2741	GAATGCAGGTCAGAGAAAGC				AAVS1
AAVS1-controls-AAVS1.27	AAVS1	0.91723	1.4333e-09	2.5857e-08	TGGCCAAGAAGCAGGGGAGC				AAVS1
AAVS1-controls-AAVS1.28	AAVS1	0.61174	0.00089225	0.0040176	GCCACGGTGTCCCAGCAAGT				AAVS1
AAVS1-controls-AAVS1.29	AAVS1	0.36091	0.030809	0.081142	GACACGGTGCTAGGACAGTG				AAVS1
AAVS1-controls-AAVS1.3	AAVS1	-0.50545	0.031356	0.082392	GGCCTGGACTCGTGGGTCTG				AAVS1
AAVS1-controls-AAVS1.30	AAVS1	0.49696	0.01016	0.03257	GGGACAAAAGCCGAAGTCCA				AAVS1
AAVS1-controls-AAVS1.31	AAVS1	0.52074	0.0016835	0.007052	TGCTCCGGAAAGAGCATCCT				AAVS1
AAVS1-controls-AAVS1.32	AAVS1	0.98281	4.4758e-08	5.5153e-07	ATGATGCAGGCCTACAAGAA				AAVS1
AAVS1-controls-AAVS1.33	AAVS1	-0.077135	0.70941	0.81319	AGATAGACCAGACTGAGCTA				AAVS1
AAVS1-controls-AAVS1.34	AAVS1	0.057657	0.7865	0.86591	CCACCTTATATTCCCAGGGC				AAVS1
AAVS1-controls-AAVS1.35	AAVS1	0.14268	0.49387	0.64139	ACAGACTAGAGAGGTAAGGG				AAVS1
AAVS1-controls-AAVS1.36	AAVS1	-0.04152	0.8636	0.9192	GTGTCTAACAGGTACCATGT				AAVS1
AAVS1-controls-AAVS1.37	AAVS1	0.66636	5.0088e-07	4.7434e-06	GGACACGGTGCTAGGACAGT				AAVS1
AAVS1-controls-AAVS1.38	AAVS1	0.26531	0.20664	0.35003	GGGGACTCTTTAAGGAAAGA				AAVS1
AAVS1-controls-AAVS1.39	AAVS1	0.63292	4.8396e-05	0.00029785	TCAGTCTGAAGAGCAGAGCC				AAVS1
AAVS1-controls-AAVS1.4	AAVS1	0.7977	5.3075e-06	4.0434e-05	TGAACTGGAGTGTGACAGCC				AAVS1
AAVS1-controls-AAVS1.40	AAVS1	0.74923	1.1674e-05	8.2833e-05	GCACAGGCCCCAGAAGGAGA				AAVS1
AAVS1-controls-AAVS1.41	AAVS1	0.26427	0.10066	0.20335	GGGACTTGCCCCAGGCCTTG				AAVS1
AAVS1-controls-AAVS1.42	AAVS1	0.10785	0.50023	0.64689	TGTCTACCAGGCTGCCTTTT				AAVS1
AAVS1-controls-AAVS1.43	AAVS1	0.5445	0.0012012	0.0052229	AGTTCTTAGGGTACCCCACG				AAVS1
AAVS1-controls-AAVS1.45	AAVS1	0.59106	0.00059285	0.0027887	CTGGAGCATTGGGGTGGGCT				AAVS1
AAVS1-controls-AAVS1.46	AAVS1	-0.46768	0.10848	0.21525	GAGCCAGAGAGGATCCTGGG				AAVS1
AAVS1-controls-AAVS1.47	AAVS1	0.18657	0.37608	0.53667	GCTCGGGGACACAGGATCCC				AAVS1
AAVS1-controls-AAVS1.48	AAVS1	-0.15522	0.42132	0.57869	CCCCAGGCCTTGTGGACACT				AAVS1
AAVS1-controls-AAVS1.49	AAVS1	0.18052	0.33237	0.49224	TCCCCTATCGCCATGACAAC				AAVS1
AAVS1-controls-AAVS1.5	AAVS1	0.0054861	0.97935	0.98964	TGGTTTCCACTGAGCACTGA				AAVS1
AAVS1-controls-AAVS1.50	AAVS1	0.41575	0.017091	0.050261	AAGTCCAGGGGGTCGGAGGA				AAVS1
AAVS1-controls-AAVS1.51	AAVS1	-0.20402	0.24347	0.39532	CCCATGCCGTCTTCACTCGC				AAVS1
AAVS1-controls-AAVS1.52	AAVS1	0.3928	0.016592	0.049075	AGCACAGGCTGCCAAAGCCA				AAVS1
AAVS1-controls-AAVS1.53	AAVS1	0.051615	0.80132	0.87646	GTGGTCGAAGGGGAATGGTA				AAVS1
AAVS1-controls-AAVS1.54	AAVS1	0.25466	0.14424	0.26735	TAGCCAGCCCCGTCCTGGCA				AAVS1
AAVS1-controls-AAVS1.55	AAVS1	0.27093	0.10516	0.21003	CTCAGTCTGGTCTATCTGCC				AAVS1
AAVS1-controls-AAVS1.56	AAVS1	-0.32791	0.12865	0.24564	TGGCCCCACTGTGGGGTGGA				AAVS1
AAVS1-controls-AAVS1.57	AAVS1	0.0098647	0.96299	0.98038	CAAACCCAGAAGCCCAGAGC				AAVS1
AAVS1-controls-AAVS1.58	AAVS1	0.30303	0.089711	0.18676	GTCCCTAGTGGCCCCACTGT				AAVS1
AAVS1-controls-AAVS1.59	AAVS1	0.6041	0.00038435	0.001904	GCCCCAGGCCTTGTGGACAC				AAVS1
AAVS1-controls-AAVS1.6	AAVS1	0.67509	2.7765e-06	2.2701e-05	CAAAGCTGCCCATCTGGAGG				AAVS1
AAVS1-controls-AAVS1.60	AAVS1	0.021618	0.91807	0.95377	TGGATTCTCCTCCAACTGTG				AAVS1
AAVS1-controls-AAVS1.61	AAVS1	-0.442	0.16928	0.30196	TGGCAGGGGGTGGGAGGGAA				AAVS1
AAVS1-controls-AAVS1.62	AAVS1	-0.093655	0.61185	0.7365	GCCCTCAGATGAAGGAGTCC				AAVS1
AAVS1-controls-AAVS1.63	AAVS1	0.44202	0.0024594	0.0098647	CCCTGTCATGGCATCTTCCA				AAVS1
AAVS1-controls-AAVS1.65	AAVS1	-0.61325	0.0045345	0.016477	TGTCACACTCCAGTTCACTG				AAVS1
AAVS1-controls-AAVS1.66	AAVS1	0.35625	0.047778	0.11496	AATCCACCCAAAAGGCAGCC				AAVS1
AAVS1-controls-AAVS1.67	AAVS1	0.32127	0.032904	0.08566	CCCCTGGAAGATGCCATGAC				AAVS1
AAVS1-controls-AAVS1.68	AAVS1	0.67811	3.817e-06	3.0032e-05	CCTCTGGAGTCCCGACTTGC				AAVS1
AAVS1-controls-AAVS1.7	AAVS1	0.24197	0.10546	0.21061	CCAGCCCACCCCAATGCTCC				AAVS1
AAVS1-controls-AAVS1.70	AAVS1	0.38759	0.084277	0.17821	TCCTTCATCTGAGGGCGGAA				AAVS1
AAVS1-controls-AAVS1.71	AAVS1	0.29001	0.057685	0.13264	TCACTGAGGCCCCCTCTGCA				AAVS1
AAVS1-controls-AAVS1.72	AAVS1	0.20447	0.28925	0.44774	GCCAGCCGTAGAGGTGACCC				AAVS1
AAVS1-controls-AAVS1.73	AAVS1	1.2204	5.093e-21	3.3779e-18	CAAGGGCACTCGGGGGCGAG				AAVS1
AAVS1-controls-AAVS1.74	AAVS1	0.32637	0.064216	0.14441	CTGCAGCCAGGGGCTGACAC				AAVS1
AAVS1-controls-AAVS1.75	AAVS1	0.22868	0.18094	0.31698	GTTTCTCATTCTTCCCTTAG				AAVS1
AAVS1-controls-AAVS1.76	AAVS1	-0.048526	0.80825	0.88125	ACCACAGCCCTGCCAGGACG				AAVS1
AAVS1-controls-AAVS1.77	AAVS1	0.2217	0.24111	0.39241	AGACAAAGTCCAGGACCGGC				AAVS1
AAVS1-controls-AAVS1.78	AAVS1	0.68018	0.00016115	0.00087398	AGCAACACAGCAGAGAGCAA				AAVS1
AAVS1-controls-AAVS1.79	AAVS1	-0.79724	0.015572	0.046558	TGCCTGGGAAGGGGAAACAG				AAVS1
AAVS1-controls-AAVS1.8	AAVS1	0.15689	0.44772	0.60311	GCTCCAATTCGGAAGTGGGG				AAVS1
AAVS1-controls-AAVS1.80	AAVS1	0.014459	0.93597	0.96436	ATGGAGCCAGAGAGGATCCT				AAVS1
AAVS1-controls-AAVS1.81	AAVS1	0.27902	0.08074	0.17258	AGTGTGACAGCCTGGGGCCC				AAVS1
AAVS1-controls-AAVS1.82	AAVS1	0.7412	1.7245e-06	1.4697e-05	GGGCAGCTTTGGAGAGGTGA				AAVS1
AAVS1-controls-AAVS1.84	AAVS1	0.66493	2.9095e-05	0.0001905	CCAGGAACCCCTGTAGGGAA				AAVS1
AAVS1-controls-AAVS1.85	AAVS1	0.35692	0.050813	0.12087	TGGGCAGCTTTGGAGAGGTG				AAVS1
AAVS1-controls-AAVS1.86	AAVS1	0.40057	0.018509	0.053731	CTGCAGAGTATCTGCTGGGG				AAVS1
AAVS1-controls-AAVS1.87	AAVS1	0.11121	0.46805	0.62034	TGTGCCATCTCTCGTTTCTT				AAVS1
AAVS1-controls-AAVS1.88	AAVS1	0.34589	0.066129	0.14776	TTATTTCCACCCAGTTGTCA				AAVS1
AAVS1-controls-AAVS1.89	AAVS1	-0.24752	0.28343	0.44121	TGTGGACACTGGGTGGGCTC				AAVS1
AAVS1-controls-AAVS1.9	AAVS1	0.33965	0.031746	0.083183	AAGAGTCCCCAGTGCTATCT				AAVS1
AAVS1-controls-AAVS1.90	AAVS1	-0.17961	0.3334	0.49306	CTGCATCCCCCAGAGGCCCC				AAVS1
AAVS1-controls-AAVS1.91	AAVS1	0.14097	0.40332	0.5619	CCCCTATCGCCATGACAACT				AAVS1
AAVS1-controls-AAVS1.92	AAVS1	0.20076	0.32104	0.48058	ATAGCACTGGGGACTCTTTA				AAVS1
AAVS1-controls-AAVS1.93	AAVS1	0.75311	8.7708e-05	0.00050506	TAAGCAAACCTTAGAGGTTC				AAVS1
AAVS1-controls-AAVS1.94	AAVS1	-0.37	0.12214	0.23555	GCCCATCTGGAGGAGGCGGG				AAVS1
AAVS1-controls-AAVS1.95	AAVS1	0.48694	0.0066126	0.02271	CAGTCCTAGGAAAACAGGGA				AAVS1
AAVS1-controls-AAVS1.96	AAVS1	0.076684	0.67729	0.78848	GTCACCAATCCTGTCCCTAG				AAVS1
AAVS1-controls-AAVS1.97	AAVS1	-0.11918	0.61795	0.74089	GGTCGAAGGGGAATGGTAAG				AAVS1
AAVS1-controls-AAVS1.98	AAVS1	0.60481	0.0056496	0.019819	TTTAAGGCAGGAGGGGCTGG				AAVS1
AAVS1-controls-AAVS1.99	AAVS1	0.30353	0.057031	0.13155	CAAGCATCGCCCCCCTGCTG				AAVS1
BE3-empty-window-ALG2.1	ALG2	-0.085868	0.66498	0.77929	GATAATGTTCCACATTCTCC				BE3
BE3-empty-window-ALG2.2	ALG2	-0.25217	0.24984	0.40258	CCGATATGTTACCAAACTGC				BE3
BE3-empty-window-ALG2.3	ALG2	0.47538	0.0091141	0.029754	GGAGAGGGTTCATCTGATCG				BE3
BE3-empty-window-ALG2.4	ALG2	0.25453	0.16335	0.29417	AAGGAAGAAAAATCTGACTT				BE3
BE3-empty-window-ALG2.5	ALG2	0.46183	0.0048746	0.01747	GCTGGATGACCTAGTCCCCA				BE3
BE3-empty-window-ALG2.6	ALG2	0.34832	0.019934	0.056873	CTGGGAAGTGACAGTAAAAT				BE3
BE3-empty-window-ALG2.7	ALG2	0.13252	0.44062	0.59647	CGAGAGAGTCCTGGAGAATG				BE3
BE3-empty-window-ALG2.8	ALG2	0.26423	0.17838	0.3137	TGGATAGAGGAATACACCAC				BE3
BE3-empty-window-CENPA.1	CENPA	0.57079	0.00030094	0.0015298	TGTTAAATTCACTCGTGGTG				BE3
BE3-empty-window-CENPA.2	CENPA	-0.0418	0.83097	0.89717	CCTTTGGGAAGAGAGTAACT				BE3
BE3-empty-window-CENPA.3	CENPA	0.33396	0.035689	0.091329	CTAGAAATGCTTCTGCTGCC				BE3
BE3-empty-window-CENPA.4	CENPA	0.3507	0.023314	0.064777	AAGGAGGGGCCCCGCCGGGA				BE3
BE3-empty-window-CENPA.5	CENPA	-0.30548	0.13576	0.25571	TGGGGAAATCACCAGTAATT				BE3
BE3-empty-window-CHMP2A.1	CHMP2A	-0.31517	0.12896	0.24596	ATTAAGAAGATGGCCAAGCA				BE3
BE3-empty-window-CHMP2A.10	CHMP2A	-0.2632	0.18478	0.3218	AAGATGAAGAGGAGAGGTAT				BE3
BE3-empty-window-CHMP2A.2	CHMP2A	-0.19991	0.45259	0.60704	GAGGGGAGTAATGCAGGGAA				BE3
BE3-empty-window-CHMP2A.3	CHMP2A	-0.42946	0.040347	0.10044	AGATGGTGAGTGTGGGTGGT				BE3
BE3-empty-window-CHMP2A.4	CHMP2A	-0.10351	0.59877	0.72699	AGTTGTTGGACTTGAGTGTC				BE3
BE3-empty-window-CHMP2A.5	CHMP2A	-0.17012	0.45304	0.6073	CATGATGGAGTTTGAGCGGC				BE3
BE3-empty-window-CHMP2A.6	CHMP2A	-0.57502	0.022314	0.062554	GAAGGGTGTCACCAAGGCCA				BE3
BE3-empty-window-CHMP2A.8	CHMP2A	-1.2129	7.6085e-05	0.00044495	GGGTTTGAGCAGGTGGGGTC				BE3
BE3-empty-window-CHMP2A.9	CHMP2A	-0.14524	0.50306	0.64944	CTTGAGTGTCTGGATCTTGA				BE3
BE3-empty-window-DPAGT1.1	DPAGT1	0.43677	0.035546	0.091045	TGAAGTAAGTGGGTTCGTGG				BE3
BE3-empty-window-DPAGT1.10	DPAGT1	0.47218	0.0084915	0.028077	CTATTGAAAGGCAGGGGGTG				BE3
BE3-empty-window-DPAGT1.11	DPAGT1	1.1122	8.173e-13	5.0355e-11	AAAAGGGTATCATGAAGTAG				BE3
BE3-empty-window-DPAGT1.12	DPAGT1	-0.70526	0.0017705	0.007379	CAGATGTGAGCAGCGGCACA				BE3
BE3-empty-window-DPAGT1.13	DPAGT1	0.47564	0.0053442	0.018925	TTAAAGGTAACAGGGTAACA				BE3
BE3-empty-window-DPAGT1.14	DPAGT1	0.40311	0.013091	0.040163	ATGAAGTGGCCCCGGAAGGC				BE3
BE3-empty-window-DPAGT1.15	DPAGT1	-0.075448	0.70808	0.81225	CCATGAAGTAAGTGGGTTCG				BE3
BE3-empty-window-DPAGT1.16	DPAGT1	-0.0077223	0.9706	0.98466	CCAGGAAGATGGCTATTGAA				BE3
BE3-empty-window-DPAGT1.17	DPAGT1	0.24846	0.1426	0.26519	CTTTGTGAAGGAGCAGTGTA				BE3
BE3-empty-window-DPAGT1.18	DPAGT1	0.11056	0.51875	0.66292	TCTTGATATTGAGTCTGCGG				BE3
BE3-empty-window-DPAGT1.19	DPAGT1	-0.096756	0.7295	0.82755	GGGGAGGAGGGACGAGGGTG				BE3
BE3-empty-window-DPAGT1.2	DPAGT1	-0.22814	0.30894	0.4685	AGATGTGAGCAGCGGCACAC				BE3
BE3-empty-window-DPAGT1.20	DPAGT1	-0.2685	0.17343	0.30697	CAAATTGATCAGCAGCGGCA				BE3
BE3-empty-window-DPAGT1.3	DPAGT1	0.076603	0.69111	0.79921	AAAGGGTATCATGAAGTAGA				BE3
BE3-empty-window-DPAGT1.4	DPAGT1	-0.27961	0.28334	0.44113	GCTATTGAAAGGCAGGGGGT				BE3
BE3-empty-window-DPAGT1.5	DPAGT1	-0.073604	0.74577	0.83842	CATGAAGTAAGTGGGTTCGT				BE3
BE3-empty-window-DPAGT1.6	DPAGT1	-0.67528	0.045308	0.11057	GGGGTGGGGAGGAGGGACGA				BE3
BE3-empty-window-DPAGT1.7	DPAGT1	-1.4795	6.5812e-05	0.00039075	GGAAAGGGATGAAGCAGAAG				BE3
BE3-empty-window-DPAGT1.8	DPAGT1	0.28923	0.093611	0.19264	TCTGGGATGCCTCCGGCTCC				BE3
BE3-empty-window-DPAGT1.9	DPAGT1	0.16346	0.3642	0.52464	TGGAAGGTAGGTGGGATTGG				BE3
BE3-empty-window-IMP3.1	IMP3	0.20025	0.17775	0.31292	CATGGAGGACTTTGTCACTT				BE3
BE3-empty-window-IMP3.2	IMP3	0.28496	0.066845	0.14901	GCAGGTGGACTTCCTGAACT				BE3
BE3-empty-window-ISCU.1	ISCU	0.39238	0.021468	0.06056	AATGTTGGAACTGGACTGGT				BE3
BE3-empty-window-ISCU.10	ISCU	-0.027596	0.89645	0.94095	ATGTTGGAACTGGACTGGTG				BE3
BE3-empty-window-ISCU.11	ISCU	0.088976	0.68023	0.79068	TTATGAAAATCCTAGAAACG				BE3
BE3-empty-window-ISCU.12	ISCU	-0.63112	0.017154	0.050421	TATGAAAATCCTAGAAACGT				BE3
BE3-empty-window-ISCU.2	ISCU	0.014064	0.93903	0.96643	TGAAAGGAAAGACGGTAAGG				BE3
BE3-empty-window-ISCU.3	ISCU	-0.2691	0.24198	0.39359	TGAATGGGTGAAAGGAAAGA				BE3
BE3-empty-window-ISCU.4	ISCU	-0.082958	0.70805	0.81225	CAATTTGTAATCAGCCAGGG				BE3
BE3-empty-window-ISCU.5	ISCU	-0.62117	0.045451	0.11083	AGGGGAAGATTGTGGATGCT				BE3
BE3-empty-window-ISCU.6	ISCU	-0.0034981	0.98405	0.9917	CATTTTTAGATGTCTTGTCA				BE3
BE3-empty-window-ISCU.7	ISCU	0.20935	0.32668	0.48694	CAAGAAGGTAGGGACAAAAG				BE3
BE3-empty-window-ISCU.8	ISCU	-0.16128	0.45314	0.60732	TAAAAATGTTGGAACTGGAC				BE3
BE3-empty-window-ISCU.9	ISCU	0.35851	0.039599	0.098975	TATTGTAGAGGAGACACAAA				BE3
BE3-empty-window-LSM7.1	LSM7	-0.25586	0.2671	0.4219	AGGTAGGTAGGTCTCTAACA				BE3
BE3-empty-window-LSM7.2	LSM7	0.29662	0.099425	0.20148	GAAGAAAAAGGAGAGCATCT				BE3
BE3-empty-window-LSM7.3	LSM7	0.14534	0.44962	0.60473	GGGGAGAGATGTGAGCACTG				BE3
BE3-empty-window-LSM7.4	LSM7	0.51713	0.0014998	0.0063526	GGAGTGGGTCGAAGCCCTTC				BE3
BE3-empty-window-LSM7.5	LSM7	-5.7118	7.0956e-11	2.078e-09	CCAGGGAGGCCGCGAAGGTG				BE3
BE3-empty-window-MRPL10.1	MRPL10	0.013912	0.94931	0.97207	GCATGTTGTGCCCCACAAAA				BE3
BE3-empty-window-MRPL10.3	MRPL10	0.3191	0.098711	0.2005	GGTGGAGATGGCTGCGGCCG				BE3
BE3-empty-window-MRPL10.4	MRPL10	-0.0032423	0.98636	0.99279	GATGGGTGGATGGCTGGTTT				BE3
BE3-empty-window-MRPL10.5	MRPL10	-0.096266	0.60989	0.73522	TCTGATGTACTGGTCCAACA				BE3
BE3-empty-window-MRPL10.6	MRPL10	0.30952	0.041975	0.10366	CAGGAAGGGCTTCAGGACCT				BE3
BE3-empty-window-MRPL10.7	MRPL10	-0.46517	0.056625	0.13086	GGGTGGATGGCTGGTTTCGG				BE3
BE3-empty-window-MRPL10.8	MRPL10	0.37293	0.0497	0.11874	CAGTGAAGAGCCCAAGGTCA				BE3
BE3-empty-window-MRPL11.1	MRPL11	0.19472	0.2892	0.44772	TGGTGAAGGAGTAAGTATCC				BE3
BE3-empty-window-MRPL11.2	MRPL11	-0.03038	0.87397	0.92522	GGAGAAGTTCAGTGTGACCT				BE3
BE3-empty-window-MRPL11.3	MRPL11	0.11338	0.64292	0.76089	AAATGGAAAGATCTCCATGA				BE3
BE3-empty-window-MRPL12.1	MRPL12	0.32762	0.063501	0.1432	GGAGAAGATCAAGGCGGCCC				BE3
BE3-empty-window-MRPL12.2	MRPL12	-0.11167	0.60436	0.73121	CGATGGGTGGTGTGATGTCT				BE3
BE3-empty-window-MRPL16.1	MRPL16	0.21818	0.25741	0.41066	AAAAATTTAAGTGACATACG				BE3
BE3-empty-window-MRPL16.2	MRPL16	0.17616	0.40097	0.55938	TAAAAATTTAAGTGACATAC				BE3
BE3-empty-window-MRPL16.3	MRPL16	0.35969	0.031461	0.082584	AAAGTGTTGGGCATCGCATG				BE3
BE3-empty-window-MRPL17.1	MRPL17	0.17237	0.30233	0.46126	CCAGTTTGATCTTTGTACCG				BE3
BE3-empty-window-MRPL17.2	MRPL17	-0.0092139	0.95868	0.97785	CAGTTTGATCTTTGTACCGA				BE3
BE3-empty-window-MRPL18.1	MRPL18	0.21356	0.27874	0.43517	AGATAAAAGCTCCAGGTTCC				BE3
BE3-empty-window-MRPL18.2	MRPL18	-0.17946	0.40616	0.56446	CCTTTATAGTACCAGAAATG				BE3
BE3-empty-window-MRPL2.1	MRPL2	-0.79008	0.0047197	0.016996	AAGATGGATTACCTGGGCGG				BE3
BE3-empty-window-MRPL2.10	MRPL2	0.62828	1.4051e-05	9.7978e-05	GAAGGGGATGCGCATCCTCT				BE3
BE3-empty-window-MRPL2.11	MRPL2	0.36099	0.048701	0.11678	CCAGTGAAGATGAGGAAGTC				BE3
BE3-empty-window-MRPL2.12	MRPL2	0.16356	0.38413	0.54404	AAGGGGATGCGCATCCTCTT				BE3
BE3-empty-window-MRPL2.13	MRPL2	0.60015	0.00020978	0.001111	ACAGGTGGGAACAAGGACAG				BE3
BE3-empty-window-MRPL2.14	MRPL2	0.13082	0.45097	0.6059	CTTTTAGTTGCTGCTCGGGA				BE3
BE3-empty-window-MRPL2.15	MRPL2	0.40315	0.015522	0.046446	CCGGGTAAGATGGATTACCT				BE3
BE3-empty-window-MRPL2.16	MRPL2	-0.51749	0.029802	0.079137	GTGGAAAGTGAGCCAGGCCG				BE3
BE3-empty-window-MRPL2.2	MRPL2	0.15101	0.41062	0.56869	CAGGTGGGAACAAGGACAGG				BE3
BE3-empty-window-MRPL2.3	MRPL2	-0.167	0.31232	0.47197	CCGTTTGTTATGATCAACGT				BE3
BE3-empty-window-MRPL2.4	MRPL2	1.3267	5.7126e-30	8.0512e-27	GTGAAGATGAGGAAGTCTGG				BE3
BE3-empty-window-MRPL2.5	MRPL2	0.40439	0.019715	0.05645	TTGTTGATGAGGGTCCCCAC				BE3
BE3-empty-window-MRPL2.6	MRPL2	0.34755	0.051598	0.12222	TTTTAGTTGCTGCTCGGGAA				BE3
BE3-empty-window-MRPL2.7	MRPL2	-0.29745	0.16831	0.30065	GATGGATTACCTGGGCGGCG				BE3
BE3-empty-window-MRPL2.8	MRPL2	0.027578	0.90729	0.94763	ACGTGGAAAGTGAGCCAGGC				BE3
BE3-empty-window-MRPL2.9	MRPL2	0.015152	0.93294	0.96256	CGGGAGTTGCGAGTCTGGTC				BE3
BE3-empty-window-MRPL20.1	MRPL20	0.24608	0.1664	0.29837	CGTAGATGGCCAGATCCGCT				BE3
BE3-empty-window-MRPL20.10	MRPL20	0.1853	0.32694	0.48713	GGGGATGGGAAGGAACCTGA				BE3
BE3-empty-window-MRPL20.11	MRPL20	0.14847	0.44456	0.60027	TCAGTGGTACTGCACCACTC				BE3
BE3-empty-window-MRPL20.12	MRPL20	-0.3899	0.16268	0.29334	CAGGAAAGTCCTAGCGGATC				BE3
BE3-empty-window-MRPL20.13	MRPL20	0.37323	0.039639	0.099054	GCTGTAGTTTGCTATGCTGA				BE3
BE3-empty-window-MRPL20.2	MRPL20	0.19439	0.2286	0.3774	CTGAAGTATCCAGCGCTCAT				BE3
BE3-empty-window-MRPL20.3	MRPL20	-0.16687	0.34564	0.50617	GAAGGATTTGCTGCTGCCTT				BE3
BE3-empty-window-MRPL20.4	MRPL20	0.58634	0.00015929	0.00086596	TAAGGTATGGGTGAGTATGT				BE3
BE3-empty-window-MRPL20.5	MRPL20	0.32479	0.087142	0.18278	TTGGGAATTTAGTTAAGGTA				BE3
BE3-empty-window-MRPL20.6	MRPL20	0.21729	0.27311	0.42911	CGAAGGATTTGCTGCTGCCT				BE3
BE3-empty-window-MRPL20.7	MRPL20	-0.17749	0.41582	0.57329	TGTAGTTTGCTATGCTGATG				BE3
BE3-empty-window-MRPL20.8	MRPL20	0.32376	0.048988	0.11732	AAGGATTTGCTGCTGCCTTG				BE3
BE3-empty-window-MRPL20.9	MRPL20	-0.060502	0.70522	0.81026	CAGGGTGAGTGCCGCCTGCC				BE3
BE3-empty-window-MRPL24.1	MRPL24	-0.12082	0.61518	0.7386	GGTGGAGATCCTAGAAGGCA				BE3
BE3-empty-window-MRPL24.10	MRPL24	-0.72727	0.0045941	0.01665	GAGTGGAGATTTACTGAAGC				BE3
BE3-empty-window-MRPL24.11	MRPL24	-0.24504	0.26803	0.4229	CCATGGGGATCAAGGAGACC				BE3
BE3-empty-window-MRPL24.2	MRPL24	0.24792	0.22928	0.37827	GCGGTAATGCTGTCCAAGAG				BE3
BE3-empty-window-MRPL24.3	MRPL24	0.036308	0.84209	0.90398	CCTTGGATGCCAAGGCCAGC				BE3
BE3-empty-window-MRPL24.4	MRPL24	-0.79216	0.021136	0.059875	ACGTGGATTGGTGAGAGTGA				BE3
BE3-empty-window-MRPL24.5	MRPL24	0.67708	3.0471e-05	0.00019882	GAGGAGGTGATGGAGGCCAT				BE3
BE3-empty-window-MRPL24.6	MRPL24	0.30387	0.12325	0.23725	GAGATGGGTTCCACAACCAC				BE3
BE3-empty-window-MRPL24.7	MRPL24	-0.024554	0.88213	0.93058	CGTGGATTGGTGAGAGTGAG				BE3
BE3-empty-window-MRPL24.8	MRPL24	0.26628	0.12982	0.24734	GCAAAGTGGTTCAAGTTATC				BE3
BE3-empty-window-MRPL24.9	MRPL24	0.17124	0.32728	0.48731	ACAAGAGGAAGAACCCCCCA				BE3
BE3-empty-window-MRPL27.1	MRPL27	0.22015	0.22278	0.37004	GGGGATAGTCCGCTACACTA				BE3
BE3-empty-window-MRPL27.2	MRPL27	-0.16247	0.48552	0.63491	CATTAAGAAAATGGAAGGTG				BE3
BE3-empty-window-MRPL27.3	MRPL27	-0.17016	0.3688	0.52985	GAATAAATGTCTGTATGCCC				BE3
BE3-empty-window-MRPL27.4	MRPL27	0.63699	2.4197e-05	0.00016086	GAAATAATACCTCTTTCACT				BE3
BE3-empty-window-MRPL27.5	MRPL27	0.46311	0.011962	0.037299	AGGAGAGGTCAACCTAGAAA				BE3
BE3-empty-window-MRPL27.6	MRPL27	0.19134	0.2111	0.35562	CTTGTAGAGCACAGCACCCT				BE3
BE3-empty-window-MRPL32.1	MRPL32	0.62218	0.00022712	0.0011915	ACAGATAGGGAAGCAAGAAG				BE3
BE3-empty-window-MRPL32.2	MRPL32	0.47784	0.0038638	0.01443	TCTATGGTGGGAGCCTTAAA				BE3
BE3-empty-window-MRPL32.3	MRPL32	0.19246	0.2639	0.41825	TAAAGAGAATTCCAGCCTTT				BE3
BE3-empty-window-MRPL33.1	MRPL33	0.3255	0.082514	0.17546	TGAGAATGGTGAGCGAAGCT				BE3
BE3-empty-window-MRPL34.1	MRPL34	0.13451	0.54321	0.68302	GTGGGGAGGCCCCAGGCGTC				BE3
BE3-empty-window-MRPL34.2	MRPL34	0.48437	0.02047	0.058239	TCAAGGTAGGCGGGGGCAAG				BE3
BE3-empty-window-MRPL34.3	MRPL34	0.82709	1.3432e-07	1.4614e-06	ATTGAGGATCGCGACGCAGT				BE3
BE3-empty-window-MRPL36.1	MRPL36	0.14597	0.36165	0.52225	CCATGTTGTGGTGAATCTAT				BE3
BE3-empty-window-MRPL36.2	MRPL36	-0.28481	0.21271	0.35721	TGGTGAAGAGGCGGGGTCGG				BE3
BE3-empty-window-MRPL36.3	MRPL36	0.052507	0.81512	0.88548	AGAAATGTGGAGAGGGCTCG				BE3
BE3-empty-window-MRPL38.1	MRPL38	0.18595	0.22138	0.3682	CCAAAGAGAAGATTGATATT				BE3
BE3-empty-window-MRPL38.2	MRPL38	0.41371	0.016436	0.048666	CAAAGGTGGCACCGTGGAAC				BE3
BE3-empty-window-MRPL38.4	MRPL38	0.42098	0.019479	0.055984	TCTTGTAGAAATCAAAAGTG				BE3
BE3-empty-window-MRPL38.5	MRPL38	0.12104	0.54411	0.68378	CTGGTGGAAGATGTAGGTGA				BE3
BE3-empty-window-MRPL38.6	MRPL38	0.79917	1.1714e-05	8.3069e-05	GGAAGATGGCGGCGCCCTGG				BE3
BE3-empty-window-MRPL4.1	MRPL4	0.19755	0.2994	0.45822	GCATGTAGTAGTAACTTGTG				BE3
BE3-empty-window-MRPL4.2	MRPL4	0.55704	0.001548	0.0065368	TGAAATTTGGGGGTGTCCAG				BE3
BE3-empty-window-MRPL4.3	MRPL4	0.095504	0.62761	0.74881	TGTTGGTGAGCAAAGAGCCC				BE3
BE3-empty-window-MRPL4.4	MRPL4	0.57922	0.0038813	0.014481	GAGGTGGGGAAGCCAGCGAG				BE3
BE3-empty-window-MRPL4.5	MRPL4	0.74496	3.5566e-06	2.8237e-05	ATGAAATTTGGGGGTGTCCA				BE3
BE3-empty-window-MRPL4.6	MRPL4	0.32945	0.033706	0.087303	CTTTGTGAGCCCAGCAGCCC				BE3
BE3-empty-window-MRPL40.1	MRPL40	0.21932	0.26586	0.42036	TAAAAAAGACCAAGAAGCAA				BE3
BE3-empty-window-MRPL40.2	MRPL40	0.91951	3.953e-10	8.9139e-09	GATGGAGAGGGACACCATCA				BE3
BE3-empty-window-MRPL40.3	MRPL40	0.26364	0.17008	0.30305	GAAAAGGAAGATCCGAAAAC				BE3
BE3-empty-window-MRPL40.4	MRPL40	-0.49047	0.068585	0.15214	AGTTTAAGAGATAGACTTGC				BE3
BE3-empty-window-MRPL40.5	MRPL40	0.22755	0.12096	0.23373	CAGGTTAGGATCCCGCTTGA				BE3
BE3-empty-window-MRPL40.6	MRPL40	0.10989	0.60989	0.73522	TCAAAGGTGAGCTCCACCTG				BE3
BE3-empty-window-MRPL40.7	MRPL40	0.41961	0.017637	0.051625	AGATGGAGAGGGACACCATC				BE3
BE3-empty-window-MRPL40.8	MRPL40	0.39323	0.01956	0.056161	CAAGGTAAGGATCCTTCTCT				BE3
BE3-empty-window-MRPL46.1	MRPL46	-0.078923	0.6776	0.78868	GCAAGATTTGGAAGATATGT				BE3
BE3-empty-window-MRPL46.10	MRPL46	0.37104	0.025174	0.069056	CAGAGAGAAGTTTGGAGACC				BE3
BE3-empty-window-MRPL46.11	MRPL46	-0.17957	0.36999	0.53102	CCATGGGGATCCGTTGCTTG				BE3
BE3-empty-window-MRPL46.3	MRPL46	-0.26162	0.21459	0.35961	GGATGTTTGGATACTGCCCC				BE3
BE3-empty-window-MRPL46.4	MRPL46	-0.11613	0.52977	0.67174	CTTGAATGTGTAGTGCCCAC				BE3
BE3-empty-window-MRPL46.5	MRPL46	-0.13156	0.58276	0.71482	CCTTTAAAATGGGTGTCACC				BE3
BE3-empty-window-MRPL46.6	MRPL46	0.19488	0.25956	0.41312	AGTTTGGAGACCAGGATGTT				BE3
BE3-empty-window-MRPL46.7	MRPL46	0.44558	0.011283	0.035544	AGGAAGGGAAAAGGGGTATT				BE3
BE3-empty-window-MRPL46.8	MRPL46	0.67741	4.3149e-05	0.00026923	AGAGAGTAACCTCGGAGCCA				BE3
BE3-empty-window-MRPL46.9	MRPL46	-0.27191	0.20301	0.34508	GGAATAAGGGCCATCATGTG				BE3
BE3-empty-window-MRPL50.1	MRPL50	0.072281	0.72449	0.82395	CTTGGAGTTACTAAGCAATT				BE3
BE3-empty-window-MRPL50.2	MRPL50	-0.077677	0.72021	0.82157	CAGAAAAGAGAAAGAGCCAG				BE3
BE3-empty-window-MRPL50.3	MRPL50	0.074621	0.70705	0.81157	CAAGTGATTTTCAAATTGGG				BE3
BE3-empty-window-MRPL51.1	MRPL51	0.74961	9.1285e-09	1.3367e-07	CCAGGTGTGCCTAGATTGAT				BE3
BE3-empty-window-MRPL51.2	MRPL51	0.3856	0.042021	0.10372	TCGGAGTGTATGACAACATC				BE3
BE3-empty-window-MRPL51.3	MRPL51	0.48479	0.0017233	0.0071991	TCTTGGTAAGTGGCTGATGT				BE3
BE3-empty-window-MRPL52.1	MRPL52	-0.030065	0.88596	0.93322	AGTGGTTAGAGCAACAGCCA				BE3
BE3-empty-window-MRPL52.2	MRPL52	0.45641	0.0060146	0.020982	ACGAGTTGTACTGCTGTCAC				BE3
BE3-empty-window-MRPL52.3	MRPL52	0.43279	0.0072062	0.024539	GAGTGGTTAGAGCAACAGCC				BE3
BE3-empty-window-MRPL52.4	MRPL52	0.30204	0.12779	0.24437	CTTTTTATTGACTTGGAAGT				BE3
BE3-empty-window-MRPL54.1	MRPL54	0.6213	0.011384	0.035812	AGAGGGTGGACTGGGGGCGG				BE3
BE3-empty-window-MRPL54.2	MRPL54	0.29251	0.12371	0.23788	CTTGTAGATGTTGACGCCCA				BE3
BE3-empty-window-MRPL54.5	MRPL54	0.1885	0.36872	0.5298	ACAAGAGGTTGTAGCATGGA				BE3
BE3-empty-window-MRPL54.6	MRPL54	0.4002	0.028713	0.076843	GTTATGAAGGGGGCCAAATC				BE3
BE3-empty-window-MRPL57.1	MRPL57	-0.23045	0.35615	0.5172	CGGGGGGAACTTGGAAGTGG				BE3
BE3-empty-window-MRPL9.1	MRPL9	-0.727	0.0033185	0.012714	TGGTGGAGGACACGAAGCAT				BE3
BE3-empty-window-MRPL9.10	MRPL9	0.6399	0.0010328	0.0045757	GGAGAAATTGGTGAGCTCAA				BE3
BE3-empty-window-MRPL9.11	MRPL9	-0.064839	0.76668	0.85208	GGATGAAGAACAATGTCAAA				BE3
BE3-empty-window-MRPL9.2	MRPL9	0.17688	0.31921	0.47937	TCTAAAAAGCTGTCGCCTGG				BE3
BE3-empty-window-MRPL9.3	MRPL9	0.38647	0.047327	0.11414	TGGTGGAAGGTACCGCTGGC				BE3
BE3-empty-window-MRPL9.4	MRPL9	0.15397	0.38303	0.54311	GGAGAGTAAGGCCCGGGCCG				BE3
BE3-empty-window-MRPL9.5	MRPL9	-1.4486	5.4672e-07	5.1498e-06	TCGGGTGAGGGCTGAGTCTG				BE3
BE3-empty-window-MRPL9.6	MRPL9	0.13663	0.46633	0.61894	GCTTATAGACGCGATGTCGC				BE3
BE3-empty-window-MRPL9.7	MRPL9	0.39845	0.018667	0.054148	TGAAGGGAACGCCCCTGACC				BE3
BE3-empty-window-MRPL9.8	MRPL9	-0.39155	0.1039	0.20817	AAATTGGTGAGCTCAAAGGA				BE3
BE3-empty-window-MRPL9.9	MRPL9	0.21577	0.2892	0.44772	GTAGATTTAGATCTGGGGGC				BE3
BE3-empty-window-MRPS12.1	MRPS12	-1.4569	0.015213	0.045653	TGGGGAGGGCCACACCCTGC				BE3
BE3-empty-window-MRPS12.2	MRPS12	0.52739	0.00021446	0.001131	CTTGTGGTAAGTGGGGGACT				BE3
BE3-empty-window-MRPS16.1	MRPS16	0.19994	0.22357	0.37113	GGTTAAGTGGCCCCCACGGT				BE3
BE3-empty-window-MRPS16.2	MRPS16	0.17858	0.32989	0.48966	GGATGGTTAAGTGGCCCCCA				BE3
BE3-empty-window-MRPS17.1	MRPS17	-0.1485	0.47634	0.62764	CAGATTTTTGCTTAGCTGGG				BE3
BE3-empty-window-MRPS17.2	MRPS17	0.45209	0.0060811	0.021142	CCTGGAGAGTCCGTTGAGTT				BE3
BE3-empty-window-MRPS17.3	MRPS17	0.32925	0.059291	0.13549	ATTAAAATACTGTTGAGAGA				BE3
BE3-empty-window-MRPS17.4	MRPS17	0.43331	0.019175	0.055237	TATTAAAATACTGTTGAGAG				BE3
BE3-empty-window-MRPS18C.1	MRPS18C	-0.33859	0.11946	0.23163					BE3
BE3-empty-window-MRPS18C.2	MRPS18C	-0.071111	0.76639	0.85208	AGTTTGTAACATCAGATATC				BE3
BE3-empty-window-MRPS18C.3	MRPS18C	-0.68782	0.01794	0.052293	ATTAAGAGAGCTCAAATAAT				BE3
BE3-empty-window-MRPS18C.4	MRPS18C	0.3356	0.051992	0.12294	AAGTTTGTAACATCAGATAT				BE3
BE3-empty-window-MRPS18C.5	MRPS18C	0.13734	0.46382	0.61692	ATAAGGATTTTCCATTGAAA				BE3
BE3-empty-window-MRPS18C.6	MRPS18C	0.28246	0.17872	0.31416	CAGTAAATGGAGAAACAAAC				BE3
BE3-empty-window-MRPS2.1	MRPS2	-0.33071	0.19193	0.33094	TCTTGTTTATAAGCCGCAAC				BE3
BE3-empty-window-MRPS2.10	MRPS2	0.80538	1.4764e-07	1.5848e-06	TTTATGGAGCCGTACATCTT				BE3
BE3-empty-window-MRPS2.11	MRPS2	0.43636	0.024893	0.06834	CAAGATGATGCCCTTGCGGT				BE3
BE3-empty-window-MRPS2.2	MRPS2	-0.34744	0.098913	0.20076	CAGGAGGGTGGGCTGGCCCC				BE3
BE3-empty-window-MRPS2.3	MRPS2	0.31858	0.045298	0.11057	CCTTATGATCCGCGAGTCGG				BE3
BE3-empty-window-MRPS2.4	MRPS2	0.096189	0.60287	0.73019	AGATGTTGTTGAGCGTGTGC				BE3
BE3-empty-window-MRPS2.5	MRPS2	0.61239	4.7411e-05	0.00029307	GGAAGATGATGAGGTCCGGC				BE3
BE3-empty-window-MRPS2.6	MRPS2	0.25641	0.14636	0.27044	CCAGAAGGAGCCCGGGGACC				BE3
BE3-empty-window-MRPS2.7	MRPS2	0.51489	0.00028826	0.001476	CAAGATGAACATCCCCACAG				BE3
BE3-empty-window-MRPS2.8	MRPS2	-0.23585	0.26389	0.41825	CAGGGTAGGTGATGAGGCAG				BE3
BE3-empty-window-MRPS2.9	MRPS2	-0.91232	0.013024	0.04	ACAGGGTAGGTGATGAGGCA				BE3
BE3-empty-window-MRPS24.1	MRPS24	-0.4799	0.023845	0.065927	TGTGTGGAGACAACTGCCTC				BE3
BE3-empty-window-MRPS26.1	MRPS26	-0.20117	0.33237	0.49224	CAGGATGGAGTTCGTGTCCG				BE3
BE3-empty-window-MRPS30.1	MRPS30	-0.29571	0.20372	0.34614	TTGAATAATGGAAGTTTGTC				BE3
BE3-empty-window-MRPS30.2	MRPS30	0.062837	0.72519	0.82409	TCTGGTTTACATTTTATAGT				BE3
BE3-empty-window-MRPS30.3	MRPS30	0.24235	0.16729	0.29942	TGGGTGTGACCGTAACAGCA				BE3
BE3-empty-window-MRPS30.4	MRPS30	-0.15909	0.48216	0.63228	TTTATAGTGGGGATTTCTAT				BE3
BE3-empty-window-MRPS34.1	MRPS34	0.47104	0.0096926	0.031341	CTGGGATTACCCTGCAAAAC				BE3
BE3-empty-window-MRPS34.2	MRPS34	-0.37404	0.09051	0.18801	AAATGGAGACACAAGCACCG				BE3
BE3-empty-window-MRPS34.3	MRPS34	0.45957	0.020486	0.058269	AAAGGTAAGGCTCGGGAGAG				BE3
BE3-empty-window-MRPS34.4	MRPS34	-0.0047901	0.9798	0.98986	TTTGAAGGTCAGGATGCCCC				BE3
BE3-empty-window-NOP56.1	NOP56	0.017085	0.92476	0.95742	CAGGAAGATTAGAATGCAAA				BE3
BE3-empty-window-NOP56.10	NOP56	0.75883	5.4313e-06	4.1237e-05	TAAGTTTAATGTGAACCGGG				BE3
BE3-empty-window-NOP56.11	NOP56	-0.1563	0.44653	0.60209	GCATTTGTTTGCCAGGTATC				BE3
BE3-empty-window-NOP56.12	NOP56	0.03546	0.86516	0.92025	GCAGGTAAGTGTGTAGGCTC				BE3
BE3-empty-window-NOP56.13	NOP56	0.36066	0.095807	0.19626	CATGAAGGAAGCAATGGTTC				BE3
BE3-empty-window-NOP56.14	NOP56	-0.12645	0.5419	0.68175	GCAGGTGGGTCTCCAAGAGC				BE3
BE3-empty-window-NOP56.15	NOP56	-0.34606	0.086686	0.18208	CAGAGGAGTGTGAGGTCAGT				BE3
BE3-empty-window-NOP56.16	NOP56	0.64615	0.00016041	0.00087118	GAAGAAAAAGCAAAAGCCCC				BE3
BE3-empty-window-NOP56.17	NOP56	-0.66242	0.022563	0.063157	GAAAAAGAAATCTTTTTCCA				BE3
BE3-empty-window-NOP56.18	NOP56	0.21517	0.3894	0.54862	TATTGATGTCCTTATCCAGC				BE3
BE3-empty-window-NOP56.2	NOP56	-0.52263	0.021226	0.060032	CCATGGTGAGGAGTGGTTGC				BE3
BE3-empty-window-NOP56.20	NOP56	-0.17665	0.4151	0.57265	CAAGATTGGTGCCGCAATAC				BE3
BE3-empty-window-NOP56.21	NOP56	0.16066	0.54179	0.68169	CAAAAAGAAGAAAGTACTCT				BE3
BE3-empty-window-NOP56.3	NOP56	-0.27733	0.20168	0.34381	GGTAAGTGTGTAGGCTCTGG				BE3
BE3-empty-window-NOP56.4	NOP56	-0.26864	0.25597	0.40919	TTGGGGAAGCGGTGCGTCAC				BE3
BE3-empty-window-NOP56.5	NOP56	0.11484	0.54746	0.68654	TTGATGAAGCAGCTGGGCCA				BE3
BE3-empty-window-NOP56.6	NOP56	0.78013	3.5415e-06	2.814e-05	AAGAAAGTACTCTTGGGAGT				BE3
BE3-empty-window-NOP56.7	NOP56	-0.3544	0.12056	0.23312	CCAATTAGGGCTGACAGGCT				BE3
BE3-empty-window-NOP56.8	NOP56	0.1187	0.41227	0.57027	GGAGAATTTCCTCTTTTTCT				BE3
BE3-empty-window-NOP56.9	NOP56	-0.38192	0.1542	0.28142	GGTTTGGAGAAAGAGATAGA				BE3
BE3-empty-window-POP5.1	POP5	0.09443	0.66124	0.77613	TGTTGAAAAAGCATGGGTAA				BE3
BE3-empty-window-POP5.2	POP5	0.16341	0.531	0.67239	GGAGGAGGAGTCAGGTGAGG				BE3
BE3-empty-window-PPAN.1	PPAN	-0.20905	0.37035	0.5314	CCGAGGTGAGGCCCAGGGCA				BE3
BE3-empty-window-PPAN.10	PPAN	0.36952	0.052614	0.12405	CCAGAAGTTTCCCAAGACCA				BE3
BE3-empty-window-PPAN.11	PPAN	0.021128	0.91966	0.95446	CTGTTGAGTACCAGGAGGGG				BE3
BE3-empty-window-PPAN.12	PPAN	-0.22324	0.2594	0.41304	TCGTAAGAAGAACTCGCTGA				BE3
BE3-empty-window-PPAN.13	PPAN	-0.33292	0.13828	0.25885	GCTGAAGGACTGCGTGGCAG				BE3
BE3-empty-window-PPAN.14	PPAN	0.78853	1.7469e-08	2.3644e-07	TTTGGTGAGGCCGGGGCCGC				BE3
BE3-empty-window-PPAN.15	PPAN	0.46468	0.010511	0.033432	GCATGAAGAAGGCACGGGTC				BE3
BE3-empty-window-PPAN.16	PPAN	-0.041611	0.85879	0.91622	GTGGGAAATGGATCGAGGCA				BE3
BE3-empty-window-PPAN.17	PPAN	-1.1283	0.0019019	0.0078753	GAAGGTGAGAGGGGTGGAGG				BE3
BE3-empty-window-PPAN.18	PPAN	0.19782	0.31153	0.47147	CCGGGATGGTGGGCGAGGCC				BE3
BE3-empty-window-PPAN.19	PPAN	0.27859	0.10293	0.20669	CGAGTATTTCTGCCAGGCGG				BE3
BE3-empty-window-PPAN.2	PPAN	0.23106	0.24883	0.40168	GTGATGTTGTGGTCGCCGTC				BE3
BE3-empty-window-PPAN.20	PPAN	0.36154	0.030907	0.081362	GAGGGTAAGGCCCGGCAGCT				BE3
BE3-empty-window-PPAN.3	PPAN	-0.27817	0.21371	0.35843	CGAGGTGAGGCCCAGGGCAG				BE3
BE3-empty-window-PPAN.4	PPAN	0.049538	0.79229	0.8705	CGGGATGAAGAAGCTGCTCC				BE3
BE3-empty-window-PPAN.5	PPAN	0.39136	0.029926	0.079354	CCAGAATGTGCAGCGCAAGC				BE3
BE3-empty-window-PPAN.6	PPAN	0.37049	0.019655	0.056375	ATGAAGAAGGCACGGGTCGG				BE3
BE3-empty-window-PPAN.7	PPAN	-0.78273	0.005487	0.019321	CGGGGTTGTAGTCGATGAGG				BE3
BE3-empty-window-PPAN.8	PPAN	-0.28296	0.24319	0.39498	GGTGGGAAATGGATCGAGGC				BE3
BE3-empty-window-PPAN.9	PPAN	0.22995	0.16393	0.29487	TGATGGTGTTCAGGTTCACC				BE3
BE3-empty-window-RPL18.1	RPL18	0.64544	5.4812e-05	0.0003319	AGGGTTAGTTTTTGTAGCCT				BE3
BE3-empty-window-RPL18.10	RPL18	-0.1345	0.53181	0.67296	TAATAAGAGAGTAGGATCCA				BE3
BE3-empty-window-RPL18.11	RPL18	0.15028	0.3325	0.49227	CAAGGTGAGGCTGGGCCCTG				BE3
BE3-empty-window-RPL18.12	RPL18	-2.8501	4.2585e-11	1.3487e-09	AGTTATGGTCCCCACAACCA				BE3
BE3-empty-window-RPL18.13	RPL18	0.14781	0.49611	0.64361	TTAATAAGAGAGTAGGATCC				BE3
BE3-empty-window-RPL18.2	RPL18	0.036031	0.86986	0.92307	TGATGATGTGCGGGTTCAGG				BE3
BE3-empty-window-RPL18.3	RPL18	-1.7171	3.0205e-07	3.0299e-06	CCTGGTGGAGAGGACAAGGC				BE3
BE3-empty-window-RPL18.4	RPL18	0.29329	0.11673	0.2279	CCGGGAAAACAAGACGGCCG				BE3
BE3-empty-window-RPL18.5	RPL18	-0.1643	0.46237	0.61586	GTGGAGAGGACAAGGCTGGC				BE3
BE3-empty-window-RPL18.6	RPL18	0.60477	0.0011422	0.0050071	TCAGGAGGTACCCAAACTGA				BE3
BE3-empty-window-RPL18.7	RPL18	-2.0583	5.1242e-08	6.2258e-07	TGGGGGTGAAGAGGCAACCA				BE3
BE3-empty-window-RPL18.8	RPL18	0.47189	0.02799	0.075194	GGAAGATGAAGCTTCCTGGC				BE3
BE3-empty-window-RPL18.9	RPL18	0.71417	6.0295e-05	0.0003618	GAAGGTGAGCTGGCGGGGGC				BE3
BE3-empty-window-RPL8.1	RPL8	0.76437	6.5737e-06	4.8988e-05	ACAGGTGTGGTGGCTGGAGG				BE3
BE3-empty-window-RPL8.2	RPL8	0.19382	0.26857	0.4231	CAATGTTGAGCTGGGCTGCA				BE3
BE3-empty-window-RPL8.3	RPL8	0.87906	2.1325e-09	3.6708e-08	AAGAAGGGTTAGCATCGCGG				BE3
BE3-empty-window-RPL8.4	RPL8	0.40421	0.0077496	0.025982	CCTTATATTTGTGGTACGCC				BE3
BE3-empty-window-RPL8.5	RPL8	-1.3083	1.6044e-05	0.00011057	GGATGATGTCCTGTGGGCAG				BE3
BE3-empty-window-RPL8.6	RPL8	0.3908	0.011685	0.036583	TCAAGATGGGTTTGTCAATT				BE3
BE3-empty-window-RPL8.7	RPL8	1.2395	2.9802e-19	1.461e-16	GAAGGGTTAGCATCGCGGCG				BE3
BE3-empty-window-RPL8.8	RPL8	0.23613	0.21253	0.35702	AGAAAGAGAACTAGTGCTGA				BE3
BE3-empty-window-TRAPPC1.1	TRAPPC1	-0.016423	0.93683	0.96508	CGTAGTAATGGAGTTTGTAA				BE3
BE3-empty-window-TRAPPC1.2	TRAPPC1	-0.058238	0.74688	0.83908	GGAGTTTGTAACGGCTAGTT				BE3
BE3-empty-window-TRAPPC1.3	TRAPPC1	-0.86077	0.00088752	0.0040043	AGGAGTATAAGCTGATGTAC				BE3
BE3-empty-window-TRAPPC1.4	TRAPPC1	0.24144	0.17787	0.31306	CCAAGGAGGAGGTGACGAGA				BE3
Core-ATM.1	ATM	-0.83065	0.0049015	0.017561	TGATAGAGCTACAGAACGAA	empty-window			Core
Core-ATM.10	ATM	0.08488	0.65202	0.76891	AGAACTCTTAAATTATATCA	missense	p.L120F p.L120F p.L120=		Core
Core-ATM.100	ATM	-0.18285	0.42781	0.58455	TGATACTAATGGAAATCTAA	missense	p.T842I		Core
Core-ATM.101	ATM	0.44023	0.032448	0.084767	TACTAATGGAAATCTAATGG	missense	p.T842I		Core
Core-ATM.102	ATM	0.99101	9.3037e-13	5.5502e-11	TAATGGAAATCTAATGGAGG	empty-window			Core
Core-ATM.103	ATM	0.26076	0.21589	0.36141	TGGAAATCTAATGGAGGTGG	synonymous	p.L846=		Core
Core-ATM.104	ATM	0.54274	0.0027732	0.010917	GTTAGTGATGCAAACGAACC	empty-window			Core
Core-ATM.105	ATM	0.76442	3.0024e-06	2.4371e-05	GGAGAGAGCCAAAGTACCAT	empty-window			Core
Core-ATM.106	ATM	0.52304	0.00018603	0.00099736	AGACCAATACTGTGTCCTTT	missense	p.T913= p.T913I		Core
Core-ATM.107	ATM	0.033474	0.84951	0.90918	GACCAATACTGTGTCCTTTA	missense	p.T913= p.T913I		Core
Core-ATM.108	ATM	0.73721	1.8128e-06	1.538e-05	CCTTTAGGGCAGCTGATATT	empty-window			Core
Core-ATM.109	ATM	0.81584	6.3473e-07	5.8853e-06	TTAGGGCAGCTGATATTCGG	missense	p.A920V		Core
Core-ATM.11	ATM	-0.20947	0.30216	0.4612	ACAGTGAAAGATTCATCTAA	empty-window			Core
Core-ATM.110	ATM	-0.20546	0.34349	0.50389	CAAATCCCTCCACCTGCATA	missense	p.L942F p.S941_L942delinsFF p.S941F p.S941= p.L942F p.S941_L942delinsFF p.S941F	VUS	Core
Core-ATM.111	ATM	-0.03807	0.87135	0.92396	TTAGTATCTAATGCTTTTAA	synonymous	p.L948=		Core
Core-ATM.112	ATM	0.20833	0.28435	0.44234	ATGCTTTTAAAGGAGCTTCC	missense	p.L950F	VUS	Core
Core-ATM.113	ATM	0.12341	0.49315	0.64103	AGAAGAGTACCCCTTGCCAA	empty-window			Core
Core-ATM.114	ATM	0.18154	0.38459	0.54434	CTTCATGTAGTGAAAAACCT	missense	p.H996Y		Core
Core-ATM.115	ATM	0.45566	0.0087695	0.028827	AAACCTAGGTCAAAGCAATA	synonymous	p.N1000= p.NL1000= p.L1001=		Core
Core-ATM.117	ATM	-0.36774	0.15462	0.282	TATGGACTCTGAGAACACAA	synonymous	p.D1007=		Core
Core-ATM.118	ATM	-0.39732	0.083035	0.17605	GAGAACACAAGGGATGCTCA	missense	p.T1011I p.T1011I p.N1010=	VUS	Core
Core-ATM.119	ATM	0.057483	0.74537	0.83823	GGACAGTTTCTTACAGTAAT	nonsense	p.Q1017*	P/LP	Core
Core-ATM.12	ATM	0.15449	0.42445	0.58177	TCATCTAATGGTGCTATTTA	missense	p.S132F	VUS	Core
Core-ATM.120	ATM	0.53537	0.00060201	0.0028294	TTACAGTAATTGGAGCATTT	missense	p.T1020I	VUS	Core
Core-ATM.121	ATM	0.50247	0.0065062	0.022399	AGTAATTGGAGCATTTTGGT	empty-window			Core
Core-ATM.122	ATM	0.14661	0.4668	0.61913	TCAGGCATCTAACAAAGGAG	missense	p.H1027Y		Core
Core-ATM.123	ATM	0.28263	0.091499	0.18961	ATATATATTCTCTGTAAGAA	empty-window			Core
Core-ATM.124	ATM	0.35672	0.03839	0.096617	TTGCCTTAAAACTTTGCTTG	missense	p.L1046F p.C1045= p.L1046F		Core
Core-ATM.125	ATM	0.093158	0.63795	0.75722	AGGCTGATCCTTATTCAAAA	missense	p.A1052V	VUS	Core
Core-ATM.126	ATM	0.50009	0.0016369	0.006884	GGCTGATCCTTATTCAAAAT	missense	p.A1052_P1054delinsVDS p.A1052V p.P1054S	VUS	Core
Core-ATM.127	ATM	0.065845	0.73224	0.82983	ATGGGCCATTCTTAATGTAA	missense	p.A1059= p.A1059V	VUS	Core
Core-ATM.128	ATM	0.67707	3.0332e-06	2.4604e-05	TGGGCCATTCTTAATGTAAT	missense	p.A1059= p.A1059V	VUS	Core
Core-ATM.129	ATM	-1.8889	2.6843e-08	3.4788e-07	TCATCACCAAGTTCGCATGT	nonsense	p.H1083= p.H1083Y p.H1083_Q1084delinsY* p.H1083_Q1084delinsY* p.H1083Y p.Q1084* p.Q1084*		Core
Core-ATM.13	ATM	0.44592	0.027227	0.073428	TTCTTTCTGTGAGAAAATAC	missense	p.L150_S151delinsFF p.L150F p.S151F		Core
Core-ATM.130	ATM	-0.046111	0.81114	0.88313	TGGCTGCAGAGTCAATCAAT	missense	p.A1089V p.A1089_A1090delinsVV p.A1090V		Core
Core-ATM.131	ATM	0.63197	0.00035352	0.001766	CAGAGTCAATCAATAGGTAA	missense	p.S1092L		Core
Core-ATM.132	ATM	0.20156	0.19411	0.33378	AGAGTCAATCAATAGGTAAT	missense	p.S1092L		Core
Core-ATM.133	ATM	0.34985	0.047214	0.11394	AAGATTGTTCCAGGACACGA	empty-window			Core
Core-ATM.134	ATM	0.57287	0.0035614	0.013475	AGATTGTTCCAGGACACGAA	empty-window			Core
Core-ATM.135	ATM	0.16023	0.45219	0.60672	ACACGAAGGGAGATTCTTCC	missense	p.T1100M	VUS	Core
Core-ATM.136	ATM	0.1752	0.48039	0.63081	AAATGCATACTTGAAAGCTC	missense	p.A1123V		Core
Core-ATM.137	ATM	0.68037	5.2716e-05	0.00032138	GCATACTTGAAAGCTCAGGA	synonymous	p.Y1124=		Core
Core-ATM.139	ATM	0.20741	0.25392	0.40708	TGCTGAGAACCCTGAAACTT	missense	p.A1138V		Core
Core-ATM.14	ATM	0.36915	0.062911	0.14225	GTGAAATATCTCAGCAACAG	empty-window			Core
Core-ATM.140	ATM	0.035022	0.86684	0.92161	TTTACTGACGTTGATAGCTG	synonymous	p.L1155=	B/LB	Core
Core-ATM.141	ATM	-0.46482	0.057365	0.13211	TAGCCCTATCTGCGAAAAAC	missense	p.P1166L p.S1165= p.P1166S p.P1166L p.P1166F p.P1166S		Core
Core-ATM.142	ATM	-0.23812	0.39562	0.55458	TGTAAATCTGTGAAAGAGAA	missense	p.S1179F		Core
Core-ATM.143	ATM	0.48389	0.0057754	0.020223	AGAACCTCACCTTGTGAAAA	missense	p.P1187L p.P1187_H1188delinsSY p.P1187_H1188delinsFY p.P1187F p.P1187S p.H1188Y p.P1187_H1188delinsLY		Core
Core-ATM.144	ATM	0.0022391	0.99361	0.99684	CCTTGTGAAAAAGGTATATA	empty-window			Core
Core-ATM.145	ATM	0.48468	0.0033739	0.012891	GAGAAAGTTTCTGAAACTTT	empty-window			Core
Core-ATM.146	ATM	0.43154	0.019496	0.056005	TAGACGTTTAGAAGACTTTA	missense	p.R1205C	VUS	Core
Core-ATM.147	ATM	0.22404	0.21079	0.35521	GGCATCTCATTTAGATTATC	missense	p.H1213Y p.A1211_H1213delinsVSY p.A1211_H1213delinsVFY p.A1211_S1212delinsVF p.A1211V p.S1212_H1213delinsFY p.S1212F	VUS	Core
Core-ATM.148	ATM	0.010506	0.95165	0.97367	TCATTTAGATTATCTGGTTT	empty-window			Core
Core-ATM.149	ATM	-0.085028	0.70018	0.80646	TAGATTATCTGGTTTTGGAA	empty-window			Core
Core-ATM.15	ATM	-3.6496	1.2364e-12	7.0765e-11	ATATCTCAGCAACAGTGGTT	nonsense	p.S160_Q161delinsF* p.S160F p.Q161*		Core
Core-ATM.150	ATM	0.089169	0.69089	0.79903	ATTAAACTACACAAATATTG	synonymous	p.N1240=		Core
Core-ATM.151	ATM	0.80185	2.1532e-07	2.2334e-06	CAAATATTGAGGATTTCTAT	empty-window			Core
Core-ATM.152	ATM	-1.2277	0.00052208	0.0024953	TAAGGTTTTGATTCCACATC	empty-window			Core
Core-ATM.153	ATM	-0.088132	0.65644	0.77248	GATTAGAAGTCATTTTGATG	empty-window			Core
Core-ATM.154	ATM	0.55932	0.0002882	0.001476	CATTGCTAATCAGATTCAAG	missense	p.A1272V		Core
Core-ATM.155	ATM	-2.0694	1.4773e-07	1.5848e-06	CTAATCAGATTCAAGAGGAC	nonsense	p.Q1274*		Core
Core-ATM.156	ATM	0.18576	0.27777	0.43396	TCTTCCTTATTTTGCCTATG	missense	p.P1296F p.P1296S p.P1296L	VUS	Core
Core-ATM.157	ATM	0.53526	0.0001518	0.00083246	CTTCCTTATTTTGCCTATGA	missense	p.P1296F p.P1296S p.P1296L	VUS	Core
Core-ATM.158	ATM	0.029201	0.89815	0.94205	TATGAGGGTACCAGAGACAG	empty-window			Core
Core-ATM.159	ATM	-0.25179	0.31533	0.47493	ATGAGGGTACCAGAGACAGT	empty-window			Core
Core-ATM.16	ATM	-0.098826	0.5929	0.72257	AGTGGTTAGGTATGTTTTGA	empty-window			Core
Core-ATM.160	ATM	-0.15951	0.45567	0.60984	GGGTACCAGAGACAGTGGGA	missense	p.T1303= p.T1303I		Core
Core-ATM.161	ATM	0.8124	9.1344e-08	1.0349e-06	GCAAAGAGAGACTGCTACCA	empty-window			Core
Core-ATM.162	ATM	0.088849	0.71765	0.82023	GCTTAAAAGTGAAAACTTAT	empty-window			Core
Core-ATM.163	ATM	-0.28546	0.23348	0.38308	CTTAAAAGTGAAAACTTATT	empty-window			Core
Core-ATM.164	ATM	0.50562	0.004809	0.017262	TGAAAACTTATTGGGAAAAC	synonymous	p.N1326=		Core
Core-ATM.165	ATM	0.4555	0.019915	0.056831	ACTTATTGGGAAAACAGGTA	empty-window			Core
Core-ATM.166	ATM	-0.01529	0.9269	0.95862	TAGTAATTTACCAGAGATTG	empty-window			Core
Core-ATM.167	ATM	-0.46913	0.095839	0.19629	TAATTTACCAGAGATTGTGG	missense	p.P1341S		Core
Core-ATM.168	ATM	-0.39334	0.046709	0.11313	ACTGACCTCTGTGACTTTTC	missense	p.L1365F p.D1364= p.L1365F		Core
Core-ATM.169	ATM	-0.060237	0.68673	0.79553	CTGACCTCTGTGACTTTTCA	missense	p.L1365= p.L1365F p.DL1364= p.L1365F p.D1364= p.L1365F p.L1365F		Core
Core-ATM.17	ATM	-0.34308	0.071054	0.15629	AATTGTTCTCTGTGTACTTC	synonymous	p.F168=	B/LB	Core
Core-ATM.170	ATM	-0.09358	0.7166	0.81948	TTACTGAAAGATATAAAAAG	synonymous	p.L1450=	B/LB	Core
Core-ATM.171	ATM	0.15988	0.42006	0.57731	AAAGATATAAAAAGTGGCTT	empty-window			Core
Core-ATM.172	ATM	0.0032072	0.98703	0.99307	GATATAAAAAGTGGCTTAGG	empty-window			Core
Core-ATM.173	ATM	0.13854	0.51204	0.65658	AAAGTGGCTTAGGAGGAGCT	synonymous	p.G1456=		Core
Core-ATM.174	ATM	0.42545	0.015805	0.047122	AAGTGGCTTAGGAGGAGCTT	synonymous	p.G1456=		Core
Core-ATM.175	ATM	-0.38252	0.092735	0.19144	TGATTCACTATATCAACCAA	missense	p.H1474Y p.H1474= p.H1474Y		Core
Core-ATM.176	ATM	0.18856	0.23047	0.37956	TATTAGGCCTTCTTGTATCA	missense	p.P1480S		Core
Core-ATM.177	ATM	0.16726	0.42183	0.57903	TTGTTGTGACTTATTAAGTC	empty-window			Core
Core-ATM.178	ATM	-0.46862	0.017235	0.050604	GACAGCCGTGACTTACTGTA	missense	p.A1505V p.T1504_A1505delinsIV p.T1504I p.T1504_A1505delinsIV p.T1504I p.A1505= p.A1505V	VUS	Core
Core-ATM.179	ATM	0.27013	0.084079	0.17803	AACCATCTTCATGTTATTGT	missense	p.L1517F p.H1516Y p.L1517F p.H1516_L1517delinsYF p.N1515= p.H1516_L1517delinsYF p.H1516Y	VUS	Core
Core-ATM.18	ATM	-0.26704	0.1738	0.30744	AGATGTTCATAGAGTTTTAG	missense	p.H183Y		Core
Core-ATM.180	ATM	0.34252	0.10865	0.21549	TATACCCCTTGTGTATGAGC	missense	p.P1526F p.P1526S p.P1526F p.P1526_L1527delinsSF p.P1526_L1527delinsSF p.P1526_L1527delinsFF p.P1526_L1527delinsFF p.P1526S p.P1526L p.P1526_L1527delinsLF p.P1526_L1527delinsLF p.P1526L p.L1527F p.P1526= p.L1527F	VUS	Core
Core-ATM.181	ATM	0.70504	1.962e-06	1.6496e-05	ACCCCTTGTGTATGAGCAGG	missense	p.P1526L p.P1526_L1527delinsLF p.P1526_L1527delinsLF p.P1526L p.L1527F p.P1526= p.L1527F	VUS	Core
Core-ATM.182	ATM	-0.035528	0.87347	0.92499	CCTTGTGTATGAGCAGGTGG	empty-window			Core
Core-ATM.183	ATM	0.54332	0.0013929	0.0059555	GCAGGTGGAGGTTCAGAAAC	empty-window			Core
Core-ATM.184	ATM	-0.23837	0.31013	0.46986	ATACTTAGTGATAGATAACA	synonymous	p.Y1544=		Core
Core-ATM.185	ATM	0.68517	1.5405e-05	0.00010656	TCCTGACCATGTTGTTTTTA	missense	p.P1566L p.P1566_H1568delinsLDY p.P1566_H1568delinsLDY p.P1566L p.H1568Y p.D1567= p.H1568Y	VUS	Core
Core-ATM.186	ATM	-0.069369	0.74215	0.83653	CAAAAAATCAAATACAGTAG	empty-window			Core
Core-ATM.187	ATM	0.49369	0.0014935	0.0063282	TAGAGGACCCTTTTCACTCT	missense	p.P1587S		Core
Core-ATM.188	ATM	-0.044978	0.80964	0.882	AGGACCCTTTTCACTCTTGG	missense	p.P1587F p.P1587L p.P1587S p.P1587S p.P1587= p.P1587F p.P1587L		Core
Core-ATM.189	ATM	0.33746	0.034329	0.088551	CTTCCATTGACAAGACTTGA	missense	p.P1607L p.P1607S p.P1607L		Core
Core-ATM.19	ATM	0.5594	0.00047811	0.0023066	ATAATTCATGCTGTTACCAA	missense	p.H192Y	VUS	Core
Core-ATM.190	ATM	0.77802	9.9983e-05	0.00056877	GACAAGACTTGAAGGACTAA	missense	p.T1609I p.T1609_L1611delinsIRF p.L1611F		Core
Core-ATM.191	ATM	-0.023136	0.90757	0.94775	AAAGGATCTTCGAAGACAAC	missense	p.L1617F		Core
Core-ATM.192	ATM	0.32747	0.1148	0.22484	GGAACTACATAAAGATCAGA	missense	p.H1624Y p.L1623= p.H1624Y		Core
Core-ATM.193	ATM	0.86566	1.1413e-06	1.0085e-05	ACTACATAAAGATCAGATGG	missense	p.H1624Y		Core
Core-ATM.194	ATM	0.03072	0.86448	0.91979	GGACATTATGAGAGCTTCTC	synonymous	p.D1630=		Core
Core-ATM.195	ATM	-0.78298	0.0010401	0.0046044	GACATTATGAGAGCTTCTCA	synonymous	p.D1630=		Core
Core-ATM.196	ATM	-0.11185	0.65649	0.77248	TTTCTAGATAATCCGCAAGA	non-coding		VUS	Core
Core-ATM.197	ATM	-0.061595	0.74347	0.83703	TTCTAGATAATCCGCAAGAT	non-coding		VUS	Core
Core-ATM.198	ATM	-0.026209	0.9066	0.94714	TAATCCGCAAGATGGGATTA	nonsense	p.P1639L p.P1639_Q1640delinsS* p.P1639_Q1640delinsL* p.P1639S p.P1639_Q1640delinsL* p.P1639L p.Q1640*		Core
Core-ATM.2	ATM	0.35825	0.065943	0.14743	AAACAATTAAACATCTAGAT	missense	p.T39I		Core
Core-ATM.20	ATM	0.1156	0.49634	0.64376	GGATGCTGTTCTCAGACTGA	synonymous	p.C198=		Core
Core-ATM.200	ATM	0.32485	0.087385	0.18313	AAGATGGCAATAAACCACAC	missense	p.A1658V		Core
Core-ATM.201	ATM	0.17235	0.40447	0.56294	ACTGGTGAAAAAGAAGTTCT	empty-window			Core
Core-ATM.202	ATM	0.1276	0.47864	0.62921	AGAGGCTGTTGGAAGCTGCT	missense	p.A1670V	VUS	Core
Core-ATM.203	ATM	0.97694	3.1775e-15	4.5349e-13	GAGGCTGTTGGAAGCTGCTT	missense	p.A1670V	VUS	Core
Core-ATM.204	ATM	0.10918	0.52795	0.67056	TGGAAGCTGCTTGGGAGAAG	synonymous	p.S1673=		Core
Core-ATM.205	ATM	0.27358	0.10344	0.20741	GGAAGCTGCTTGGGAGAAGT	synonymous	p.S1673=		Core
Core-ATM.206	ATM	0.4601	0.012222	0.037925	TAAAGATGCATCTTATACCA	empty-window			Core
Core-ATM.207	ATM	-0.30058	0.23664	0.38713	TTGAAGATAAAGAACTTCAG	empty-window			Core
Core-ATM.208	ATM	0.55471	0.00056996	0.0026952	GACCTACCTGAATAACACAC	missense	p.T1716I p.T1716I p.T1716I p.T1716I p.T1716I p.T1716I p.T1716I p.T1716I p.TY1716= p.TYL1716= p.TYL1716= p.T1716= p.YL1717= p.Y1717= p.L1718=		Core
Core-ATM.209	ATM	0.28597	0.12023	0.23263	ATAACACACTGGTAGAAGAT	missense	p.N1720= p.T1721I p.T1721I	VUS	Core
Core-ATM.21	ATM	0.38176	0.016103	0.047879	CGGATTAAATTCCAAATTTT	empty-window			Core
Core-ATM.210	ATM	0.52917	0.0035801	0.013532	AACATTTTAGCCACAAAGAC	synonymous	p.N1739=	B/LB	Core
Core-ATM.211	ATM	0.28809	0.15919	0.28829	CAAAGACTGGACATAGTTTC	missense	p.T1745I		Core
Core-ATM.212	ATM	-0.3169	0.17332	0.30692	AAAGACTGGACATAGTTTCT	missense	p.T1745I		Core
Core-ATM.213	ATM	-0.11092	0.63768	0.75704	GATGACAACAGATCCAATGC	missense	p.T1756I		Core
Core-ATM.214	ATM	-0.29809	0.24871	0.40163	TTTTAGAACATCAAGAAAAA	empty-window			Core
Core-ATM.215	ATM	0.23531	0.20786	0.35153	GACAAAGAAAACCCTTTTGA	synonymous	p.D1781=		Core
Core-ATM.216	ATM	0.19835	0.29593	0.45434	AGAAAACCCTTTTGAAGGCC	missense	p.P1785S p.N1784= p.P1785S		Core
Core-ATM.217	ATM	0.58458	0.00064124	0.003	GCCTGGATGATATAAATCTG	synonymous	p.L1789=		Core
Core-ATM.218	ATM	0.14301	0.39262	0.55163	TAAGTGAAAATCATGACATT	empty-window			Core
Core-ATM.219	ATM	0.11137	0.46493	0.61778	GACACTGACTTGTGCTTTTT	missense	p.T1808I p.T1808I p.L1809=		Core
Core-ATM.22	ATM	0.47644	0.0014835	0.0062929	ATTTTTGGACTTTTTTTCCA	empty-window			Core
Core-ATM.220	ATM	0.27292	0.080532	0.17228	ACTTGTGCTTTTTTGGACAG	missense	p.A1812V	VUS	Core
Core-ATM.221	ATM	0.25652	0.12244	0.23599	TGTGCTTTTTTGGACAGTGG	missense	p.A1812V	VUS	Core
Core-ATM.222	ATM	0.86909	9.8223e-10	1.8963e-08	TCCAAGATACAAATGAATCA	nonsense	p.Q1852*	P/LP	Core
Core-ATM.223	ATM	-0.11698	0.66076	0.77589	TCTGCTTTCTACACATGTTC	missense	p.L1862F	VUS	Core
Core-ATM.224	ATM	0.18334	0.39838	0.5566	CTGCTTTCTACACATGTTCA	missense	p.L1862_S1863delinsFF p.L1862F p.S1863F	VUS	Core
Core-ATM.225	ATM	-0.249	0.19657	0.33668	ATCCACAACCCCTGCAAACT	missense	p.S1883= p.S1883F p.S1883_T1884delinsFI p.T1884I p.S1883_T1884delinsFI p.T1884I		Core
Core-ATM.226	ATM	0.050468	0.7773	0.85931	ACCCCTGCAAACTTGGATTC	missense	p.A1887V p.T1885= p.P1886F p.P1886_A1887delinsSV p.P1886_A1887delinsFV p.P1886S p.P1886S p.A1887V p.P1886_A1887delinsLV p.P1886L p.P1886L	VUS	Core
Core-ATM.227	ATM	0.21661	0.16859	0.30109	GCACTTTTTCCGATGCTGTT	synonymous	p.H1895=		Core
Core-ATM.228	ATM	0.053677	0.77367	0.85676	AAGAACAATGCTTGCTGTTG	missense	p.T1908I		Core
Core-ATM.229	ATM	0.44206	0.018134	0.052778	ACTACATGAGAAGACAAAAG	synonymous	p.Y1915=		Core
Core-ATM.23	ATM	0.14223	0.49144	0.64006	CCAAGGCTATTCAGTGTGCG	missense	p.A216V		Core
Core-ATM.230	ATM	0.056486	0.75467	0.84452	CAATTTTTAATGATGCTTTC	empty-window			Core
Core-ATM.231	ATM	-0.46452	0.096949	0.19794	TTTTAATGATGCTTTCTGGC	empty-window			Core
Core-ATM.232	ATM	0.23978	0.24529	0.39742	AAATTATCTAGAAGTTGCCA	synonymous	p.L1939=		Core
Core-ATM.233	ATM	0.40473	0.04696	0.1136	CTATGCAGATAAGAAAAGTA	missense	p.A1962V		Core
Core-ATM.234	ATM	0.83253	1.776e-05	0.00012145	GTATGGATGATCAAGAGAAA	empty-window			Core
Core-ATM.235	ATM	-0.76472	0.00090018	0.0040501	ATGATCAAGAGAAAAGGTAA	nonsense	p.Q1970*	P/LP	Core
Core-ATM.236	ATM	-0.090936	0.63553	0.75539	AGAAGTCTTGCATTTGAAGA	missense	p.L1975F		Core
Core-ATM.237	ATM	-0.20161	0.34778	0.50845	GAAAAAAGTAAAGAAGAAAC	empty-window			Core
Core-ATM.238	ATM	0.013703	0.95343	0.97496	AGAAACTGGAATAAGTTTAC	missense	p.T1997I		Core
Core-ATM.239	ATM	-1.667	2.1417e-05	0.00014408	AGTTTACAGGTAAATATTAG	nonsense	p.Q2002*		Core
Core-ATM.24	ATM	0.207	0.23471	0.3847	AGACAAGAAAAGAGCTCTTC	nonsense	p.Q222*	P/LP	Core
Core-ATM.240	ATM	0.021744	0.91045	0.94883	TTAGAAATCTACAGAAGTAT	empty-window			Core
Core-ATM.241	ATM	0.16379	0.5297	0.67174	TAGAAATCTACAGAAGTATA	synonymous	p.I2008=		Core
Core-ATM.242	ATM	0.075843	0.72648	0.82529	AGAAATCTACAGAAGTATAG	synonymous	p.I2008=		Core
Core-ATM.243	ATM	0.66437	8.054e-06	5.8967e-05	GGGGAGCCAGATAGTTTGTA	missense	p.P2015L p.P2015S p.P2015L		Core
Core-ATM.245	ATM	0.75738	2.2928e-06	1.9065e-05	GATAGTTTGTATGGCTGTGG	empty-window			Core
Core-ATM.246	ATM	0.32124	0.046615	0.11298	AGTTTGTATGGCTGTGGTGG	empty-window			Core
Core-ATM.247	ATM	0.19497	0.3448	0.50542	GTTTGTATGGCTGTGGTGGA	empty-window			Core
Core-ATM.248	ATM	0.50695	0.0034424	0.013099	AGATGTTACAACCCATTACT	empty-window			Core
Core-ATM.249	ATM	0.45232	0.0092588	0.030145	CATATGAACACGAAGCAATG	empty-window			Core
Core-ATM.25	ATM	0.12547	0.427	0.5838	TACTATCTTCCTCAAGACTT	missense	p.I238= p.T237I p.T237I		Core
Core-ATM.250	ATM	-0.11021	0.64801	0.76498	ATATGAACACGAAGCAATGT	missense	p.H2038Y		Core
Core-ATM.251	ATM	0.61368	0.0028558	0.011188	TATGAACACGAAGCAATGTG	missense	p.H2038Y		Core
Core-ATM.252	ATM	0.2857	0.038164	0.09615	AATCCCCTCATCAACACGCC	missense	p.P2056S p.P2056L p.P2056F p.IP2055= p.P2056L p.P2056S p.P2056F p.I2055= p.P2056F p.P2056S p.P2056F p.P2056S p.P2056L p.P2056L p.P2056=		Core
Core-ATM.253	ATM	0.83109	8.6878e-08	9.9245e-07	CCCTCATCAACACGCCAGGC	missense	p.S2057L p.S2057L p.S2058L p.S2057_S2058delinsLL p.P2056= p.S2057_S2058delinsLL p.S2058L	VUS	Core
Core-ATM.254	ATM	-0.082421	0.79436	0.87176	ACGCCAGGCAGGAATCATTC	nonsense	p.Q2061* p.R2060= p.Q2061*	P/LP	Core
Core-ATM.255	ATM	0.19606	0.36932	0.53026	TGTTTAGGCCTTGCAGAATT	empty-window			Core
Core-ATM.256	ATM	0.44967	0.0039904	0.014824	GTTTAGGCCTTGCAGAATTT	missense	p.A2067V		Core
Core-ATM.257	ATM	0.52895	0.0034786	0.01321	ATTCTTTCCGTCTATTTAAA	missense	p.L2077F p.L2077_S2078delinsFF p.S2078F	VUS	Core
Core-ATM.258	ATM	-0.068759	0.75398	0.84411	TTCCGTCTATTTAAAAGGAT	missense	p.S2078F p.S2078F p.S2078F p.S2078F p.SV2078= p.S2078= p.V2079=	VUS	Core
Core-ATM.259	ATM	-0.2684	0.33664	0.4969	TGGATTATGAAAATAAAGAC	empty-window			Core
Core-ATM.26	ATM	-0.066139	0.7228	0.82304	CGAATTCGAGTGTGTGAATT	nonsense	p.R250*	P/LP	Core
Core-ATM.260	ATM	0.62114	0.00030217	0.001534	AACTTCATTACCAAGCAGCA	missense	p.L2098_H2099delinsFY p.L2098F p.H2099Y		Core
Core-ATM.261	ATM	0.86708	2.5169e-09	4.261e-08	TTCATTACCAAGCAGCATGG	missense	p.H2099Y p.H2099Y p.Y2100=		Core
Core-ATM.262	ATM	0.34679	0.07622	0.16533	CAGCATGGAGGAATATGCAG	missense	p.A2103V		Core
Core-ATM.263	ATM	-0.043849	0.84002	0.90259	AGCATGGAGGAATATGCAGT	missense	p.A2103V		Core
Core-ATM.265	ATM	0.27064	0.10656	0.21235	ATGAAAGTCTCAAATATGCC	empty-window			Core
Core-ATM.266	ATM	-0.67905	0.0074321	0.025149	CGCTCTATCCCACACTTAGC	missense	p.L2169F p.L2169F p.L2169=	VUS	Core
Core-ATM.267	ATM	-0.06259	0.78204	0.86226	TCCCACACTTAGCAGGTTGC	missense	p.P2171L p.P2171_T2172delinsLI p.P2171_T2172delinsLI p.P2171_L2173delinsLTF p.P2171_L2173delinsLIF p.P2171_L2173delinsLTF p.P2171_L2173delinsLIF p.P2171L p.T2172I p.L2173F p.T2172_L2173delinsIF p.P2171= p.T2172_L2173delinsIF p.T2172I p.L2173F		Core
Core-ATM.268	ATM	0.12912	0.50345	0.64944	CTTAGCAGGTTGCAGGCCAT	synonymous	p.S2174=	VUS	Core
Core-ATM.269	ATM	0.0087051	0.96596	0.98189	GTTGCAGGCCATTGGAGAGC	nonsense	p.Q2177*		Core
Core-ATM.27	ATM	0.1319	0.43459	0.59055	TTCCCACTTTGCTTTATATT	missense	p.P260= p.P260F p.P260_T261delinsSI p.P260_T261delinsSI p.P260_T261delinsFI p.P260_T261delinsFI p.P260S p.P260S p.P260_T261delinsLI p.P260_T261delinsLI p.P260L p.P260L p.T261I p.T261I	VUS	Core
Core-ATM.270	ATM	0.23695	0.21186	0.35632	ATTGGAGAGCTGGAAAGCAT	empty-window			Core
Core-ATM.271	ATM	-0.068687	0.76492	0.85112	TTGGAGAGCTGGAAAGCATT	empty-window			Core
Core-ATM.272	ATM	0.57128	0.00052548	0.0025095	TGGAGAGCTGGAAAGCATTG	synonymous	p.L2182=		Core
Core-ATM.273	ATM	0.26239	0.12732	0.24359	GCATTGGGGAGCTTTTCTCA	empty-window			Core
Core-ATM.274	ATM	0.16863	0.29974	0.45849	GAAACACTCCCAGCTTCTCA	missense	p.H2208= p.H2208Y	VUS	Core
Core-ATM.275	ATM	0.52035	0.0010648	0.0046988	GGACAGTGATTTTAGTTTTC	synonymous	p.D2214=		Core
Core-ATM.276	ATM	-2.022	8.6433e-09	1.2789e-07	TAGTTTTCAGGAGCCTATCA	nonsense	p.Q2220*	P/LP	Core
Core-ATM.277	ATM	0.45536	0.0037162	0.013962	GGCTCTACGCACAGTCATTT	missense	p.A2225V p.L2226= p.A2225_R2227delinsVLC p.A2225_R2227delinsVLC p.A2225V p.R2227C p.R2227C	P/LP	Core
Core-ATM.278	ATM	-0.10395	0.63367	0.75389	AGTCATTTTGGAGATCCTGA	synonymous	p.V2229=		Core
Core-ATM.279	ATM	-0.11767	0.51333	0.65785	TTTGGAGATCCTGATGGAAA	empty-window			Core
Core-ATM.28	ATM	0.60414	6.2113e-05	0.00037192	TTTATATTTGGACTCAACAT	empty-window			Core
Core-ATM.280	ATM	0.41866	0.055773	0.12934	GATCCTGATGGAAAAGGAAA	synonymous	p.L2234= p.I2233= p.IL2233=	VUS	Core
Core-ATM.281	ATM	-0.46342	0.035822	0.091502	CTCACAAAGAGAATGTATTA	nonsense	p.S2242_Q2243delinsL* p.S2242L p.Q2243*		Core
Core-ATM.282	ATM	0.33595	0.048481	0.1163	CCTTGTAGAACTCTCTATAC	empty-window			Core
Core-ATM.283	ATM	0.18293	0.34876	0.50961	CAGAACTTTCAAGAACACTC	missense	p.T2264I		Core
Core-ATM.284	ATM	-0.28152	0.15969	0.28905	CAGTACAATTCAGTTAGCTG	synonymous	p.Y2281=		Core
Core-ATM.285	ATM	-0.43018	0.069874	0.15412	TTAGCTGTGGAGTCTCTGAG	synonymous	p.S2285=		Core
Core-ATM.286	ATM	0.46919	0.011179	0.035295	TGGAGTCTCTGAGTGGCAGC	synonymous	p.V2288=		Core
Core-ATM.287	ATM	-0.01649	0.94231	0.96834	TGGAAGAAGCACAAGTATTC	empty-window			Core
Core-ATM.288	ATM	0.30918	0.047845	0.11509	GGAAGAAGCACAAGTATTCT	empty-window			Core
Core-ATM.289	ATM	-0.23642	0.28747	0.4459	ACAAGTATTCTGGGCAAAAA	empty-window			Core
Core-ATM.29	ATM	0.26999	0.14033	0.26179	ATTTATATCCATCATCCGAA	empty-window			Core
Core-ATM.290	ATM	-0.070065	0.72226	0.82282	CAAGCAAATGATCAAGAAGT	nonsense	p.Q2314*		Core
Core-ATM.291	ATM	0.083451	0.646	0.76365	GTTGGATGCCAGCTGTGCAG	empty-window			Core
Core-ATM.292	ATM	0.16869	0.26326	0.4176	CAGCGGTTTGTTTTTTTTAT	missense	p.A2325V	VUS	Core
Core-ATM.293	ATM	-0.021297	0.91907	0.95445	TTACATACACAGAATGTCTG	missense	p.Y2334= p.T2333I p.T2333I	VUS	Core
Core-ATM.294	ATM	0.012315	0.94701	0.97062	TACATACACAGAATGTCTGA	missense	p.Y2334= p.T2333I p.T2333I	VUS	Core
Core-ATM.295	ATM	0.30528	0.080482	0.17228	ACAGAATGTCTGAGGGTTTG	empty-window			Core
Core-ATM.296	ATM	0.59706	0.00011732	0.00065744	GTCTGAGGGTTTGTGGCAAC	synonymous	p.L2338=	B/LB	Core
Core-ATM.297	ATM	0.17949	0.37743	0.53805	AACGTGCTTAGAAAATCCTG	missense	p.T2348M p.T2348M p.C2349=		Core
Core-ATM.298	ATM	-0.18446	0.32304	0.48261	CATGCAGACCTATCTAGAAA	nonsense	p.Q2358*		Core
Core-ATM.299	ATM	0.62034	0.0001373	0.00076033	TCTAGAAAAGGTAAGATTTT	empty-window			Core
Core-ATM.3	ATM	0.63398	1.1987e-05	8.4895e-05	CGGCATTCAGATTCCAAACA	missense	p.H46_S47delinsYL p.H46Y p.S47L		Core
Core-ATM.30	ATM	-0.19508	0.37271	0.53298	GGAGCCAAAACCCAAGAAAA	missense	p.A295V p.A295V p.A295=		Core
Core-ATM.300	ATM	0.035697	0.86638	0.9212	TTGAAGGCAGTAGAAGTTGC	missense	p.A2364V	VUS	Core
Core-ATM.301	ATM	0.98745	1.0221e-10	2.8109e-09	GAAGTTGCTGGAAATTATGA	missense	p.A2368V		Core
Core-ATM.302	ATM	-0.29053	0.21251	0.35702	AGTAGTGATGAGCTAAGAAA	empty-window			Core
Core-ATM.303	ATM	-0.066354	0.76607	0.85197	GCTAAGAAATGGAAAAATGA	empty-window			Core
Core-ATM.304	ATM	-0.4347	0.042704	0.10511	AGGCATTTCTCTCATTAGCC	missense	p.A2386V		Core
Core-ATM.305	ATM	-0.38684	0.17325	0.30685	TGAAAACTACATGAAATCAT	synonymous	p.N2403=	B/LB	Core
Core-ATM.306	ATM	0.20151	0.32731	0.48731	AAAAGAGCCAAAGAGGAAGT	missense	p.A2420V		Core
Core-ATM.307	ATM	0.015895	0.92654	0.95859	AAGAGGAAGTAGGTCTCCTT	empty-window			Core
Core-ATM.308	ATM	0.10643	0.56028	0.69726	AGAGGAAGTAGGTCTCCTTA	empty-window			Core
Core-ATM.309	ATM	-0.042498	0.83134	0.89749	AACATAAAATTCAGACAAAC	missense	p.H2430Y		Core
Core-ATM.31	ATM	-0.15838	0.50321	0.64944	AACCCAAGAAAAAGGTATAA	nonsense	p.T297I p.T297_Q298delinsI* p.T297_Q298delinsI* p.T297I p.Q298* p.T297= p.Q298*		Core
Core-ATM.310	ATM	-0.61688	0.014177	0.042969	ATTCAGACAAACAGGTAACT	nonsense	p.Q2433_T2434delins* p.Q2433* p.T2434I		Core
Core-ATM.311	ATM	0.69684	0.00025421	0.0013184	AGTAAAGGTTCAGCGAGAGC	empty-window			Core
Core-ATM.312	ATM	-2.2825	1.3711e-08	1.9109e-07	GGTTCAGCGAGAGCTGGAGT	nonsense	p.Q2442_R2443delins* p.Q2442* p.R2443*	P/LP	Core
Core-ATM.313	ATM	-0.35543	0.084248	0.17821	AGCCCTGCGTGCACTGAAAG	missense	p.L2452= p.A2451V p.A2451_R2453delinsVLC p.A2451_R2453delinsVLC p.A2451_R2453delinsVLC p.A2451_R2453delinsVLC p.A2451V p.A2451V p.R2453C p.R2453C p.A2451= p.AL2451= p.R2453C p.R2453C	VUS	Core
Core-ATM.314	ATM	0.38898	0.017809	0.052007	TATATCAACTGCTTATTAAG	synonymous	p.I2471=		Core
Core-ATM.315	ATM	0.65681	0.00068899	0.0031942	GTGGAGAAGAACATGATATG	empty-window			Core
Core-ATM.316	ATM	0.55917	0.0074103	0.025105	TGGAGAAGAACATGATATGT	empty-window			Core
Core-ATM.317	ATM	-1.2965	9.2157e-07	8.2729e-06	TATTCCGACTTTGTTCCCTC	nonsense	p.R2486* p.F2485= p.R2486*	P/LP	Core
Core-ATM.318	ATM	0.033351	0.85405	0.91266	TCCCTCTGGCTTGAAAATTC	missense	p.L2490F p.S2489= p.SL2489= p.L2490F p.L2490=	VUS	Core
Core-ATM.319	ATM	-0.12764	0.52343	0.66679	TCTGGAGTTTCTGAAGTCAA	empty-window			Core
Core-ATM.32	ATM	0.18526	0.33708	0.49719	GTGCTTATGAATCAACAAAA	missense	p.A302V	VUS	Core
Core-ATM.320	ATM	-0.19226	0.39203	0.55115	TGAAGTCAATGGCATGATGA	synonymous	p.V2500=	B/LB	Core
Core-ATM.321	ATM	0.14247	0.4416	0.59743	TTTGCCTCTTATGTACCAAT	missense	p.P2518F p.P2518_L2519delinsSF p.P2518_L2519delinsFF p.P2518S p.P2518_L2519delinsLF p.P2518L p.L2519F	VUS	Core
Core-ATM.322	ATM	-0.64869	0.021191	0.059957	GTACCAATTGGCTGCTAGAA	nonsense	p.Y2521= p.Q2522* p.Q2522*		Core
Core-ATM.323	ATM	-0.84963	0.00053734	0.0025574	TACCAATTGGCTGCTAGAAT	nonsense	p.Y2521= p.Q2522* p.Q2522*		Core
Core-ATM.324	ATM	0.11779	0.52472	0.66783	ACCAATTGGCTGCTAGAATG	nonsense	p.Q2522*		Core
Core-ATM.325	ATM	-0.043028	0.84742	0.90754	TAGAATGGGGACCAAGATGA	empty-window			Core
Core-ATM.326	ATM	0.49398	0.00606	0.021096	AGAATGGGGACCAAGATGAT	empty-window			Core
Core-ATM.327	ATM	-0.081764	0.75902	0.84759	ATGGGGACCAAGATGATGGG	missense	p.T2529I		Core
Core-ATM.328	ATM	-0.42409	0.089128	0.18589	ACCAAGATGATGGGAGGCCT	synonymous	p.T2529=	B/LB	Core
Core-ATM.329	ATM	0.53649	0.0038271	0.014312	GCTAATCTCTAGAATTTCAA	synonymous	p.I2545=		Core
Core-ATM.33	ATM	-0.27979	0.19978	0.34109	GTGAATGAGATAAGTCATAT	empty-window			Core
Core-ATM.330	ATM	-0.14008	0.48457	0.63428	TCACACTTTGTTTATTATAC	missense	p.T2556I p.H2555= p.T2556I		Core
Core-ATM.331	ATM	0.43007	0.02588	0.070586	TGAATTTCTGACTAAACCAG	synonymous	p.L2572=	B/LB	Core
Core-ATM.332	ATM	0.29219	0.14113	0.26293	ACAAAGCTCTCAGCTTGATG	synonymous	p.S2591=		Core
Core-ATM.333	ATM	0.49177	0.016429	0.048666	TAATATGTACTATCAGAAGT	empty-window			Core
Core-ATM.334	ATM	-0.21232	0.30878	0.46838	CAGAAGTAGGAGACCTCAGA	empty-window			Core
Core-ATM.335	ATM	-0.065172	0.73099	0.82858	TCAGATGGTCAGAAGTGTTG	empty-window			Core
Core-ATM.336	ATM	-0.0016197	0.99323	0.99659	CAAACTTAGATGCCACTCAG	synonymous	p.N2632=		Core
Core-ATM.337	ATM	0.13273	0.5202	0.66417	AGATGTTGTTGTCCCTACTA	empty-window			Core
Core-ATM.338	ATM	0.31863	0.058586	0.13437	TGTCCCTACTATGGAAATTA	missense	p.P2665S p.P2665L p.P2665F p.V2664= p.P2665F p.P2665S p.P2665L		Core
Core-ATM.339	ATM	0.40766	0.039151	0.098073	GTGGACCACACAGGAGAATA	missense	p.H2673Y p.H2673Y p.D2672=	VUS	Core
Core-ATM.34	ATM	0.078433	0.72949	0.82755	ATAAGTCATATAGGAAGTAG	missense	p.H325Y		Core
Core-ATM.340	ATM	0.53913	0.0026535	0.010524	CACAGGAGAATATGGAAATC	missense	p.T2674I		Core
Core-ATM.341	ATM	-0.34557	0.17983	0.31543	AAAGCAGAATTTCGCTTAGC	missense	p.A2688V		Core
Core-ATM.342	ATM	0.59554	0.00016785	0.00090661	GCAGAATTTCGCTTAGCAGG	empty-window			Core
Core-ATM.343	ATM	-0.16504	0.47656	0.62769	CCAAAAATAATAGATTGTGT	empty-window			Core
Core-ATM.344	ATM	-0.04802	0.8274	0.8947	ATAGATTGTGTAGGTTCCGA	empty-window			Core
Core-ATM.345	ATM	-0.7149	0.0063104	0.021791	TTGTGTAGGTTCCGATGGCA	empty-window			Core
Core-ATM.346	ATM	-1.787	6.8712e-08	8.07e-07	TAGGTTCCGATGGCAAGGAG	missense	p.S2707F p.S2707F p.S2707=		Core
Core-ATM.347	ATM	0.10414	0.56507	0.70052	GGAGAGGAGACAGCTTGTTA	empty-window			Core
Core-ATM.348	ATM	-0.15019	0.41604	0.57352	ACAAGATGCTGTCATGCAAC	empty-window			Core
Core-ATM.349	ATM	0.46055	0.010322	0.032988	TACATTACTGCAGAGAAACA	missense	p.T2737I p.T2737I p.L2739=		Core
Core-ATM.35	ATM	0.2261	0.16344	0.29421	AGTAGAGGAAAGTATTCTTC	empty-window			Core
Core-ATM.350	ATM	0.18343	0.30425	0.46351	TGCAGAGAAACACGGAAACT	nonsense	p.Q2740*	P/LP	Core
Core-ATM.351	ATM	-0.34099	0.11733	0.22859	GAAACACGGAAACTAGGAAG	missense	p.T2743M p.N2742= p.T2743M	VUS	Core
Core-ATM.352	ATM	-0.271	0.18261	0.31906	ATTAACTATCTGTACTTATA	missense	p.T2751I		Core
Core-ATM.353	ATM	-1.8007	1.0453e-07	1.1692e-06	GTTCCCCTCTCTCAGCGAAG	missense	p.P2759S p.P2759S p.P2759F p.P2759L p.P2759_L2760delinsSF p.P2759_L2760delinsSF p.P2759_L2760delinsFF p.P2759_L2760delinsLF p.P2759_L2760delinsFF p.P2759_L2760delinsLF p.P2759F p.P2759L p.L2760F p.P2759= p.L2760F	VUS	Core
Core-ATM.354	ATM	-0.00373	0.98319	0.99119	AGCGAAGTGGTGTTCTTGAA	nonsense	p.R2763*	P/LP	Core
Core-ATM.355	ATM	0.48569	0.003693	0.013889	GGTGTTCTTGAATGGTGCAC	missense	p.L2767F	VUS	Core
Core-ATM.356	ATM	-0.12037	0.53186	0.67296	TGCACAGGAACTGTCCCCAT	missense	p.T2771I p.C2770= p.T2771I	VUS	Core
Core-ATM.357	ATM	-0.00087329	0.99652	0.99838	TTTCTTGTTAACAATGAAGA	missense	p.L2780F		Core
Core-ATM.358	ATM	-0.69241	0.07068	0.15556	ATGGTGCTCATAAAAGATAC	missense	p.A2787V	VUS	Core
Core-ATM.359	ATM	-2.3167	1.1766e-09	2.1854e-08	TCAGTGCCAAAAGAAAATGA	nonsense	p.Q2802* p.C2801= p.Q2802*		Core
Core-ATM.36	ATM	-0.094111	0.6949	0.80178	AGAAAATTTGATTGAATTGA	empty-window			Core
Core-ATM.360	ATM	0.64913	0.00020452	0.0010877	AGAGAAATATGAAGTCTTCA	empty-window			Core
Core-ATM.361	ATM	-0.22778	0.24253	0.39419	AGTTTTCCGTTACTTCTGCA	missense	p.R2832C p.F2831= p.R2832C	P/LP	Core
Core-ATM.362	ATM	0.47013	0.0031712	0.012245	CTTCTGCATGGAAAAATTCT	synonymous	p.FC2834= p.F2834= p.C2835=		Core
Core-ATM.363	ATM	-0.39721	0.042921	0.10552	AATTCTTGGATCCAGCTATT	synonymous	p.F2839=		Core
Core-ATM.364	ATM	-0.38627	0.084461	0.1785	TATTTGGTTTGAGAAGCGAT	empty-window			Core
Core-ATM.365	ATM	0.19018	0.36175	0.52225	AGTGTAGCTACTTCTTCTAT	missense	p.A2857V		Core
Core-ATM.366	ATM	0.48708	0.00083189	0.003776	GTTGGTTACATACTTGGACT	empty-window			Core
Core-ATM.367	ATM	0.68919	4.8003e-06	3.697e-05	GAACTTGTACATATAGATCT	missense	p.L2885F	VUS	Core
Core-ATM.368	ATM	0.0085665	0.96696	0.98247	TTTAGGTGTTGCTTTTGAAC	empty-window			Core
Core-ATM.369	ATM	0.018636	0.90837	0.94825	TTAGGTGTTGCTTTTGAACA	empty-window			Core
Core-ATM.37	ATM	-0.0082259	0.96944	0.98402	GATGGCAGATATCTGTCACC	missense	p.A350V	VUS	Core
Core-ATM.370	ATM	-0.34844	0.12583	0.24115	TAGACTCACCAGAGATATTG	missense	p.L2910F p.L2910F p.L2910=	VUS	Core
Core-ATM.371	ATM	-3.1591	1.0454e-11	4.2863e-10	CTCACCAGAGATATTGTGGA	missense	p.T2911I p.LT2910= p.T2911I p.L2910= p.T2911I p.T2911I p.T2911=	VUS	Core
Core-ATM.372	ATM	0.12148	0.48451	0.63428	CAGAGATATTGTGGATGGCA	empty-window			Core
Core-ATM.373	ATM	0.22821	0.24324	0.39501	AGAGATATTGTGGATGGCAT	empty-window			Core
Core-ATM.374	ATM	0.60804	9.578e-05	0.00054596	TGTGGATGGCATGGGCATTA	empty-window			Core
Core-ATM.375	ATM	-0.29695	0.23937	0.3903	GTGGATGGCATGGGCATTAC	empty-window			Core
Core-ATM.376	ATM	0.29869	0.1162	0.2271	ATGGGCATTACGGGTGTTGA	synonymous	p.G2919=	B/LB	Core
Core-ATM.377	ATM	0.26645	0.16345	0.29421	GTGTTGAAGGTGTCTTCAGA	empty-window			Core
Core-ATM.378	ATM	0.45388	0.01629	0.048348	TAGATGCTGTGAGAAAACCA	synonymous	p.C2930=		Core
Core-ATM.379	ATM	0.23831	0.23927	0.39024	GGAAGTGATGAGAAACTCTC	empty-window			Core
Core-ATM.38	ATM	-2.1193	3.2987e-06	2.6453e-05	TGTCACCAGGTACAGTAAGT	nonsense	p.H354= p.H354_Q355delinsY* p.H354_Q355delinsY* p.H354Y p.H354Y p.Q355* p.Q355*	P/LP	Core
Core-ATM.380	ATM	0.7448	3.4492e-06	2.7504e-05	AACTCTGTTAACCATTGTAG	missense	p.T2944I p.T2944I p.L2945=	VUS	Core
Core-ATM.381	ATM	0.052099	0.78803	0.86692	TAGAGGTAAAGTATTTTATA	empty-window			Core
Core-ATM.382	ATM	0.018845	0.91683	0.95309	TATATGATCCACTCTTTGAC	empty-window			Core
Core-ATM.383	ATM	0.048019	0.81507	0.88548	AAGCTTTGTATTTACAGCAG	missense	p.A2967V		Core
Core-ATM.385	ATM	-0.28062	0.21356	0.35836	AAGAATGCAAACGAAATCTC	synonymous	p.C2991=		Core
Core-ATM.386	ATM	-1.8974	7.5171e-09	1.1211e-07	AGACTACAAGAGAAACTGAA	nonsense	p.Q3014* p.L3013= p.Q3014*		Core
Core-ATM.387	ATM	0.28232	0.21662	0.36238	ACAAGAGAAACTGAAAGGAG	empty-window			Core
Core-ATM.388	ATM	-0.37414	0.094276	0.19369	AAACTGAAAGGAGTGGAAGA	synonymous	p.L3017=	VUS	Core
Core-ATM.389	ATM	0.28526	0.082234	0.17498	GAAGGCACTGTGCTCAGTGT	missense	p.G3023= p.T3024I p.T3024I	VUS	Core
Core-ATM.39	ATM	1.1231	1.9061e-09	3.3165e-08	TAATGAAGATACCAGATCCT	empty-window			Core
Core-ATM.390	ATM	-0.60434	0.010234	0.03278	GGCACTGTGCTCAGTGTTGG	missense	p.G3023= p.T3024I p.T3024I	VUS	Core
Core-ATM.391	ATM	0.071974	0.70891	0.81307	AGTGAATTTGCTCATACAGC	empty-window			Core
Core-ATM.392	ATM	0.1747	0.27494	0.43139	AATCTCAGCCGACTTTTCCC	missense	p.L3045F p.L3045F p.L3045=	VUS	Core
Core-ATM.393	ATM	-0.57014	0.062534	0.14155	TCAGCCGACTTTTCCCAGGA	nonsense	p.R3047* p.S3046= p.R3047*	P/LP	Core
Core-ATM.394	ATM	0.73719	2.5036e-05	0.00016566	TTTTCCCAGGATGGAAAGCT	missense	p.P3050S p.P3050L p.P3050L p.F3049= p.P3050S p.P3050L p.P3050L	VUS	Core
Core-ATM.395	ATM	0.16948	0.31375	0.47318	TTTCCCAGGATGGAAAGCTT	missense	p.P3050S p.P3050L p.P3050L p.F3049= p.P3050S p.P3050L p.P3050L	VUS	Core
Core-ATM.396	ATM	0.268	0.14787	0.27233	CTCTATCATGTTCTAGTTGA	missense	p.D18_R19delinsNK p.D18N p.R19K	VUS	Core
Core-ATM.397	ATM	0.39597	0.023656	0.065535	ATCATTAAGTACTAGACTCA	missense	p.D7N		Core
Core-ATM.398	ATM	0.15961	0.29931	0.45814	ATTCAAATATTTTCCTTGTT	synonymous	p.L55=		Core
Core-ATM.399	ATM	0.29202	0.13208	0.25049	TCTAGATGTTTAATTGTTTC	empty-window			Core
Core-ATM.4	ATM	-0.078419	0.70373	0.80907	AACAAGGAAAATATTTGAAT	nonsense	p.Q51*	P/LP	Core
Core-ATM.40	ATM	-0.36876	0.07614	0.16519	ATTACAGTGTCCCTTGCAAA	synonymous	p.Y380=		Core
Core-ATM.400	ATM	0.22209	0.19279	0.33201	TTGTTTCAGGATCTCGAATC	missense	p.E38K		Core
Core-ATM.401	ATM	0.13148	0.51485	0.65912	ACTTCTTTCTGAAAATAAAA	missense	p.E26K		Core
Core-ATM.402	ATM	0.52967	0.0011982	0.0052122	TTCCTGCATCTTTTTCTGCC	missense	p.M94I p.M94I p.M94_E96delinsIQK p.M94_E96delinsIQK p.E96K p.Q95= p.E96K		Core
Core-ATM.403	ATM	0.55168	0.00018125	0.00097359	CTGCATCTTTTTCTGCCTGG	missense	p.K93= p.M94I p.M94I		Core
Core-ATM.404	ATM	0.14314	0.34496	0.50552	CTGCCTGGAGGCTTGTGTTG	missense	p.R90K p.R90K p.R90=		Core
Core-ATM.405	ATM	0.30038	0.072972	0.15957	TGTGTTGAGGCTGATACATT	empty-window			Core
Core-ATM.406	ATM	-0.034721	0.84291	0.90446	AGTTCTTGACATTTTAGCCT	missense	p.E119K		Core
Core-ATM.407	ATM	-0.22942	0.23298	0.38254	CCTCGCACACTGAATAGCCT	missense	p.A220= p.C219Y p.C219_A220delinsYT p.C219_A220delinsYT p.C219Y p.A220T p.A220T		Core
Core-ATM.409	ATM	0.22753	0.1784	0.3137	AGTCTGAGAACAGCATCCTT	synonymous	p.Q201=		Core
Core-ATM.41	ATM	-0.29604	0.19848	0.33922	AAAAGGAAGAAAATAGAACT	empty-window			Core
Core-ATM.410	ATM	0.45315	0.0068403	0.023414	ACTCTATGAACATCTTGTGA	missense	p.R184K		Core
Core-ATM.411	ATM	0.10575	0.47969	0.63042	TATACCTTTTTCTTGGGTTT	splice	p.G301S	P/LP	Core
Core-ATM.412	ATM	0.74197	1.4316e-06	1.2484e-05	TCTTGGGTTTTGGCTCCTTT	empty-window			Core
Core-ATM.413	ATM	0.17651	0.38573	0.54524	TTTTGGCTCCTTTCGGATGA	missense	p.A295T		Core
Core-ATM.414	ATM	-0.8043	0.0014294	0.0060957	AGTCCAAATATAAAGCAAAG	nonsense	p.W266* p.W266* p.W266*		Core
Core-ATM.415	ATM	-1.2094	1.9855e-05	0.00013451	GTCCAAATATAAAGCAAAGT	nonsense	p.W266* p.W266* p.W266*		Core
Core-ATM.416	ATM	0.16972	0.30457	0.46393	AGTTGACAGCCAAAGTCTTG	missense	p.V245I	VUS	Core
Core-ATM.417	ATM	0.41598	0.0081463	0.027134	TTCAATCAAATTTTCTTTGA	missense	p.E347K p.E347K p.L345=		Core
Core-ATM.418	ATM	0.61503	0.00029874	0.0015213	AATCATTCTGTGACTTCTGA	missense	p.D406N p.Q404= p.D406N		Core
Core-ATM.419	ATM	-0.011435	0.95148	0.97367	TCTATTTTCTTCCTTTTGCA	empty-window			Core
Core-ATM.42	ATM	-0.0072014	0.97238	0.98549	GGAAGAAAATAGAACTAGGC	empty-window			Core
Core-ATM.420	ATM	-0.10718	0.66657	0.78027	CTATTTTCTTCCTTTTGCAA	synonymous	p.K387=	B/LB	Core
Core-ATM.421	ATM	-0.96814	0.00059648	0.0028046	GTAAGATTGAGAAATCTCCA	empty-window			Core
Core-ATM.422	ATM	0.49648	0.010486	0.03338	TTGAGAAATCTCCAAGGATC	empty-window			Core
Core-ATM.423	ATM	-1.1141	0.00094596	0.0042425	AACTTACCATGAAGGTCTGC	splice	p.C536Y		Core
Core-ATM.424	ATM	0.18901	0.26293	0.41718	AACTAAACTACCCTGAATTA	missense	p.S515_V517delinsNLI p.S515N p.V517I		Core
Core-ATM.425	ATM	0.22024	0.34726	0.50783	CTCAGAACTTATACCACGAA	missense	p.S496N p.S496_E498delinsNSK p.E498K	VUS	Core
Core-ATM.426	ATM	-0.058828	0.72013	0.82156	CTGACTTTTGTGAGCTTTCT	synonymous	p.K477=	B/LB	Core
Core-ATM.427	ATM	0.25786	0.18761	0.32574	GACACAATGCAACTTCCGTA	missense	p.L464= p.C465Y p.C465Y		Core
Core-ATM.428	ATM	0.38412	0.039021	0.097849	GTAAGGCATCGTAACACATA	missense	p.C458Y	VUS	Core
Core-ATM.429	ATM	0.078755	0.67453	0.78657	TACGTTCCCCATGTCGCTGT	missense	p.E450K p.E450_R451delinsKH p.R451H p.G449= p.E450K p.E450_R451delinsKH p.R451H	VUS	Core
Core-ATM.43	ATM	-0.16044	0.52326	0.66664	GAAGAAAATAGAACTAGGCT	empty-window			Core
Core-ATM.430	ATM	-0.42843	0.07055	0.15542	ACGTTCCCCATGTCGCTGTT	missense	p.E450K p.G449_E450delinsEK p.G449E p.G449_E450delinsEK p.G449E p.G449= p.E450K	VUS	Core
Core-ATM.431	ATM	0.484	0.0060378	0.02105	CGTTCCCCATGTCGCTGTTG	missense	p.E450K p.G449K p.G449_E450delinsKK p.G449K p.G449_E450delinsKK p.G449_E450delinsRK p.G449R p.G449_E450delinsRK p.G449R p.G449_E450delinsEK p.G449E p.G449_E450delinsEK p.G449E p.G449= p.E450K	VUS	Core
Core-ATM.432	ATM	0.39922	0.022928	0.063956	TGAGATAGTATCATCAGTAA	empty-window			Core
Core-ATM.433	ATM	-0.25779	0.25819	0.41158	AATGGAGACAGCTCACAGTT	empty-window			Core
Core-ATM.434	ATM	-0.64715	0.0044506	0.016213	TCACAGTTAGGTAAACTTGC	missense	p.C430Y		Core
Core-ATM.435	ATM	0.32477	0.037868	0.095624	CAGGATACTTTGATATTAAT	synonymous	p.K422=	B/LB	Core
Core-ATM.436	ATM	0.58555	0.00072758	0.0033402	AGGATACTTTGATATTAATT	synonymous	p.K422=	B/LB	Core
Core-ATM.438	ATM	-2.4817	1.3823e-07	1.4958e-06	AATTACCTGTGAAGAATTGG	splice	p.S601N		Core
Core-ATM.439	ATM	0.39927	0.004495	0.016354	ATTCCCATTTTTACCGTTCC	missense	p.M557_G558delinsIR p.M557_G558delinsIK p.M557_G558delinsIE p.M557I p.G558K p.G558R p.G558E	VUS	Core
Core-ATM.44	ATM	0.17161	0.26822	0.4229	ATGATTTTGATCTTGTGCCT	empty-window			Core
Core-ATM.440	ATM	0.2595	0.20206	0.34409	TACCGTTCCTGGAACTATAC	missense	p.G553E p.T554= p.G553E p.G553_V555delinsETI p.G553_V555delinsETI p.V555I p.V555I		Core
Core-ATM.441	ATM	0.20892	0.26746	0.42241	CGTTCCTGGAACTATACTGG	missense	p.G553E p.G553K p.G553R		Core
Core-ATM.442	ATM	-0.18303	0.45009	0.60523	AAAGTCAAACAGCATACTGC	synonymous	p.L542=		Core
Core-ATM.443	ATM	-2.9363	1.7811e-10	4.4625e-09	GCAGGACTATAACAAAACAA	splice		P/LP	Core
Core-ATM.444	ATM	-0.36997	0.062256	0.14102	CATACCATTCTGGCACGCTT	splice	p.C633Y	P/LP	Core
Core-ATM.445	ATM	0.3932	0.024464	0.067341	ATTTTCTCCAGTACAAGATG	missense	p.E609K p.E609K p.E609=		Core
Core-ATM.446	ATM	-0.69778	0.0082563	0.027428	CCAGTGATTCCTTGAGATTC	empty-window			Core
Core-ATM.447	ATM	0.13311	0.46064	0.61431	GTGATTCCTTGAGATTCTGG	missense	p.E688K p.K687= p.E688K	VUS	Core
Core-ATM.448	ATM	0.7142	6.7373e-05	0.00039918	GTGGACAGAGAAGCCAATAC	missense	p.V682I		Core
Core-ATM.449	ATM	-0.40136	0.074226	0.16187	CAGAGAAGCCAATACTGGAC	empty-window			Core
Core-ATM.45	ATM	-0.38545	0.10487	0.20973	CTTCTACCCCAACAGCGACA	missense	p.P444L p.P444L p.P444F p.P444S p.L443= p.P444S p.P444F		Core
Core-ATM.450	ATM	0.42833	0.012034	0.037453	TATACCACATTCTCTCACAA	missense	p.G670S p.C669_G670delinsYS p.C669_G670delinsYN p.C669_G670delinsYD p.C669Y p.G670N p.G670D	VUS	Core
Core-ATM.451	ATM	-0.21245	0.25684	0.41022	AAAGTTCTTCTTTATCTTTT	missense	p.E642K		Core
Core-ATM.452	ATM	0.25269	0.12846	0.24532	GTTCTTCTTTATCTTTTTGG	missense	p.E641K p.E641_E642delinsKK p.E642K		Core
Core-ATM.453	ATM	0.57692	0.00058776	0.0027717	CCATGTAACAGTAGCAGCCA	empty-window			Core
Core-ATM.454	ATM	0.46915	0.007886	0.026369	CCACCAAAAGACGTGAACAC	missense	p.L722= p.V723M		Core
Core-ATM.455	ATM	0.14167	0.46275	0.61621	TAGCTGCATCATATTTCTCA	missense	p.M780I p.M780I p.Q781=		Core
Core-ATM.456	ATM	0.3304	0.051492	0.12199	TAGAGACTATTGTGAATAGA	splice			Core
Core-ATM.457	ATM	0.13515	0.47698	0.62797	GCTTTGATGTTAACAATCGC	empty-window			Core
Core-ATM.458	ATM	0.2198	0.15782	0.28661	AAGCCAGATGCAATCTTATT	missense	p.G801D p.G801N p.G801S	VUS	Core
Core-ATM.459	ATM	-0.070885	0.69988	0.80621	ATGGTACTTTGGCTCTCTCC	missense	p.S877N		Core
Core-ATM.46	ATM	-0.92615	0.0026159	0.010404	TTCTACCCCAACAGCGACAT	missense	p.P444L p.P444L p.P444F p.P444S p.LP443= p.P444L p.P444S p.P444F p.L443= p.P444S p.P444F p.P444S p.P444F p.P444L p.P444=		Core
Core-ATM.460	ATM	-0.17937	0.37645	0.53707	GCATCACTAACACTACTATC	missense	p.S867N p.D868N p.S867_D868delinsNN		Core
Core-ATM.461	ATM	0.21198	0.26427	0.41873	CATCACTAACACTACTATCA	missense	p.S867N p.D868N p.S867_D868delinsNN		Core
Core-ATM.462	ATM	0.4244	0.011935	0.037247	GTAATCGTTAAATAGATTCA	missense	p.D860N	VUS	Core
Core-ATM.463	ATM	0.2682	0.080153	0.17178	CCATTGATTCTACTTCTCCA	empty-window			Core
Core-ATM.464	ATM	0.3161	0.12042	0.23288	TCTACTTCTCCACGGTCAAA	missense	p.E834_V835delinsKI p.E834K p.V835I		Core
Core-ATM.465	ATM	0.88442	1.2195e-08	1.7404e-07	GTCAAATGGCTTTTTGATGA	missense	p.D831N	VUS	Core
Core-ATM.466	ATM	0.18064	0.29716	0.45565	TTTGATGAAGGATGCCTTCA	empty-window			Core
Core-ATM.467	ATM	-0.60616	0.054072	0.12638	AACTCACCATATGCAGGTGG	splice	p.M946I		Core
Core-ATM.468	ATM	-3.682	1.7644e-10	4.4406e-09	ACTCACCATATGCAGGTGGA	splice	p.M946I		Core
Core-ATM.469	ATM	0.40713	0.020081	0.057218	CATATGCAGGTGGAGGGATT	synonymous	p.L944=		Core
Core-ATM.47	ATM	-1.5171	4.3788e-06	3.4002e-05	TCTACCCCAACAGCGACATG	nonsense	p.P444L p.P444S p.P444F p.P444_Q445delinsS* p.P444_Q445delinsS* p.P444_Q445delinsF* p.P444_Q445delinsF* p.P444S p.P444F p.P444_Q445delinsL* p.P444_Q445delinsL* p.Q445* p.P444L p.P444= p.Q445*		Core
Core-ATM.470	ATM	-0.9256	0.0004612	0.0022404	TGCAGGTGGAGGGATTTGGT	synonymous	p.L944=		Core
Core-ATM.471	ATM	0.35333	0.046876	0.11345	CCGAATATCAGCTGCCCTAA	empty-window			Core
Core-ATM.472	ATM	0.047666	0.82618	0.89389	TGCCCTAAAGGACACAGTAT	missense	p.R919= p.R919K p.R919_A920delinsKT p.A920T p.R919_A920delinsKT p.A920T	VUS	Core
Core-ATM.473	ATM	-0.057696	0.80226	0.87661	GACAGATATTCTTCAGCTAA	synonymous	p.L890=	B/LB	Core
Core-ATM.474	ATM	-1.01	0.00060989	0.0028604	TTCTTCAGCTAAAGGATTAA	missense	p.E887K p.E887_E888delinsKK p.E888K		Core
Core-ATM.475	ATM	0.40763	0.0098514	0.031745	AGTTCAAGAACATCTTCCAT	missense	p.E968K		Core
Core-ATM.476	ATM	0.24157	0.16995	0.30297	AAGAACATCTTCCATTGGCA	missense	p.V966I	VUS	Core
Core-ATM.477	ATM	0.10058	0.62577	0.74678	AGAACATCTTCCATTGGCAA	missense	p.D965_V966delinsNI p.D965N p.V966I	VUS	Core
Core-ATM.478	ATM	-0.05002	0.82693	0.89436	GAACATCTTCCATTGGCAAG	missense	p.D965_V966delinsNI p.D965N p.V966I	VUS	Core
Core-ATM.479	ATM	0.011641	0.94875	0.97185	GGCAAGGGGTACTCTTCTCC	synonymous	p.L961=		Core
Core-ATM.48	ATM	0.21506	0.2833	0.44113	ATATGTGTTACGATGCCTTA	empty-window			Core
Core-ATM.480	ATM	-0.73916	0.018842	0.054513	AAAAGCATTAGATACTAAGA	missense	p.M949I		Core
Core-ATM.481	ATM	-0.83982	0.022753	0.063563	GCATTAGATACTAAGATGGT	empty-window			Core
Core-ATM.482	ATM	-1.4945	0.00066854	0.0031122	TTAGATACTAAGATGGTAGG	splice			Core
Core-ATM.483	ATM	-3.0437	1.6248e-11	6.2102e-10	TAGATACTAAGATGGTAGGA	splice			Core
Core-ATM.484	ATM	0.10409	0.47985	0.63042	AGTCCATATTGCTTTGACCT	missense	p.M1006I p.M1006_D1007delinsIN p.D1007N		Core
Core-ATM.485	ATM	0.15693	0.41539	0.57291	CTAGGTTTTTCACTACATGA	empty-window			Core
Core-ATM.486	ATM	0.21705	0.38183	0.54193	TTTTCACTACATGAAGGACA	missense	p.V998M p.V998I p.V998=		Core
Core-ATM.487	ATM	0.82521	2.3722e-08	3.1209e-07	AAATAGTTTTACAAACATCT	empty-window			Core
Core-ATM.488	ATM	-0.096204	0.63496	0.75511	ACAAAGAACACACATTGCTG	empty-window			Core
Core-ATM.489	ATM	0.71044	5.795e-07	5.4268e-06	TCACCTCAAGCAAAGTTTTA	splice	p.E1051= p.E1051K p.E1051K		Core
Core-ATM.49	ATM	-0.63099	0.02306	0.064241	TTGCATTGTGTCAAGACAAG	missense	p.A463V		Core
Core-ATM.490	ATM	0.39096	0.021728	0.061169	AAGTTTTAAGGCAATTTACT	empty-window			Core
Core-ATM.491	ATM	-0.0025993	0.99156	0.99551	AGTTTTAAGGCAATTTACTA	empty-window			Core
Core-ATM.492	ATM	-0.046972	0.80335	0.87719	CTGCAGCCAACATGCGAACT	missense	p.A1089T p.A1089_A1090delinsTT p.A1090T p.L1088= p.A1089_A1090delinsTT p.A1089T p.A1090T		Core
Core-ATM.493	ATM	0.1192	0.48481	0.63434	TGTGTAAATACTTCATTTAC	empty-window			Core
Core-ATM.494	ATM	0.31871	0.07198	0.15781	TTTTCCCATTACATTAAGAA	missense	p.G1065E p.M1064_G1065delinsIK p.M1064_G1065delinsIE p.M1064_G1065delinsIR p.M1064I p.G1065K p.G1065R	VUS	Core
Core-ATM.495	ATM	0.35461	0.07242	0.15855	AGAATGGCCCATTTTGAATA	missense	p.A1059T	VUS	Core
Core-ATM.496	ATM	-0.018658	0.9179	0.95377	TTTGAATAAGGATCAGCCTA	empty-window			Core
Core-ATM.497	ATM	-0.40594	0.078836	0.16993	TTGAATAAGGATCAGCCTAC	empty-window			Core
Core-ATM.498	ATM	-0.40566	0.076638	0.16611	GCTGTTTGCTGAAGCTTCAA	empty-window			Core
Core-ATM.499	ATM	0.24943	0.13871	0.25953	AGGAAGTGCTTTCAGTAACC	empty-window			Core
Core-ATM.5	ATM	0.28351	0.10585	0.21119	ACAAGGAAAATATTTGAATT	empty-window			Core
Core-ATM.50	ATM	-0.20587	0.39728	0.55596	AGTCAGATTTATTAAAACTC	missense	p.S478L		Core
Core-ATM.500	ATM	0.19711	0.22747	0.37613	AAGAATCTCCCTTCGTGTCC	missense	p.D1103N	VUS	Core
Core-ATM.501	ATM	-2.4107	3.1379e-07	3.1297e-06	TATACCTTTTTCACAAGGTG	splice	p.K1192=	P/LP	Core
Core-ATM.502	ATM	-0.2158	0.31282	0.47235	CTCTTTCACAGATTTACACA	missense	p.E1182K p.E1182K p.V1180=		Core
Core-ATM.503	ATM	-0.0074355	0.97366	0.98608	AAAGCCTGTTTTTCGCAGAT	missense	p.Q1171= p.A1172T p.A1172T		Core
Core-ATM.504	ATM	0.4193	0.036995	0.093861	AAGCCTGTTTTTCGCAGATA	missense	p.Q1171= p.A1172T p.A1172T		Core
Core-ATM.505	ATM	-0.17785	0.47339	0.62452	TTTTTCGCAGATAGGGCTAC	missense	p.E1169K p.C1168_E1169delinsYK p.C1168Y	VUS	Core
Core-ATM.506	ATM	-0.0072138	0.97546	0.98719	TAAATTTCATCCAAAGTTTC	missense	p.E1146K		Core
Core-ATM.507	ATM	0.36093	0.045143	0.11029	AAATTTCATCCAAAGTTTCA	missense	p.E1146K		Core
Core-ATM.508	ATM	0.25468	0.18313	0.31952	TTTCAGGGTTCTCAGCACTA	missense	p.E1142K		Core
Core-ATM.509	ATM	0.85944	3.5908e-09	5.817e-08	TTCAGGGTTCTCAGCACTAT	missense	p.E1142K		Core
Core-ATM.51	ATM	0.47995	0.0076197	0.025627	TAAAACTCTGGAATAAAATT	missense	p.L483F p.L483F p.L483=		Core
Core-ATM.510	ATM	0.037771	0.88258	0.93079	GTGTAGTTTAATAAAATAAA	empty-window			Core
Core-ATM.511	ATM	0.41315	0.021807	0.061346	TTTAAGCATATCATAGACCT	missense	p.M1321I	VUS	Core
Core-ATM.512	ATM	-0.32413	0.10475	0.20955	CTGTGCCATCCCACTGTCTC	missense	p.A1309T p.M1308_A1309delinsIT p.M1308I	VUS	Core
Core-ATM.513	ATM	-0.3496	0.072369	0.15847	ACTGTCTCTGGTACCCTCAT	missense	p.D1305N p.R1304_D1305delinsKN p.R1304K		Core
Core-ATM.514	ATM	-0.2416	0.31351	0.47295	GTACCCTCATAGGCAAAATA	missense	p.E1301K p.E1301_G1302delinsKS p.E1301_G1302delinsKS p.E1301_G1302delinsKN p.E1301_G1302delinsKD p.E1301_G1302delinsKN p.E1301_G1302delinsKD p.E1301K p.G1302S p.G1302N p.G1302D p.E1301= p.G1302N p.G1302S p.G1302D		Core
Core-ATM.515	ATM	-0.13967	0.5819	0.71406	AGAATATTTACAAGAATCTT	empty-window			Core
Core-ATM.516	ATM	0.078295	0.64638	0.76377	CTCTTGAATCTGATTAGCAA	missense	p.E1277K		Core
Core-ATM.517	ATM	0.03611	0.86783	0.92204	TGACTTCTAATCACCAGATG	missense	p.R1262_S1263delinsKN p.R1262K p.S1263N	VUS	Core
Core-ATM.518	ATM	-3.6715	1.7691e-12	9.35e-11	CATACCCTGAAAAGTCACAG	splice	p.G1370K p.G1370R p.G1370E		Core
Core-ATM.519	ATM	0.15328	0.38718	0.54683	ACAGAGGTCAGTGCTCTGAC	empty-window			Core
Core-ATM.52	ATM	0.015007	0.93577	0.96425	ATTTGGTGTATTACCTTTCG	empty-window			Core
Core-ATM.520	ATM	-0.13337	0.5309	0.67234	TGACTGGCACTAGAATTTGC	missense	p.S1360N p.A1359_S1360delinsTN p.A1359T	VUS	Core
Core-ATM.521	ATM	-0.69472	0.0092532	0.030136	AATAACTCCACCACAATCTC	missense	p.E1346= p.E1346K p.E1346K		Core
Core-ATM.522	ATM	0.25704	0.18201	0.31832	GAATAAGTGATCAATCTGCA	empty-window			Core
Core-ATM.523	ATM	-0.058498	0.75657	0.84567	AATAAGTGATCAATCTGCAA	empty-window			Core
Core-ATM.524	ATM	0.54045	0.003907	0.014553	TTCTAAAATGCTTTTTAACT	missense	p.E1406K		Core
Core-ATM.525	ATM	-0.043531	0.81673	0.88647	TTTATGACAATTGCTGATAT	missense	p.C1396Y		Core
Core-ATM.526	ATM	0.06814	0.72708	0.82581	GTTGCTTTAATCACATGCGA	missense	p.A1388T	VUS	Core
Core-ATM.527	ATM	-0.96026	0.0019237	0.0079566	ATCACATGCGATGGAAAATG	missense	p.V1385= p.V1385M p.V1385I		Core
Core-ATM.528	ATM	-0.59362	0.034898	0.089794	ACATGCGATGGAAAATGAGG	synonymous	p.S1383=	B/LB	Core
Core-ATM.529	ATM	0.55173	0.00039719	0.001959	GATGGAAAATGAGGTGGATT	empty-window			Core
Core-ATM.53	ATM	0.2211	0.30244	0.46138	CAAATACAAGCTGAAAACTT	nonsense	p.Q501*	P/LP	Core
Core-ATM.530	ATM	0.028211	0.90549	0.94619	AAATGAGGTGGATTAGGAGC	empty-window			Core
Core-ATM.531	ATM	0.00072428	0.99723	0.99875	CCAAATCCCTAACAGAGTTA	missense	p.G1370= p.D1371N p.D1371N	VUS	Core
Core-ATM.532	ATM	-1.3599	1.1746e-05	8.3241e-05	CAAATCCCTAACAGAGTTAA	splice	p.G1370= p.D1371N p.D1371N	P/LP	Core
Core-ATM.533	ATM	0.39328	0.031544	0.082768	TCAGTAATAAACTAACAAAC	empty-window			Core
Core-ATM.534	ATM	0.24408	0.1781	0.31341	TTCAGCTGCTTGCTCACATA	missense	p.A1427T p.E1428K p.A1427_E1428delinsTK	VUS	Core
Core-ATM.535	ATM	-0.13047	0.49195	0.64049	GGCAAGAAGAATTTTCTGAT	missense	p.A1421T	VUS	Core
Core-ATM.536	ATM	-0.17759	0.38941	0.54862	CCTCCACCTGCTCATACACA	missense	p.Q1531= p.V1532I p.QV1531= p.V1532_E1533delinsIK p.V1532_E1533delinsMK p.E1533K p.E1533K p.V1532M p.V1532M p.E1533K p.V1532= p.E1533K		Core
Core-ATM.537	ATM	0.31737	0.084335	0.1783	CTCCACCTGCTCATACACAA	missense	p.Q1531= p.V1532I p.QV1531= p.V1532_E1533delinsIK p.V1532_E1533delinsMK p.E1533K p.E1533K p.V1532M p.V1532M p.E1533K p.V1532= p.E1533K		Core
Core-ATM.538	ATM	0.46168	0.011244	0.035461	TCCACCTGCTCATACACAAG	missense	p.Q1531= p.V1532I p.QV1531= p.V1532M p.V1532M p.V1532=		Core
Core-ATM.539	ATM	-0.14554	0.51049	0.65513	TACCAACAATAACATGAAGA	missense	p.V1521_G1522delinsIS p.V1521_G1522delinsIN p.V1521_G1522delinsID p.V1521I p.G1522N p.G1522S p.G1522D	VUS	Core
Core-ATM.54	ATM	0.34278	0.010679	0.033908	GCTGAAAACTTTGGCTTACT	empty-window			Core
Core-ATM.540	ATM	0.016382	0.93442	0.96338	AGCATCCTTACAGTAAGTCA	missense	p.D1511N p.D1511_A1512delinsNT p.A1512T p.K1510= p.D1511_A1512delinsNT p.D1511N p.A1512T	VUS	Core
Core-ATM.541	ATM	0.17474	0.37101	0.53194	TACAGTAAGTCACGGCTGTC	missense	p.C1509Y		Core
Core-ATM.542	ATM	0.019802	0.92299	0.9565	GACTTAATAAGTCACAACAA	missense	p.S1499N		Core
Core-ATM.543	ATM	-0.14283	0.5777	0.71038	ACTTAATAAGTCACAACAAA	empty-window			Core
Core-ATM.544	ATM	0.16965	0.34654	0.50701	GACACATCCATGATACAAGA	missense	p.D1485_V1486delinsNM p.D1485_V1486delinsNI p.D1485N p.D1485N p.V1486I p.V1486M p.V1486=		Core
Core-ATM.545	ATM	0.42474	0.012651	0.039047	GATACAAGAAGGCCTAATAT	missense	p.C1482Y	VUS	Core
Core-ATM.546	ATM	0.44334	0.026238	0.07132	ATACAAGAAGGCCTAATATA	missense	p.C1482Y	VUS	Core
Core-ATM.547	ATM	-0.29989	0.27465	0.43107	TATTACCTCCAAGAGTGAAA	splice	p.E1592=		Core
Core-ATM.548	ATM	-2.4434	6.8147e-09	1.0286e-07	ATTACCTCCAAGAGTGAAAA	splice	p.E1592K p.E1592K p.E1592=		Core
Core-ATM.549	ATM	0.029408	0.89895	0.94233	GCAAATCCTTAAAAACAACA	missense	p.D1573N p.K1572= p.D1573N		Core
Core-ATM.55	ATM	0.73552	4.4951e-07	4.3061e-06	CTTACTTGGAGCCATAATTC	missense	p.L508F	VUS	Core
Core-ATM.550	ATM	0.71712	0.0004436	0.0021633	TCCTTAAAAACAACATGGTC	synonymous	p.K1572=		Core
Core-ATM.551	ATM	-0.12756	0.56043	0.69737	AAAACAACATGGTCAGGAAA	missense	p.V1569_V1570delinsII p.V1569I p.V1570I		Core
Core-ATM.552	ATM	-0.58202	0.013564	0.041378	AAAGCTTAATCGTGATATAG	synonymous	p.K1560=		Core
Core-ATM.553	ATM	0.37347	0.025926	0.07065	AGTCCTTCAAGTCTTGTCAA	missense	p.E1612K p.G1613E p.E1612_G1613delinsKK p.E1612_G1613delinsKR p.E1612_G1613delinsKE p.G1613R p.G1613K		Core
Core-ATM.554	ATM	-0.15031	0.4867	0.63594	AAACACTTACTGAGAGAAAA	missense	p.S1601_V1602delinsNI p.S1601N p.V1602I	VUS	Core
Core-ATM.555	ATM	0.25267	0.15841	0.28726	GAACTTCTTTTTCACCAGTG	missense	p.E1666_V1667delinsKI p.E1666K p.V1667I		Core
Core-ATM.556	ATM	0.45492	0.00304	0.011795	AGTGTGGTTTATTGCCATCT	empty-window			Core
Core-ATM.557	ATM	-0.12335	0.46817	0.62043	TTCACCATAATCCCATCTTG	missense	p.V1645= p.M1644_V1645delinsII p.M1644I p.M1644_V1645delinsIM p.M1644I p.V1645I p.V1645M		Core
Core-ATM.558	ATM	-0.32147	0.098344	0.19997	CTTCTACCAGTGTGTTATTC	missense	p.E1724K p.L1722= p.V1723I p.E1724K p.V1723_E1724delinsIK		Core
Core-ATM.559	ATM	-0.42902	0.06944	0.15343	TACCAGTGTGTTATTCAGGT	missense	p.L1722= p.V1723I		Core
Core-ATM.56	ATM	0.19859	0.25469	0.40779	TTACTTGGAGCCATAATTCA	missense	p.L508F	VUS	Core
Core-ATM.560	ATM	0.094759	0.66647	0.78027	CAGGTAGGTCAGCATTATGA	empty-window			Core
Core-ATM.561	ATM	0.045211	0.80164	0.87646	CTTTATCTTCAAATAACTTA	missense	p.D1705N		Core
Core-ATM.562	ATM	0.42217	0.019022	0.054895	TTTATCTTCAAATAACTTAA	missense	p.D1705N		Core
Core-ATM.563	ATM	-0.38505	0.059372	0.13562	TTCAAATAACTTAAGGGCCT	missense	p.E1704K		Core
Core-ATM.564	ATM	0.88057	7.7663e-07	7.096e-06	TTTACTATGTTGTATAGCTA	missense	p.S1691N		Core
Core-ATM.565	ATM	0.19128	0.25117	0.40399	GCTATGGTAGAGAAATCTAT	empty-window			Core
Core-ATM.566	ATM	-0.37597	0.14366	0.26662	TTTTTTCTTGATGTTCTAAA	missense	p.R1771K		Core
Core-ATM.567	ATM	0.015358	0.94042	0.96709	TGTTCTAAAAGGCTGTAGAT	missense	p.R1768K		Core
Core-ATM.568	ATM	0.74449	7.1916e-07	6.6018e-06	GGCTGTAGATAGGCCAGCAT	synonymous	p.Q1765=		Core
Core-ATM.569	ATM	0.27425	0.091152	0.18906	GAAACTATGTCCAGTCTTTG	missense	p.S1748N		Core
Core-ATM.57	ATM	-2.6053	1.1867e-08	1.7023e-07	AATTCAGGGTAGTTTAGTTG	nonsense	p.Q513*	P/LP	Core
Core-ATM.570	ATM	0.30032	0.23457	0.38452	GGCTAAAATGTTTTTCAAAC	missense	p.A1742T		Core
Core-ATM.571	ATM	0.092271	0.6477	0.76485	ATGTCATGATTTTCACTTAG	missense	p.D1803N		Core
Core-ATM.572	ATM	-0.93954	0.00022451	0.0011796	TCCACAGATTTATATCATCC	nonsense	p.W1795* p.L1794= p.W1795*		Core
Core-ATM.573	ATM	0.16522	0.38366	0.5435	ATATCATCCAGGCCTTCAAA	missense	p.D1790_D1791delinsNN p.D1790N p.D1791N	VUS	Core
Core-ATM.574	ATM	0.26012	0.21494	0.36005	TATCATCCAGGCCTTCAAAA	missense	p.D1790N p.D1790_D1791delinsNN p.D1791N p.L1789= p.D1790_D1791delinsNN p.D1790N p.D1791N	VUS	Core
Core-ATM.575	ATM	0.19616	0.27466	0.43107	AGGGTTTTCTTTGTCAAATC	empty-window			Core
Core-ATM.576	ATM	0.39053	0.0094086	0.030545	GGGTTTTCTTTGTCAAATCT	missense	p.E1783K		Core
Core-ATM.579	ATM	-0.26396	0.19948	0.34068	ATACCTGAATCCAAGTTTGC	splice	p.E1892K		Core
Core-ATM.58	ATM	0.34394	0.04172	0.10316	TTGAGGTTGACAGAGAATTC	empty-window			Core
Core-ATM.580	ATM	-0.79969	0.0042548	0.015662	TACCTGAATCCAAGTTTGCA	splice	p.E1892K		Core
Core-ATM.581	ATM	-0.27059	0.18768	0.3258	ACCTGAATCCAAGTTTGCAG	missense	p.E1892K	VUS	Core
Core-ATM.582	ATM	-0.071275	0.75912	0.84759	ATCCAAGTTTGCAGGGGTTG	missense	p.D1890N p.D1890N p.L1889=		Core
Core-ATM.583	ATM	-0.28801	0.2318	0.38137	AGTTTGCAGGGGTTGTGGAT	missense	p.A1887T		Core
Core-ATM.584	ATM	-0.52983	0.032723	0.085301	CGAGAAGTGTCGAAGACAGC	empty-window			Core
Core-ATM.585	ATM	0.51255	0.0044288	0.016155	TCCATGATTCATTTGTATCT	nonsense	p.W1858*	P/LP	Core
Core-ATM.586	ATM	0.29418	0.12086	0.23357	AAAATATCATGAATCAAGTA	missense	p.D1848N		Core
Core-ATM.587	ATM	0.076808	0.67858	0.78938	ATTTTTTATCCAAACAGCAT	empty-window			Core
Core-ATM.588	ATM	-0.21448	0.27645	0.43268	AGCACAAGACTGAGCTACCT	missense	p.C1948_A1949delinsYT p.C1948Y p.A1949T		Core
Core-ATM.589	ATM	0.70391	3.7393e-06	2.9504e-05	TTAAAAATTGTTCCTGAAGA	empty-window			Core
Core-ATM.59	ATM	0.79032	3.1613e-08	4.0367e-07	GAATTCTGGAAGTTATTTAC	synonymous	p.F523=		Core
Core-ATM.590	ATM	0.10944	0.6211	0.74349	AGCTAGAAATAGTTGTACTC	missense	p.S1988N		Core
Core-ATM.591	ATM	-0.44242	0.050477	0.12027	CCACAGCCATACAAACTATC	missense	p.G2020N p.G2020_C2021delinsNY p.G2020_C2021delinsSY p.G2020S p.G2020_C2021delinsDY p.G2020D p.C2021Y	VUS	Core
Core-ATM.592	ATM	0.45365	0.015732	0.04695	AAGAGAAGATCCTGAAAACA	empty-window			Core
Core-ATM.593	ATM	-2.9386	2.1406e-12	1.1021e-10	GTACCTGAATGATTCCTGCC	splice	p.Q2066=	P/LP	Core
Core-ATM.594	ATM	-0.18988	0.39004	0.5491	TCCTGCCTGGCGTGTTGATG	missense	p.Q2061= p.A2062_G2063delinsTR p.G2063R p.A2062T p.A2062T p.G2063R		Core
Core-ATM.595	ATM	0.13876	0.42181	0.57903	CCTGCCTGGCGTGTTGATGA	missense	p.Q2061= p.A2062T p.A2062T		Core
Core-ATM.596	ATM	0.14892	0.43647	0.59241	CTGCCTGGCGTGTTGATGAG	missense	p.Q2061= p.A2062T p.A2062T		Core
Core-ATM.597	ATM	0.60781	0.00047521	0.0022967	ATGAGGGGATTGCTGTTTCG	empty-window			Core
Core-ATM.598	ATM	0.49562	0.0017621	0.0073529	TTTCGAGGTCATATGTTACT	missense	p.E2052K	P/LP	Core
Core-ATM.599	ATM	-0.039949	0.84692	0.90719	TTCGAGGTCATATGTTACTA	missense	p.E2052K	P/LP	Core
Core-ATM.6	ATM	-0.11655	0.5564	0.69373	TGAATTGGGATGCTGTTTTT	empty-window			Core
Core-ATM.60	ATM	0.155	0.3594	0.52005	AATTCTGGAAGTTATTTACT	synonymous	p.F523=		Core
Core-ATM.600	ATM	-1.4614	0.04998	0.11929	CTTACCTGACGGAAGTGCAA				Core
Core-ATM.601	ATM	0.50446	0.0012755	0.0055142	GCATATTCCTCCATGCTGCT	synonymous	p.R2105=		Core
Core-ATM.602	ATM	0.078871	0.74533	0.83823	TAATGAAGTTCTTCTAGTTC	empty-window			Core
Core-ATM.603	ATM	-0.15826	0.41852	0.57575	ATCCAATCCTTTTAAATAGA	missense	p.D2085N p.G2083_D2085delinsELN p.G2083E p.G2083_D2085delinsELN p.G2083E p.L2084= p.D2085N	VUS	Core
Core-ATM.604	ATM	0.59961	0.00077507	0.0035337	TTAAATAGACGGAAAGAATA	empty-window			Core
Core-ATM.605	ATM	0.80444	7.0431e-09	1.056e-07	GCAGAGTCCCAAATTCTGCA	missense	p.G2072E		Core
Core-ATM.606	ATM	-0.25853	0.34141	0.50136	AAATTCTGCAAGGCCTAAAC	synonymous	p.Q2069=		Core
Core-ATM.607	ATM	-0.63732	0.024347	0.067063	GAGCATTGTACAATGATTCA	missense	p.A2131T		Core
Core-ATM.608	ATM	-1.404	0.0019209	0.0079481	GTACAATGATTCATGGTAAC	synonymous	p.L2128=		Core
Core-ATM.609	ATM	-0.52607	0.042119	0.10389	AATGCTTTCCAGCTCTCCAA	missense	p.S2184N		Core
Core-ATM.61	ATM	0.48992	0.0012125	0.0052663	GGTCAGCCTGCAGACCTTCA	missense	p.A531= p.S530L p.S530_A531delinsLV p.S530L p.A531V p.A531V		Core
Core-ATM.610	ATM	-0.11639	0.56506	0.70052	GGCCTGCAACCTGCTAAGTG	missense	p.L2176= p.Q2177= p.LQ2176= p.A2178T p.A2178T p.A2178T p.A2178T		Core
Core-ATM.611	ATM	-0.099675	0.57713	0.70984	GCCTGCAACCTGCTAAGTGT	synonymous	p.L2176= p.Q2177= p.LQ2176=		Core
Core-ATM.612	ATM	0.35785	0.070901	0.15601	AGAGCGAATACACAGACTCA	synonymous	p.S2168=	B/LB	Core
Core-ATM.613	ATM	0.087871	0.62166	0.74377	CTGAGTGTTCTTGAAAGTTC	empty-window			Core
Core-ATM.614	ATM	-0.028523	0.8924	0.93808	CCAGTATAGAGAGTTCTACA	empty-window			Core
Core-ATM.615	ATM	-0.14454	0.57961	0.71198	AGAGAGTTCTACAAGGTGTT	empty-window			Core
Core-ATM.616	ATM	-0.13462	0.51971	0.66377	TGTCCATTTCCTTTTCCATC	missense	p.M2239_D2240delinsIN p.M2239I p.D2240N		Core
Core-ATM.617	ATM	-1.9292	2.57e-09	4.3378e-08	ACTGTGCGTAGAGCCATGAT	missense	p.R2227H	VUS	Core
Core-ATM.618	ATM	0.32237	0.06624	0.14795	AATCACTGTCCTTGAGAAGC	missense	p.S2215_D2216delinsNN p.S2215N p.D2216N		Core
Core-ATM.619	ATM	-0.11143	0.61035	0.73547	ATCACTGTCCTTGAGAAGCT	missense	p.S2215_D2216delinsNN p.S2215N p.D2216N		Core
Core-ATM.62	ATM	0.042993	0.79163	0.87012	TGCAGTATGCTGTTTGACTT	missense	p.A538V	VUS	Core
Core-ATM.620	ATM	-0.008477	0.96689	0.98247	TCATTTGCTTGAGAATACTC	synonymous	p.K2313=		Core
Core-ATM.621	ATM	0.29335	0.081749	0.17424	CATTTGCTTGAGAATACTCA	synonymous	p.K2313=		Core
Core-ATM.622	ATM	-0.22639	0.25418	0.4072	ATTTGAAATATTGCCCTTTC	empty-window			Core
Core-ATM.623	ATM	0.21233	0.14475	0.26795	TTTGAAATATTGCCCTTTCA	empty-window			Core
Core-ATM.624	ATM	-0.36378	0.13983	0.26119	TAGGTCTGCATGATGACCGC	synonymous	p.Q2358=	B/LB	Core
Core-ATM.625	ATM	0.47346	0.0072311	0.024609	ATTCTGTGTATGTAAGTTTT	missense	p.E2336K		Core
Core-ATM.626	ATM	0.10481	0.6042	0.73121	TGTGTATGTAAGTTTTAGGC	empty-window			Core
Core-ATM.627	ATM	0.37937	0.040496	0.10074	GTGTATGTAAGTTTTAGGCT	empty-window			Core
Core-ATM.628	ATM	-0.40311	0.084207	0.17816	GGGATTGTTCTGTATAAGAA	empty-window			Core
Core-ATM.629	ATM	0.71221	4.0469e-07	3.9327e-06	TCTGAATTTTATGTTCCCTA	empty-window			Core
Core-ATM.63	ATM	-0.14985	0.40603	0.56435	CTGACCACCAGTATAGTTCC	missense	p.T547I p.T547_T548delinsII p.T547_T548delinsII p.T548I p.T547= p.T547I p.T548I	VUS	Core
Core-ATM.630	ATM	-0.16497	0.36246	0.5228	AAGGAGACCTACTTCCTCTT	missense	p.G2425D		Core
Core-ATM.631	ATM	0.10721	0.48229	0.63235	CTTCCTCTTTGGCTCTTTTC	missense	p.E2422K p.E2422K p.E2422_E2423delinsKK p.E2422_E2423delinsKK p.E2423K p.E2422= p.E2423K	VUS	Core
Core-ATM.632	ATM	0.15716	0.34446	0.50511	TCATGTAGTTTTCAATTCTT	empty-window			Core
Core-ATM.633	ATM	-0.22377	0.29889	0.4577	GGTATTGAGTATCTGAAAAC	empty-window			Core
Core-ATM.634	ATM	-0.055798	0.79706	0.87335	GTATTGAGTATCTGAAAACC	empty-window			Core
Core-ATM.635	ATM	0.23041	0.16056	0.29017	CTCCAGAATTTTCAAGCCAG	missense	p.G2496K p.G2496R p.G2496E	VUS	Core
Core-ATM.636	ATM	-0.61338	0.016554	0.049001	TCCAGAATTTTCAAGCCAGA	missense	p.G2496R		Core
Core-ATM.637	ATM	-3.1016	5.0086e-12	2.2863e-10	CAAGCCAGAGGGAACAAAGT	nonsense	p.W2491* p.W2491* p.W2491*		Core
Core-ATM.638	ATM	-0.95661	3.9135e-05	0.00024678	GATCCTCTTTCAGTGCACGC	missense	p.D2458N p.E2457_D2458delinsKN p.E2457K p.E2457_D2458delinsKN p.E2457K p.E2457= p.D2458N		Core
Core-ATM.639	ATM	-1.3456	1.7305e-05	0.00011868	ATCCTCTTTCAGTGCACGCA	missense	p.D2458N p.E2457_D2458delinsKN p.E2457K p.E2457_D2458delinsKN p.E2457K p.E2457= p.D2458N		Core
Core-ATM.64	ATM	0.27499	0.11726	0.2285	CACCAGTATAGTTCCAGGAA	missense	p.T548= p.T548I p.T548I		Core
Core-ATM.640	ATM	0.37173	0.023458	0.065113	TGAGGACTTCATGAAATCCT	missense	p.V2540I	VUS	Core
Core-ATM.641	ATM	-0.2544	0.19465	0.3342	TCCTAGGCCTCCCATCATCT	missense	p.G2534_G2536delinsDLR p.G2534D p.G2536R		Core
Core-ATM.642	ATM	0.31073	0.079341	0.17074	TCCCCATTCTAGCAGCCAAT	missense	p.M2527I p.G2528K p.M2527_G2528delinsIK p.M2527_G2528delinsIE p.M2527_G2528delinsIR p.G2528R p.G2528E		Core
Core-ATM.643	ATM	-1.4459	3.551e-07	3.4846e-06	GCAGCCAATTGGTACATAAG	missense	p.A2524T p.L2523= p.A2524T		Core
Core-ATM.644	ATM	0.059044	0.77042	0.85468	AGAGGCAAAAATTTATATGT	synonymous	p.L2517=		Core
Core-ATM.645	ATM	-0.28207	0.15512	0.28282	TCAAGCTGAGAGCTTTGTTT	synonymous	p.Q2593=	B/LB	Core
Core-ATM.646	ATM	-0.15634	0.36223	0.5226	TTTAGTTATTCTGCTTCTTC	empty-window			Core
Core-ATM.647	ATM	0.2954	0.090167	0.18754	CTGCTTCTTCTGGCTACCTC	missense	p.R2580_S2581delinsKN p.R2580K p.S2581N	VUS	Core
Core-ATM.648	ATM	-0.38947	0.036442	0.092813	ATCTCTGTTTGCATTTGCTA	missense	p.R2568K p.D2569N p.R2568_D2569delinsKN		Core
Core-ATM.649	ATM	0.11523	0.70147	0.80738	GTATAATAAACAAAGTGTGA	empty-window			Core
Core-ATM.65	ATM	0.47642	0.011431	0.035935	AGTTCCAGGAACGGTAAAAA	missense	p.P552S p.P552L p.P552L		Core
Core-ATM.650	ATM	0.91148	4.114e-08	5.0972e-07	TATAATAAACAAAGTGTGAT	empty-window			Core
Core-ATM.651	ATM	-0.28423	0.2113	0.35581	ATAATAAACAAAGTGTGATG	empty-window			Core
Core-ATM.652	ATM	0.56479	0.0034545	0.013136	TAATAAACAAAGTGTGATGG	synonymous	p.L2557=		Core
Core-ATM.653	ATM	0.087684	0.61607	0.73927	TCAACACTTCTGACCATCTG	missense	p.S2619_V2620delinsNI p.S2619N p.V2620I		Core
Core-ATM.654	ATM	-2.3582	2.8604e-10	6.7755e-09	ATTACCTTAATTTCCATAGT	splice	p.K2670=		Core
Core-ATM.655	ATM	-1.9204	3.0778e-07	3.0791e-06	TTACCTTAATTTCCATAGTA	splice	p.K2670=		Core
Core-ATM.656	ATM	0.25653	0.15671	0.28509	AAATTCTTAAGTTTAGTAAT	synonymous	p.K2657=		Core
Core-ATM.657	ATM	-0.63853	0.0083908	0.027776	TCTTAAGTTTAGTAATTGGC	empty-window			Core
Core-ATM.658	ATM	0.31009	0.049001	0.11733	TTAGTAATTGGCTGGTCTGC	empty-window			Core
Core-ATM.659	ATM	0.24676	0.098448	0.20014	CTGTCTCCTCTCCTTGCCAT	missense	p.R2712K p.R2712_R2713delinsKK p.R2712_R2713delinsKK p.R2712K p.R2713K p.R2712= p.R2713K	VUS	Core
Core-ATM.66	ATM	0.50624	0.001551	0.0065447	GTTCCAGGAACGGTAAAAAT	missense	p.P552S p.P552L p.P552L		Core
Core-ATM.660	ATM	-0.11108	0.54768	0.68666	CCTACACAATCTATTATTTT	missense	p.C2704_V2705delinsYI p.C2704Y p.V2705I	VUS	Core
Core-ATM.661	ATM	0.25534	0.11505	0.2252	GATTTCCATATTCTCCTGTG	missense	p.G2678K p.G2678R p.G2678E	VUS	Core
Core-ATM.662	ATM	0.59406	0.00078801	0.0035884	GCAGTAATGTATTACACATC	empty-window			Core
Core-ATM.663	ATM	0.038122	0.837	0.90057	GCATGACAGCATCTTGTCTC	missense	p.V2727I		Core
Core-ATM.664	ATM	-1.8666	9.6372e-10	1.867e-08	CATCTTGTCTCAGGTCATCA	missense	p.D2725N		Core
Core-ATM.665	ATM	0.55946	2.9309e-06	2.3848e-05	CACTCACCATCATTTTCTTT	splice	p.M2806I	P/LP	Core
Core-ATM.666	ATM	-0.1909	0.25683	0.41022	CATTTTCTTTTGGCACTGAA	synonymous	p.K2803=		Core
Core-ATM.667	ATM	0.59827	0.00011354	0.00063846	TGAAAGGCACTGAAATCATT	missense	p.A2798T		Core
Core-ATM.668	ATM	-0.5182	0.056189	0.13006	GTTAACAAGAAATTCACCAA	missense	p.V2781I		Core
Core-ATM.669	ATM	-0.39985	0.057876	0.13298	TTAACAAGAAATTCACCAAT	missense	p.V2781I		Core
Core-ATM.67	ATM	0.064506	0.73588	0.83243	AAATAGAAGCTTTTCTTTAA	empty-window			Core
Core-ATM.670	ATM	0.38703	0.040198	0.10019	TAACAAGAAATTCACCAATG	missense	p.V2781I		Core
Core-ATM.671	ATM	-3.499	3.9342e-14	3.9346e-12	GAACACCACTTCGCTGAGAG	missense	p.G2765D p.G2765N p.G2765S p.G2765_V2766delinsSI p.G2765_V2766delinsDI p.G2765_V2766delinsNI p.V2766I	P/LP	Core
Core-ATM.672	ATM	-3.6687	6.0661e-13	3.8641e-11	AACACCACTTCGCTGAGAGA	missense	p.G2765D p.G2765N p.G2765S p.S2764_G2765delinsND p.S2764_V2766delinsNNI p.S2764_V2766delinsNSI p.S2764_V2766delinsNDI p.S2764_V2766delinsNGI p.S2764_G2765delinsNN p.S2764_G2765delinsNS p.S2764N p.G2765_V2766delinsSI p.G2765_V2766delinsDI p.G2765_V2766delinsNI p.V2766I	P/LP	Core
Core-ATM.673	ATM	-1.9422	1.947e-07	2.0458e-06	ACACCACTTCGCTGAGAGAG	missense	p.G2765D p.G2765N p.G2765S p.S2764_G2765delinsND p.S2764_G2765delinsNN p.S2764_G2765delinsNS p.S2764N	P/LP	Core
Core-ATM.674	ATM	0.15259	0.39577	0.55467	GCTGAGAGAGGGGAACCACC	empty-window			Core
Core-ATM.675	ATM	-0.82104	0.0045185	0.016424	CGCTTCTCAAACCAAATAGC	missense	p.E2847K p.E2847K p.E2847K p.E2847K p.EK2847= p.E2847= p.K2848=		Core
Core-ATM.676	ATM	0.41576	0.0082917	0.027505	ATTTTTCCATGCAGAAGTAA	missense	p.M2836_E2837delinsIK p.M2836I p.E2837K		Core
Core-ATM.677	ATM	-0.28156	0.34536	0.5059	ATGCAGAAGTAACGGAAAAC	missense	p.C2835Y	VUS	Core
Core-ATM.678	ATM	0.43283	0.02213	0.062083	GGAAAACTGGTTGAAAATTT	missense	p.V2830I		Core
Core-ATM.679	ATM	-2.4851	3.0348e-09	5.0172e-08	AGTCCAAGTATGTAACCAAC	missense	p.G2867E p.G2867K p.G2867R		Core
Core-ATM.68	ATM	0.68314	0.0009928	0.0044192	TAAAGGAATCAATAATGAAA	empty-window			Core
Core-ATM.680	ATM	-0.19766	0.31349	0.47295	CATGCCATCCACAATATCTC	missense	p.G2917D p.G2917N p.G2917S		Core
Core-ATM.681	ATM	0.20088	0.28232	0.4401	ATATCTCTGGTGAGTCTAAA	missense	p.R2912K p.R2912_D2913delinsKN p.D2913N		Core
Core-ATM.682	ATM	-2.9261	1.4617e-06	1.2707e-05	AGTCTAAAAGGAACTGTCTC	missense	p.R2909K		Core
Core-ATM.683	ATM	0.10707	0.56656	0.7015	AAAGGAACTGTCTCAGGAGT	missense	p.V2906I	VUS	Core
Core-ATM.684	ATM	0.33495	0.085416	0.18021	GAACTGTCTCAGGAGTAGGA	missense	p.V2906I p.E2904= p.V2906I	VUS	Core
Core-ATM.685	ATM	-0.74591	0.001335	0.0057364	AGAGTTTCTCATCACTTCCA	missense	p.R2939K		Core
Core-ATM.686	ATM	-0.16599	0.33283	0.49242	TGAGATTTCGTTTGCATTCT	empty-window			Core
Core-ATM.687	ATM	-0.12312	0.48287	0.63277	TGGTCATCTGCATTCAGAGT	missense	p.D2988N p.D2987_D2988delinsNN p.D2987N		Core
Core-ATM.688	ATM	0.161	0.39761	0.55597	GGTCATCTGCATTCAGAGTA	missense	p.D2988N p.D2987_D2988delinsNN p.D2987N		Core
Core-ATM.689	ATM	-0.51176	0.023031	0.064197	TGAAGCTCAGTTTCATCTTC	missense	p.E2979= p.E2979K p.E2979K		Core
Core-ATM.69	ATM	0.14139	0.42593	0.58278	GCTCTTATTCTATCAGTTAG	synonymous	p.L580=	B/LB	Core
Core-ATM.690	ATM	0.002507	0.99008	0.99422	TGTAAATACAAAGCTTTCAA	empty-window			Core
Core-ATM.691	ATM	-0.18866	0.33979	0.50009	CAAAGCTTTCAAAGGATTCA	missense	p.A2967T		Core
Core-ATM.692	ATM	-0.025947	0.91173	0.94945	TTCATGGTCCAGTCAAAGAG	missense	p.M2962I		Core
Core-ATM.693	ATM	-0.11325	0.60969	0.73522	CAAAGAGTGGATCATATAGA	empty-window			Core
Core-ATM.694	ATM	-0.43624	0.035354	0.090697	CACACCCAAGCTTTCCATCC	nonsense	p.W3055* p.W3055_V3056delins* p.W3055_V3056delins* p.W3055_V3056delins* p.W3055* p.W3055_V3056delins* p.W3055* p.W3055* p.W3055_V3056delins* p.W3055_V3056delins* p.W3055* p.W3055* p.V3056I p.V3056M p.V3056=		Core
Core-ATM.695	ATM	-1.1068	8.6464e-05	0.00049849	ACACCCAAGCTTTCCATCCT	nonsense	p.W3055* p.W3055_V3056delins* p.W3055_V3056delins* p.W3055* p.W3055_V3056delins* p.W3055* p.V3056M		Core
Core-ATM.696	ATM	-1.6709	5.1895e-05	0.00031696	CTTTCCATCCTGGGAAAAGT	nonsense	p.W3052* p.W3052* p.W3052*		Core
Core-ATM.697	ATM	0.26076	0.096524	0.19736	GAAAAGTCGGCTGAGATTTT	missense	p.R3047Q	VUS	Core
Core-ATM.698	ATM	-0.2047	0.30989	0.46962	AAAAGTCGGCTGAGATTTTT	missense	p.R3047Q	VUS	Core
Core-ATM.699	ATM	0.75823	2.7459e-06	2.2468e-05	AAAGTCGGCTGAGATTTTTG	missense	p.R3047Q	VUS	Core
Core-ATM.7	ATM	0.096529	0.6011	0.72913	CAGCCTCAACACAAGCCTCC	missense	p.A84V p.A84_S85delinsVL p.A84_S85delinsVL p.A84V p.S85L p.A84= p.S85L	VUS	Core
Core-ATM.70	ATM	-0.099076	0.56736	0.70198	CTCTTATTCTATCAGTTAGA	synonymous	p.L580=	B/LB	Core
Core-ATM.700	ATM	0.37196	0.03355	0.086954	GCTGAGATTTTTGGGGTCTA	empty-window			Core
Core-ATM.701	ATM	0.088212	0.65546	0.77192	CAGCTACTTTGTTGAAACTC	missense	p.A3006T p.V3005_A3006delinsIT p.V3005I	VUS	Core
Core-ATM.702	ATM	0.49144	0.0013384	0.005749	AACTCTGGTCAATATCACTA	missense	p.Q3000= p.S3001N p.S3001N	VUS	Core
Core-ATM.71	ATM	0.088309	0.61853	0.74128	AAGTGCCTCCAATTCTTCAC	missense	p.P596F p.P596S p.P596L		Core
Core-ATM.72	ATM	0.32885	0.032709	0.085289	TAATTTTCCTCATCTTGTAC	missense	p.P604S	VUS	Core
Core-ATM.73	ATM	-0.19247	0.37554	0.53604	TTTTCCAAAGCGTGCCAGAA	nonsense	p.F627= p.Q628* p.Q628*		Core
Core-ATM.74	ATM	0.17613	0.31456	0.47416	TCAGACAACTTTTGACAAGA	missense	p.T655I		Core
Core-ATM.75	ATM	-0.18235	0.45899	0.61273	TTAACCATTGTGAGAGAATG	missense	p.T664I p.T664I p.T664=		Core
Core-ATM.76	ATM	0.33487	0.047609	0.11467	GAAAAGCACCAGTCCAGTAT	missense	p.H674Y		Core
Core-ATM.77	ATM	0.19957	0.32032	0.47991	CTCTGTCCACCAGAATCTCA	missense	p.S681F p.S681F p.S681_H683delinsFVY p.S681_H683delinsFVY p.H683Y p.V682= p.H683Y	VUS	Core
Core-ATM.78	ATM	0.24548	0.1529	0.27981	CCAGAATCTCAAGGAATCAC	missense	p.L686F		Core
Core-ATM.79	ATM	0.0064178	0.97091	0.98471	ATCACTGGATCGCTGTCTTC	missense	p.L690= p.S689L p.S689L		Core
Core-ATM.8	ATM	-0.11086	0.62326	0.74464	CTCCAGGCAGAAAAAGATGC	nonsense	p.S89F p.S89_Q91delinsFR* p.S89_Q91delinsFR* p.S89F p.Q91* p.S89= p.Q91*		Core
Core-ATM.80	ATM	-0.00062032	0.99683	0.9986	TCACTGGATCGCTGTCTTCT	synonymous	p.L690=	B/LB	Core
Core-ATM.81	ATM	0.42931	0.009063	0.029628	TCTGAATAATTACTCATCTG	empty-window			Core
Core-ATM.82	ATM	0.35993	0.027364	0.073741	CAAATTCAGAAACTCTTGTC	missense	p.S712L		Core
Core-ATM.83	ATM	-0.029769	0.85812	0.91579	TGTCCGGTGTTCACGTCTTT	missense	p.V716= p.R717W p.R717W	VUS	Core
Core-ATM.84	ATM	-0.13262	0.46111	0.61468	CCGGTGTTCACGTCTTTTGG	empty-window			Core
Core-ATM.85	ATM	0.05894	0.74019	0.83537	CGGTGTTCACGTCTTTTGGT	missense	p.S719L		Core
Core-ATM.86	ATM	0.13596	0.46765	0.61996	CGTCTTTTGGTGGGTGTCCT	missense	p.L721F		Core
Core-ATM.87	ATM	-0.048929	0.79398	0.87158	CCTTGGCTGCTACTGTTACA	synonymous	p.G727=	B/LB	Core
Core-ATM.88	ATM	0.23849	0.12536	0.24051	CTTGGCTGCTACTGTTACAT	synonymous	p.G727=	B/LB	Core
Core-ATM.89	ATM	0.074422	0.72469	0.82409	CATGGGTGTAATAGCTGAAG	empty-window			Core
Core-ATM.9	ATM	0.35846	0.052465	0.12383	GATGCAGGAAATCAGTAGTT	nonsense	p.Q95*	P/LP	Core
Core-ATM.90	ATM	0.21512	0.33023	0.49004	AGAATTATTCCAGAAAGCCA	empty-window			Core
Core-ATM.91	ATM	-2.5793	4.29e-07	4.1354e-06	TTATTCCAGAAAGCCAAGGT	nonsense	p.Q747* p.F746= p.Q747*		Core
Core-ATM.92	ATM	-0.70356	0.0041895	0.015452	TAGTCTCTAATGCAATGTGC	missense	p.S751F p.S751F p.L752=		Core
Core-ATM.93	ATM	0.01406	0.94294	0.96881	GTTTAAAAATAAGACAAATG	empty-window			Core
Core-ATM.94	ATM	-0.048985	0.82139	0.8899	ACAAATGAGGAATTCAGAAT	empty-window			Core
Core-ATM.95	ATM	0.20473	0.238	0.38871	TTGCTTGAGCAACTGTACCA	synonymous	p.C786=		Core
Core-ATM.96	ATM	-0.1875	0.35457	0.51525	AGTCCAAATAAGATTGCATC	missense	p.P795L p.P795S	VUS	Core
Core-ATM.97	ATM	0.41007	0.0337	0.087303	ATCAAAAAGCCATTTGACCG	synonymous	p.I826=		Core
Core-ATM.98	ATM	0.35952	0.057689	0.13264	CCGTGGAGAAGTAGAATCAA	empty-window			Core
Core-ATM.99	ATM	-0.48052	0.04374	0.10728	TCAATGGAAGATGATACTAA	empty-window			Core
Core-ATR.1	ATR	-4.4767	3.7335e-17	1.2381e-14	CCTACCTGCCCAGCTCCCGC	splice	p.S20N		Core
Core-ATR.10	ATR	0.041863	0.80015	0.87606	CATTTACATCTGTAAGTATC	missense	p.V48I		Core
Core-ATR.100	ATR	0.23792	0.17269	0.3061	ATCAGGAAAGTCGAAAACGT	missense	p.D986N		Core
Core-ATR.101	ATR	0.08297	0.71679	0.81957	TATTTAAAGCCATTTCTCTC	empty-window			Core
Core-ATR.102	ATR	-0.22593	0.23615	0.38649	GTTTTCGCACGTCAGCATTC	missense	p.R960Q p.V959= p.R960Q		Core
Core-ATR.103	ATR	0.21781	0.21613	0.36171	CGCACGTCAGCATTCTGGCA	missense	p.D958_V959delinsNM p.D958_V959delinsNI p.D958N p.D958N p.V959I p.V959M p.V959=		Core
Core-ATR.104	ATR	0.30794	0.045346	0.11064	GCATTCTGGCATGGAGTATT	synonymous	p.Q955=		Core
Core-ATR.105	ATR	0.46268	0.0043841	0.016044	CTGTCATCTGACTAGAGTGA	missense	p.Q945= p.M946I p.M946I		Core
Core-ATR.106	ATR	-0.49635	0.027061	0.073099	TGTCATCTGACTAGAGTGAA	missense	p.Q945= p.M946I p.M946I		Core
Core-ATR.107	ATR	-1.0088	0.00022846	0.0011975	CAATTACCTTCAGATAATGA	splice	p.K1057=	P/LP	Core
Core-ATR.108	ATR	-3.5793	8.2832e-11	2.3584e-09	AATTACCTTCAGATAATGAA	splice	p.K1057=	P/LP	Core
Core-ATR.109	ATR	-0.03281	0.86261	0.91873	GGCACGTTCTAATTCATCTT	missense	p.R1051H p.A1052T p.R1051_A1052delinsHT	VUS	Core
Core-ATR.11	ATR	0.27904	0.081122	0.17313	AATTGACACAGAATTTGTCT	missense	p.C38Y		Core
Core-ATR.110	ATR	-0.24664	0.21697	0.36274	CGAATGAGAGCAGAAGCTGC	empty-window			Core
Core-ATR.111	ATR	-0.42581	0.069677	0.1538	GAATGAGAGCAGAAGCTGCA	empty-window			Core
Core-ATR.112	ATR	-0.035904	0.85016	0.90979	AGAAGCTGCAGGGCTTGCTT	missense	p.A1010T		Core
Core-ATR.113	ATR	0.37388	0.012515	0.038702	CTTGCTTTGGCAGCAAGATC	missense	p.A1006T		Core
Core-ATR.114	ATR	-0.3618	0.05941	0.13566	TCAGGTGATATGATATCTCT	empty-window			Core
Core-ATR.115	ATR	0.55511	0.00072199	0.0033172	CAGGTGATATGATATCTCTC	empty-window			Core
Core-ATR.116	ATR	0.56579	0.00042455	0.0020767	ATATCTCTCGGGCCCTGATA	missense	p.R1111_D1112delinsKN p.R1111K p.D1112N		Core
Core-ATR.117	ATR	0.38185	0.019695	0.056441	GCCCTGATATGGATCATCAC	missense	p.G1109S p.Q1108= p.G1109S		Core
Core-ATR.118	ATR	-0.14266	0.56123	0.69768	ATCATCACTGGATGCAAATG	missense	p.D1105N p.S1103_D1104delinsNN p.S1103_D1105delinsNNN p.S1103_D1105delinsNDN p.S1103N p.D1104_D1105delinsNN p.D1104N		Core
Core-ATR.119	ATR	-0.5516	0.0056604	0.019841	ATAATTCATTATGCAATCCT	missense	p.E1078K		Core
Core-ATR.12	ATR	0.17084	0.33539	0.49535	ACAACTGTATTATATTCCTC	missense	p.V29I		Core
Core-ATR.120	ATR	-0.14247	0.45569	0.60984	CTTGGAAATCTTGTCTCAAC	empty-window			Core
Core-ATR.121	ATR	-0.023092	0.88949	0.93598	AGCCAAAATGCCCAACAATT	missense	p.L1131= p.A1132T p.A1132T		Core
Core-ATR.122	ATR	0.858	9.4278e-08	1.063e-06	GCCAAAATGCCCAACAATTT	synonymous	p.L1131=		Core
Core-ATR.123	ATR	-1.6343	8.9066e-06	6.4635e-05	ATTTACCTGCAACACAATTC	splice	p.R1194K		Core
Core-ATR.124	ATR	-0.24091	0.30599	0.46537	GAAAATCATCCTTGAATCGA	missense	p.D1187N		Core
Core-ATR.125	ATR	-0.3159	0.11924	0.23135	TCGAAGGCCAGTTCTCAGTG	missense	p.G1181D		Core
Core-ATR.126	ATR	-0.046154	0.81257	0.88399	CCTCACAGAACTGACATGTT	missense	p.V1170= p.V1170M p.V1170I		Core
Core-ATR.127	ATR	0.40617	0.015564	0.046547	CTCACAGAACTGACATGTTT	missense	p.V1170= p.V1170M p.V1170I		Core
Core-ATR.128	ATR	0.086085	0.66928	0.78211	CAAAGACATCAAACTGTTCA	missense	p.M1156I		Core
Core-ATR.129	ATR	-2.9066	4.5861e-12	2.1192e-10	AATACCTGTTTTCAATTATG	splice	p.R1242K		Core
Core-ATR.13	ATR	0.16728	0.41553	0.57296	TGTATTATATTCCTCTGGTG	empty-window			Core
Core-ATR.130	ATR	0.017685	0.92713	0.95867	TGTTTTCAATTATGAGGTAG	missense	p.E1240K		Core
Core-ATR.131	ATR	1.3877	3.0564e-38	8.6152e-35	AAGATAGCTGCAGTTTCTTT	missense	p.A1232T		Core
Core-ATR.132	ATR	-0.39525	0.10378	0.20798	TAGCTGCAGTTTCTTTAGGC	missense	p.A1231_A1232delinsTT p.A1231T p.A1232T		Core
Core-ATR.133	ATR	0.29043	0.11858	0.23043	TTAGGCTGGATGTGTATAAG	synonymous	p.Q1226=		Core
Core-ATR.134	ATR	-0.49428	0.063733	0.14355	CTACTATTACATGACTGAGA	missense	p.V1217I		Core
Core-ATR.135	ATR	-0.44672	0.085078	0.17964	TACTATTACATGACTGAGAA	missense	p.V1217I		Core
Core-ATR.136	ATR	-1.3512	4.2605e-06	3.3221e-05	AGCCCAGACAAGCATGATCC	missense	p.G1209S p.G1209N p.G1209D p.L1208= p.G1209N p.G1209S p.G1209D		Core
Core-ATR.137	ATR	-0.10131	0.61256	0.7365	TAAATACCTTTCTGTATTCC	splice	p.K1273=		Core
Core-ATR.138	ATR	0.47803	0.0037742	0.014142	CTTTCTGTATTCCTGGAGAA	missense	p.R1272K		Core
Core-ATR.139	ATR	0.092387	0.56655	0.7015	GCTTTTATCTTTTTTAATTC	empty-window			Core
Core-ATR.14	ATR	-1.1648	9.0374e-06	6.5444e-05	CTTACCAATACAACTGCCTT	splice	p.E98K		Core
Core-ATR.140	ATR	-0.38627	0.061112	0.13898	TTTTTTAATTCTGGATGATC	empty-window			Core
Core-ATR.141	ATR	-0.31979	0.084459	0.1785	CAGCATCCCTAATAGTTAGT	missense	p.D1243N p.D1243_A1244delinsNT p.A1244T p.R1242= p.D1243_A1244delinsNT p.D1243N p.A1244T		Core
Core-ATR.142	ATR	0.59662	9.4061e-05	0.00053807	GCATACCTGATTTTTATACA	splice	p.Q1315=		Core
Core-ATR.143	ATR	-0.41024	0.053311	0.12525	ATCGACATTTTCATGTTGAA	missense	p.V1297_D1298delinsIN p.V1297I p.D1298N		Core
Core-ATR.144	ATR	0.076133	0.71806	0.82028	CTGAAGATCAGTGCTCTCAG	empty-window			Core
Core-ATR.145	ATR	-0.072187	0.72952	0.82755	GTTGAGAAATCTAATCGACC	empty-window			Core
Core-ATR.146	ATR	0.03238	0.84441	0.90544	GAGCTTGAGAGTTTGCATCT	missense	p.A1350T		Core
Core-ATR.147	ATR	0.03873	0.82997	0.89644	GTCACCAACTGTGAGATAAT	missense	p.V1336M p.V1336I p.LV1335= p.L1335= p.V1336M p.V1336I p.V1336=		Core
Core-ATR.148	ATR	-1.3664	4.1249e-05	0.00025895	AGGCAGCTGAATCTTGAGCT	missense	p.A1417T p.A1418T p.A1417_A1418delinsTT		Core
Core-ATR.149	ATR	-0.064739	0.80151	0.87646	GGCTATTATCAGCATACGCA	missense	p.S1411N		Core
Core-ATR.15	ATR	0.46682	0.0022425	0.0091016	TACAACTGCCTTTGGCCTCA	missense	p.C96Y p.S95N p.S95_C96delinsNY		Core
Core-ATR.150	ATR	-3.8578e-05	0.99983	0.99992	TAGCTCCATCAATAATCCAT	missense	p.M1398_E1399delinsIK p.M1398_E1399delinsIK p.M1398I p.M1398I p.E1399K p.E1399K p.E1399=		Core
Core-ATR.151	ATR	-5.166	5.7564e-12	2.5755e-10	ACATACCTGGTATTTAGATG	splice	p.R1461K		Core
Core-ATR.152	ATR	0.28035	0.21384	0.35857	AGTATTTCCCGAACATGCTC	missense	p.E1452K		Core
Core-ATR.153	ATR	0.00071642	0.99762	0.99882	CAGGAAATCTCCTCCACAAT	empty-window			Core
Core-ATR.154	ATR	-2.3775	1.1664e-10	3.0871e-09	CTCCTCCACAATTGGTGACC	nonsense	p.W1443* p.W1443_R1444delins* p.W1443_R1444delins* p.W1443* p.W1443* p.W1443* p.W1443_R1444delins* p.W1443_R1444delins* p.W1443* p.R1444K p.R1444K p.R1444=		Core
Core-ATR.155	ATR	-4.6961	2.5244e-10	6.1079e-09	TCCTCCACAATTGGTGACCT	nonsense	p.W1443* p.W1443* p.W1443* p.W1443* p.W1443_R1444delins* p.W1443_R1444delins* p.W1443_R1444delins* p.R1444K p.L1442= p.W1443_R1444delins* p.W1443* p.W1443* p.W1443_R1444delins* p.R1444K		Core
Core-ATR.156	ATR	-2.621	5.5906e-14	5.0427e-12	CAATTGGTGACCTGGGCCGT	empty-window			Core
Core-ATR.157	ATR	0.30896	0.12217	0.23555	CCCAATTTACTTAAGTAAAT	synonymous	p.L1483=		Core
Core-ATR.158	ATR	0.16066	0.29917	0.458	CTTCTTTACTCCAGACCAAT	synonymous	p.K1475=		Core
Core-ATR.159	ATR	-0.47527	0.020499	0.058292	AAGACATACACCAGAATATG	missense	p.V1536I		Core
Core-ATR.16	ATR	0.16101	0.46373	0.61692	CTCACATTTACAAACATAAG	missense	p.V86I p.V86M p.V86=		Core
Core-ATR.160	ATR	0.30904	0.10684	0.21276	AATATGTGGAAGAAGATAGA	empty-window			Core
Core-ATR.161	ATR	0.34959	0.053096	0.12485	CTTCATCATAATGCTACAGC	missense	p.M1517I p.M1518I p.M1517_M1518delinsII		Core
Core-ATR.162	ATR	0.1497	0.57316	0.70665	ACAGCAGGTGAAAATTTTAC	missense	p.C1513Y		Core
Core-ATR.163	ATR	0.0031144	0.98605	0.99274	TTTCTGTTTGATTTGCTGTG	missense	p.R1611K		Core
Core-ATR.164	ATR	-0.40536	0.058653	0.13449	GCCTTGCCCACTGTGTGAGA	nonsense	p.A1592T p.R1593K p.W1591_A1592delins* p.W1591* p.W1591_R1593delins* p.A1592_R1593delinsTK p.W1591_R1593delins*		Core
Core-ATR.165	ATR	-0.55885	0.021643	0.060961	CTGTGTGAGATGGTCAAGCA	empty-window			Core
Core-ATR.166	ATR	-0.22532	0.34614	0.50664	ACAGATCAGATGCAATGTCT	missense	p.D1572N		Core
Core-ATR.167	ATR	0.10239	0.52534	0.66838	CAGATCAGATGCAATGTCTT	missense	p.D1572N		Core
Core-ATR.168	ATR	0.31467	0.031585	0.082838	TGCAATGTCTTGGGTATTTA	missense	p.A1570T		Core
Core-ATR.169	ATR	-2.847	1.9721e-13	1.4866e-11	TACAGCTCGTGTGTATGCTT	missense	p.A1654T p.R1653_A1654delinsQT p.R1653_V1655delinsQTI p.R1653_V1655delinsQAI p.R1653Q p.A1654_V1655delinsTI p.V1655I		Core
Core-ATR.17	ATR	0.23526	0.15981	0.28913	TCACATTTACAAACATAAGT	missense	p.V86M		Core
Core-ATR.170	ATR	0.11256	0.59176	0.72147	TGTGTATGCTTTGGAGCGAA	empty-window			Core
Core-ATR.171	ATR	-0.22104	0.28847	0.44695	AAGCTACTGCCAGAGTATCC	missense	p.V1643I p.V1643_A1644delinsIT p.A1644T		Core
Core-ATR.172	ATR	0.0040424	0.98287	0.99114	AGCTACTGCCAGAGTATCCT	missense	p.V1643I p.V1643_A1644delinsIT p.A1644T		Core
Core-ATR.173	ATR	0.35019	0.072603	0.15889	GCTACTGCCAGAGTATCCTG	missense	p.V1643I p.A1642_V1643delinsTI p.A1642T		Core
Core-ATR.174	ATR	0.44309	0.022989	0.064096	CCAGAGTATCCTGGGGTATG	empty-window			Core
Core-ATR.175	ATR	0.031326	0.87944	0.92869	GGGGTATGAGGTCTAGAAAA	empty-window			Core
Core-ATR.176	ATR	0.33676	0.091956	0.19034	GGGTATGAGGTCTAGAAAAC	empty-window			Core
Core-ATR.177	ATR	-1.8059	3.1905e-07	3.1694e-06	AGCCCTGTCATAACAAGCAG	missense	p.R1724K p.R1724_A1725delinsKT p.R1724_A1725delinsKT p.A1725T p.R1724K p.R1724= p.A1725T		Core
Core-ATR.178	ATR	-5.1395	1.3982e-13	1.126e-11	TGGCATCCCTCAGCAAGCCA	missense	p.D1717N p.D1717_A1718delinsNT p.A1718T p.D1717N p.R1716= p.D1717_A1718delinsNT p.A1718T		Core
Core-ATR.179	ATR	0.40411	0.0033442	0.012799	AGCCAAGGCTTTCATGTTCA	missense	p.G1713D p.G1713N p.G1713S		Core
Core-ATR.18	ATR	0.40041	0.016571	0.049035	CACATTTACAAACATAAGTG	missense	p.V86M		Core
Core-ATR.180	ATR	0.48553	0.0026791	0.010603	AGGATCTGTTCTTTTAGAGA	synonymous	p.Q1705=		Core
Core-ATR.181	ATR	-0.97703	0.00020442	0.0010877	CTTTCTAATTGCACTGACTC	missense	p.R1696K		Core
Core-ATR.182	ATR	-3.5753	1.0942e-17	3.8554e-15	CTGACTCCGGCCACTCCATC	missense	p.G1691E p.G1691K p.G1691R p.G1691_V1692delinsRI p.V1692I p.G1691_V1692delinsEI p.G1691_V1692delinsKI		Core
Core-ATR.183	ATR	-2.6723	3.8738e-07	3.7718e-06	CAGCTGACCAAGACCTAACA	missense	p.G1747D p.G1747D p.Q1748=		Core
Core-ATR.184	ATR	0.19483	0.20715	0.35074	GTTTAATTCATCTGTCCACT	empty-window			Core
Core-ATR.185	ATR	-0.71791	0.0097257	0.031412	CAATATATTCATATCCTCGT	empty-window			Core
Core-ATR.186	ATR	-1.3825	1.0104e-07	1.1347e-06	ATATTCATATCCTCGTTGGT	missense	p.E1849K		Core
Core-ATR.187	ATR	-3.8087	8.4341e-09	1.2512e-07	TCAAAGCTTGCAGCTGAAAG	missense	p.S1838N		Core
Core-ATR.188	ATR	-0.30347	0.070675	0.15556	AGCTGTGATATCTCTTTTTT	missense	p.A1818T		Core
Core-ATR.189	ATR	0.023078	0.90338	0.94525	TGAGGCTTAGTAAAGCCCTC	missense	p.S1909N		Core
Core-ATR.19	ATR	0.087025	0.7275	0.82621	ATTTACAAACATAAGTGGGG	missense	p.V84I		Core
Core-ATR.190	ATR	-0.095501	0.66943	0.78211	GTAAAGCCCTCCGGAGAGCC	missense	p.A1906T p.R1905= p.A1906T		Core
Core-ATR.192	ATR	0.50652	0.0013765	0.0058945	GAGAGCCAGGATAGGCTCCT	missense	p.A1902T p.L1901= p.A1902T		Core
Core-ATR.193	ATR	-1.7335	4.774e-09	7.5599e-08	GATAGGCTCCTTGGCTCTGT	synonymous	p.E1898=		Core
Core-ATR.194	ATR	0.58363	0.00012025	0.00067254	CCTTGGCTCTGTAGGAATTC	missense	p.A1896T		Core
Core-ATR.195	ATR	0.039034	0.81555	0.88552	CTTGGCTCTGTAGGAATTCT	missense	p.A1896T p.R1895_A1896delinsKT p.R1895K		Core
Core-ATR.196	ATR	-1.4383	8.8345e-08	1.0082e-06	TCTTCTTGAGAACTGTCACC	missense	p.E1878K		Core
Core-ATR.197	ATR	-3.5869	7.1983e-13	4.4594e-11	AACTGTCACCTGGAGAATGC	missense	p.D1874N p.D1874_S1875delinsNN p.S1875N		Core
Core-ATR.198	ATR	-0.49515	0.053459	0.12539	CCTGGAGAATGCTGGAAAAG	empty-window			Core
Core-ATR.199	ATR	0.27045	0.10513	0.21001	GTCGTGATTCCCCTGCATTA	missense	p.R1951Q		Core
Core-ATR.2	ATR	-5.6401	1.6378e-20	9.7189e-18	CTACCTGCCCAGCTCCCGCA	splice	p.S20N p.G19_S20delinsDN p.G19D		Core
Core-ATR.20	ATR	0.71678	0.00046993	0.002277	GGGAGGATTTCATGATATGC	empty-window			Core
Core-ATR.200	ATR	-0.0070679	0.97543	0.98719	TGCATTAAGGAGAGCATTGT	missense	p.A1947T		Core
Core-ATR.201	ATR	0.4676	0.001582	0.006668	GGAGAGCATTGTAGGCTGTC	missense	p.A1943T		Core
Core-ATR.202	ATR	-0.79095	0.0013815	0.0059114	GAGCATTGTAGGCTGTCTGG	missense	p.A1943T		Core
Core-ATR.203	ATR	-0.30106	0.31618	0.47584	ACCAGCCTTTCTAGCTACCC	missense	p.A1934T p.A1934_G1935delinsTS p.G1935S p.K1933= p.A1934_G1935delinsTS p.A1934T p.G1935S		Core
Core-ATR.204	ATR	0.15528	0.37523	0.53581	CCAACCATTTCATTGTAATC	missense	p.M1919_V1920delinsII p.M1919I p.V1920I		Core
Core-ATR.205	ATR	0.22143	0.25484	0.40788	TTCATTGTAATCTGGTCTAA	missense	p.E1918K		Core
Core-ATR.206	ATR	0.85744	1.9534e-05	0.00013276	TAGCTGTTTCTTCCATAAAT	missense	p.A2014T		Core
Core-ATR.207	ATR	-0.068582	0.79184	0.87027	CTAGTAGCATAGCTCGACCA	missense	p.M2003I		Core
Core-ATR.208	ATR	0.25051	0.13773	0.25834	ATTAACATGTTCTTACCCTC	missense	p.M1996I		Core
Core-ATR.209	ATR	0.63869	0.00033465	0.0016852	AACATGTTCTTACCCTCAGG	missense	p.M1996I		Core
Core-ATR.21	ATR	-0.020442	0.91325	0.95033	GATGAAATCAAGCAACATCA	empty-window			Core
Core-ATR.210	ATR	0.21022	0.29075	0.44925	ACATGTTCTTACCCTCAGGT	synonymous	p.K1994=		Core
Core-ATR.211	ATR	0.081731	0.65197	0.76891	CATGTTCTTACCCTCAGGTG	synonymous	p.K1994=		Core
Core-ATR.212	ATR	-0.34485	0.10631	0.212	TCAGGTGGGGTTTCATTTTC	empty-window			Core
Core-ATR.213	ATR	-0.53989	0.015201	0.045632	TTTGAAGAACAATTAGTGCC	empty-window			Core
Core-ATR.214	ATR	0.32585	0.093472	0.19253	ACATCACCCTAAAAGAAAAA	missense	p.G1967N p.G1967_D1968delinsNN p.G1967_D1968delinsSN p.G1967S p.G1967_D1968delinsDN p.G1967D p.D1968N	VUS	Core
Core-ATR.215	ATR	0.21941	0.26477	0.41916	CAAAATGAAGAACTATATAC	empty-window			Core
Core-ATR.216	ATR	-0.008091	0.95779	0.97746	CATTTTGTTGTCTGTGACCA	empty-window			Core
Core-ATR.217	ATR	-0.16626	0.38833	0.54765	ATTTTGTTGTCTGTGACCAT	empty-window			Core
Core-ATR.218	ATR	0.25174	0.10959	0.21682	CATCAATTTGTCATAGTACT	synonymous	p.L2049=		Core
Core-ATR.219	ATR	-0.10294	0.62278	0.74447	ATTTGTCATAGTACTTGGCA	missense	p.D2047N		Core
Core-ATR.22	ATR	-0.39644	0.077429	0.16747	GAAATCAAGCAACATCACGG	missense	p.D70N		Core
Core-ATR.220	ATR	-0.96416	9.3586e-06	6.7424e-05	AAATGCCCATCCTCCCATTC	missense	p.G2038= p.G2038E p.G2038K p.G2038R p.G2038R		Core
Core-ATR.221	ATR	-1.2649	1.4888e-05	0.0001033	GCCCATCCTCCCATTCTGGC	missense	p.D2037N p.E2036= p.G2038E p.G2038K p.G2038R p.G2038K p.G2038R p.G2038E p.D2037_G2038delinsNK p.D2037_G2038delinsNR p.D2037_G2038delinsNE		Core
Core-ATR.222	ATR	-4.5101	1.4237e-12	7.7173e-11	CTCCCATTCTGGCAGGCACG	nonsense	p.E2036K p.W2035_E2036delins* p.W2035* p.W2035_E2036delins*		Core
Core-ATR.223	ATR	-5.1897	1.0183e-14	1.2085e-12	CATCCTATAAAAAAGAACAT	splice	p.D2027N		Core
Core-ATR.224	ATR	-5.0827	7.57e-17	2.3068e-14	AGCCATAGAGTTAACATTCG	nonsense	p.W2094* p.W2094* p.W2094*		Core
Core-ATR.226	ATR	-0.54819	0.026145	0.071119	CCACATTGCTTGTTGAGGAT	missense	p.M2176I		Core
Core-ATR.227	ATR	0.28953	0.15287	0.27981	AGGATAGGCTAGAAATACTT	empty-window			Core
Core-ATR.228	ATR	0.20763	0.27581	0.43227	AAAGCAGTCAAAAATTGATA	missense	p.A2141T		Core
Core-ATR.229	ATR	-0.15391	0.41344	0.57133	ATTCCTCATTTGTACACGAT	missense	p.M2115I p.R2116K p.M2115_R2116delinsIK p.M2115I p.M2115_R2116delinsIK p.R2116K p.R2116=		Core
Core-ATR.23	ATR	-0.24431	0.32124	0.48074	TCAAGCAACATCACGGAGGT	synonymous	p.L68=		Core
Core-ATR.230	ATR	-0.31802	0.14349	0.26639	TCATTTGTACACGATCGGAG	empty-window			Core
Core-ATR.231	ATR	0.60638	0.00076084	0.0034745	ACACGATCGGAGCGGCCAGC	missense	p.D2111_R2112delinsNH p.D2111N p.R2112H		Core
Core-ATR.232	ATR	0.10583	0.61067	0.73561	CACGATCGGAGCGGCCAGCT	missense	p.D2111_R2112delinsNH p.D2111N p.R2112H		Core
Core-ATR.233	ATR	0.49689	0.022369	0.062677	ACGATCGGAGCGGCCAGCTG	missense	p.D2111N		Core
Core-ATR.234	ATR	-0.24847	0.22817	0.37691	CGATCGGAGCGGCCAGCTGG	missense	p.D2111N		Core
Core-ATR.235	ATR	-0.21553	0.3025	0.4614	ATTCTAGAAGCTTATCTGTT	missense	p.E2224K		Core
Core-ATR.236	ATR	-1.2619	0.000104	0.00059012	ATCTCCAACAAACTTCTCTA	missense	p.G2213E p.G2213_D2214delinsKN p.G2213_D2214delinsRN p.G2213K p.G2213R p.G2213_D2214delinsEN p.D2214N		Core
Core-ATR.237	ATR	-0.15495	0.46352	0.61692	TCATATGAATAGCTTTATTG	empty-window			Core
Core-ATR.238	ATR	0.17421	0.28969	0.44829	CTTGCATCTGTTCACACGCA	missense	p.C2194Y p.R2193K p.R2193_C2194delinsKY		Core
Core-ATR.239	ATR	-0.042205	0.8047	0.87828	TTGCATCTGTTCACACGCAT	missense	p.C2194Y p.R2193K p.R2193_C2194delinsKY		Core
Core-ATR.24	ATR	-0.15365	0.49392	0.64139	AAAGCAGATTCATACCCAGC	missense	p.A364T		Core
Core-ATR.240	ATR	0.22785	0.1471	0.2714	ATCATCAAACCCTGCAATAT	missense	p.D2297_D2298delinsNN p.D2297N p.D2298N		Core
Core-ATR.241	ATR	-0.12153	0.57803	0.71065	GCAATATAGGCCCAATGTCC	empty-window			Core
Core-ATR.242	ATR	-5.4842	1.0972e-14	1.2624e-12	TAGGCCCAATGTCCAGGAAA	nonsense	p.W2290* p.W2290_A2291delins* p.W2290_A2291delins* p.W2290* p.W2290_A2291delins* p.W2290* p.A2291T		Core
Core-ATR.243	ATR	-0.035451	0.87293	0.92486	AATGTCCAGGAAATGGTTCA	missense	p.G2288R p.G2288K p.G2288E		Core
Core-ATR.244	ATR	0.16601	0.30268	0.46161	GAAATGGTTCATGGCTAGCA	empty-window			Core
Core-ATR.245	ATR	0.90209	3.8346e-09	6.1765e-08	CATGGCTAGCATGGTTAGCA	missense	p.S2282N		Core
Core-ATR.246	ATR	-0.58782	0.010429	0.033274	ATGGCTAGCATGGTTAGCAT	missense	p.S2282N		Core
Core-ATR.247	ATR	0.30932	0.09989	0.20216	GCATGGGTACCCAGAATTGA	empty-window			Core
Core-ATR.248	ATR	0.012988	0.94696	0.97062	CCCAGAATTGATGGAAGTGT	synonymous	p.L2274=		Core
Core-ATR.249	ATR	-0.57574	0.014289	0.043262	GGTATCATGACTGATTGTAG	missense	p.M2266I		Core
Core-ATR.25	ATR	-0.094027	0.60713	0.73349	ACCCAGCTGGCACAAATTTA	missense	p.A359T p.A359_G360delinsTR p.A359_G360delinsTK p.A359_G360delinsTE p.G360K p.G360R p.G360E		Core
Core-ATR.250	ATR	-1.6596	7.0943e-06	5.2452e-05	TGACTGATTGTAGAGGAATG	missense	p.V2265I		Core
Core-ATR.251	ATR	0.1672	0.40471	0.56314	ATGAGTGCTCATGCTTAATG	missense	p.S2240N		Core
Core-ATR.252	ATR	-3.5921	9.8425e-10	1.897e-08	TTAGTCTACAATCCTTTCTC	missense	p.R2337K		Core
Core-ATR.253	ATR	0.0045665	0.98798	0.99338	TCCTTTCTCAGGTCATCTTT	missense	p.K2334= p.R2333K p.R2333K		Core
Core-ATR.254	ATR	0.57881	0.00014072	0.00077737	CCTTTTAAAGAAATCTTCTT	empty-window			Core
Core-ATR.255	ATR	0.1974	0.19878	0.33963	ACCCTTTTCTTTATATAGTT	missense	p.K2397= p.G2398R p.G2398R		Core
Core-ATR.256	ATR	-0.24851	0.22791	0.37668	TTATATAGTTTGGTCAGAAT	empty-window			Core
Core-ATR.257	ATR	-2.5572	7.1604e-13	4.4594e-11	ATCCCACATTCATCATTTAG	missense	p.C2374_G2375delinsYR p.C2374_G2375delinsYK p.C2374_G2375delinsYE p.C2374_G2375delinsYK p.C2374_G2375delinsYR p.C2374_G2375delinsYE p.C2374Y p.C2374Y p.G2375K p.G2375K p.G2375R p.G2375R p.G2375E p.G2375E p.G2375=		Core
Core-ATR.258	ATR	-4.0405	1.5167e-11	5.8577e-10	ACTTACCATGATGTAGGATC	splice	p.W2450*		Core
Core-ATR.259	ATR	-5.3185	9.4129e-11	2.6205e-09	CTTACCATGATGTAGGATCA	splice	p.W2450*		Core
Core-ATR.26	ATR	0.63942	9.4471e-05	0.00053963	TAAGGAAATACTGCAGTAAA	empty-window			Core
Core-ATR.260	ATR	-1.0714	0.00045451	0.0022127	AGAAACCACTCATGAAAAAT	nonsense	p.W2439* p.W2439* p.W2439*		Core
Core-ATR.261	ATR	-0.46746	0.077478	0.16751	AACCACTCATGAAAAATAGG	nonsense	p.W2439* p.E2438_W2439delinsK* p.E2438K p.E2438_W2439delinsK* p.E2438_W2439delinsK* p.E2438_W2439delinsK* p.E2438_W2439delinsK* p.E2438_W2439delinsK* p.E2438K p.W2439* p.W2439* p.E2438= p.W2439* p.W2439* p.W2439*		Core
Core-ATR.262	ATR	-0.1972	0.3797	0.5402	ATGAAAAATAGGAGGATGCC	empty-window			Core
Core-ATR.263	ATR	-0.37115	0.15323	0.28024	TGAAAAATAGGAGGATGCCT	empty-window			Core
Core-ATR.264	ATR	-0.49743	0.025901	0.070626	AAATAGGAGGATGCCTGGGC	empty-window			Core
Core-ATR.265	ATR	-0.081418	0.66097	0.77601	GCCTGGGCAGGAGAAATTCT	missense	p.L2429= p.R2431K p.R2431K		Core
Core-ATR.266	ATR	0.9112	2.294e-07	2.3589e-06	TCAGATAAAGCTGCTGACTT	empty-window			Core
Core-ATR.267	ATR	-0.036675	0.85087	0.91021	CTGACTTTGGTAGCATACAC	synonymous	p.K2413=		Core
Core-ATR.268	ATR	-0.85657	8.8805e-05	0.00051033	CTGTCATATACACTCCTGCA	missense	p.M2401I		Core
Core-ATR.269	ATR	0.32577	0.072251	0.15832	AGAGAATATTTTCACCATGA	empty-window			Core
Core-ATR.27	ATR	-0.62343	0.024051	0.066404	AGCAGCATATTTAAATAGAC	missense	p.M320I p.M320I p.L321=		Core
Core-ATR.270	ATR	-0.34882	0.16102	0.29095	AACCATTGACATTACTGCAG	missense	p.M2466I p.V2467I p.M2466_V2467delinsII		Core
Core-ATR.271	ATR	-0.44761	0.04518	0.11036	TTGACATTACTGCAGTGGAA	missense	p.M2464I		Core
Core-ATR.272	ATR	-0.72802	0.0022507	0.0091229	AAAAGACCCTCTGTTCCCAT	missense	p.G2530S p.G2530N p.G2530D		Core
Core-ATR.273	ATR	-0.85115	0.0021998	0.0089475	CATTAACCATATTATGAGTC	missense	p.V2520I p.M2519_V2520delinsII p.M2519I		Core
Core-ATR.274	ATR	-0.37715	0.14034	0.26179	ATATTATGAGTCAGGCGAAA	empty-window			Core
Core-ATR.275	ATR	0.40036	0.016242	0.048243	AGGCGAAATGGCACAATTTC	missense	p.R2514H		Core
Core-ATR.276	ATR	-0.25953	0.2427	0.39435	CACAATTTCTGGAACTTCAA	missense	p.V2511M		Core
Core-ATR.277	ATR	-1.0924	5.9776e-05	0.00035907	ACTTCTCCAGTTTCATTCAG	missense	p.G2581R p.G2581_E2582delinsEK p.G2581_E2582delinsKK p.G2581_E2582delinsRK p.G2581E p.G2581K p.E2582K		Core
Core-ATR.278	ATR	-0.54565	0.010377	0.033136	AGTTTCATTCAGTGGCGCTT	missense	p.E2579K		Core
Core-ATR.279	ATR	0.26211	0.11132	0.21947	GCTTTGGAATGCCCTTTCAC	empty-window			Core
Core-ATR.28	ATR	0.31485	0.10278	0.20652	TCTATAAGCTTCTGCTTCAA	empty-window			Core
Core-ATR.280	ATR	-2.6389	7.0021e-05	0.00041313	GGTTTACTCCATTCCACAAG	missense	p.S2566N		Core
Core-ATR.282	ATR	0.63029	2.7398e-05	0.00018044	CATCAGTAGCTTCCTGTATA	missense	p.D2629N		Core
Core-ATR.283	ATR	-4.2147	7.1873e-11	2.094e-09	ACATGTCCTTCAATAGATAA	missense	p.G2618K p.G2618R p.G2618E		Core
Core-ATR.284	ATR	0.38495	0.034962	0.089857	GCTGCTCAATGTCAAGAACA	missense	p.E2596= p.E2596K		Core
Core-ATR.285	ATR	0.53039	0.0023561	0.0094945	CTGCTCAATGTCAAGAACAT	missense	p.E2596= p.E2596K		Core
Core-ATR.286	ATR	0.3077	0.1014	0.2044	AATGTCAAGAACATGGGTCT	missense	p.D2594N		Core
Core-ATR.287	ATR	-0.042474	0.83632	0.90028	TTTGAAGAACTTGCCATCTT	empty-window			Core
Core-ATR.288	ATR	0.36327	0.051231	0.12161	GAACTTGCCATCTTAGGAAA	non-coding			Core
Core-ATR.289	ATR	1.0374	1.3321e-05	9.3522e-05	CTTGCCATCTTAGGAAAAGG				Core
Core-ATR.29	ATR	0.39356	0.017069	0.050216	CTATAAGCTTCTGCTTCAAA	missense	p.A309T		Core
Core-ATR.291	ATR	-0.17895	0.41273	0.57056	CAGCATGGGGGAACATGGCC	non-coding			Core
Core-ATR.292	ATR	-0.75845	0.0052573	0.018646	GGGGGAACATGGCCTGGAGC	missense	p.H4Y		Core
Core-ATR.293	ATR	-0.43897	0.014022	0.042557	CTTCCATGATCCCCGCCCTG	missense	p.S10F p.S10F p.S10=		Core
Core-ATR.294	ATR	-0.29323	0.16329	0.2941	TTCCATGATCCCCGCCCTGC	missense	p.S10F p.S10F p.S10=		Core
Core-ATR.295	ATR	-1.0176	1.5399e-05	0.00010656	GATCCCCGCCCTGCGGGAGC	missense	p.P13= p.P13S p.P13L p.P13F p.IP12= p.I12= p.P13F p.P13S p.P13S p.P13L p.P13L		Core
Core-ATR.296	ATR	0.40824	0.0062903	0.021742	ATCCCCGCCCTGCGGGAGCT	missense	p.A14V p.P13= p.P13_A14delinsSV p.P13S p.P13_A14delinsLV p.P13L p.P13_A14delinsFV p.P13F p.A14V p.P13_A14delinsLV p.P13_A14delinsSV p.P13_A14delinsFV p.A14V p.IP12= p.I12= p.P13_A14delinsFV p.P13F p.P13_A14delinsSV p.P13_A14delinsFV p.P13S p.P13_A14delinsSV p.P13S p.P13_A14delinsLV p.P13L p.P13_A14delinsLV p.P13L		Core
Core-ATR.297	ATR	-0.29499	0.23031	0.37944	CCGCCCTGCGGGAGCTGGGC	missense	p.A14V p.A14V p.A14V p.AL14= p.A14= p.A14V p.L15=		Core
Core-ATR.298	ATR	-0.3535	0.19767	0.33795	CCTGCGGGAGCTGGGCAGGT	missense	p.R16W		Core
Core-ATR.299	ATR	0.47074	0.0073453	0.024945	CTGCGGGAGCTGGGCAGGTA	missense	p.R16W		Core
Core-ATR.3	ATR	0.13497	0.45087	0.60584	CCTGCCCAGCTCCCGCAGGG	missense	p.G19S p.G19N p.G19D p.L18= p.G19N p.G19S p.G19D		Core
Core-ATR.30	ATR	0.14946	0.39988	0.55841	GTCTTTATCAGCTTTGATAA	synonymous	p.K300=		Core
Core-ATR.300	ATR	0.10288	0.61875	0.74141	GGAGCTGGGCAGGTAGGGCT	synonymous	p.L18=		Core
Core-ATR.301	ATR	-0.86619	0.00024331	0.0012679	TTCTGTGTCAATTCATTGAC	synonymous	p.L37=		Core
Core-ATR.302	ATR	0.38183	0.046225	0.1123	ATACTTACAGATGTAAATGT	missense	p.T46I p.L45_T46delinsFI p.L45F		Core
Core-ATR.303	ATR	0.50199	0.0061409	0.02133	CTTATGTTTGTAAATGTGAG	empty-window			Core
Core-ATR.304	ATR	0.68283	9.6471e-07	8.6257e-06	AAATGTGAGTGGAAGCCATG	empty-window			Core
Core-ATR.305	ATR	0.26457	0.15323	0.28024	AGTGGAAGCCATGAGGCCAA	empty-window			Core
Core-ATR.306	ATR	0.18974	0.32411	0.48383	GAGGCCAAAGGCAGTTGTAT	missense	p.A92V p.A92V p.A92=		Core
Core-ATR.307	ATR	-0.25102	0.28698	0.44533	GGATCATAACGAGACTTCTG	synonymous	p.I103=		Core
Core-ATR.308	ATR	0.22107	0.2179	0.364	AGCAAGAGTCCTGCTATTTT	synonymous	p.S136=		Core
Core-ATR.309	ATR	0.1215	0.52437	0.66772	GCAAGAGTCCTGCTATTTTT	empty-window			Core
Core-ATR.31	ATR	-0.29966	0.15935	0.28852	GCTCTTCATAGAGTTTCAAT	missense	p.E292_E293delinsKK p.E292K p.E293K		Core
Core-ATR.310	ATR	0.36769	0.03102	0.081602	CAAGAGTCCTGCTATTTTTG	missense	p.P139S		Core
Core-ATR.311	ATR	0.15423	0.35846	0.5193	ATTACAACTTTTTGAAGACT	nonsense	p.Q151* p.Q151_L152delins* p.L152F		Core
Core-ATR.312	ATR	0.17635	0.38838	0.54765	CCTCCATAGAAGAAATGTGA	missense	p.H160Y p.H160Y p.L159=		Core
Core-ATR.313	ATR	0.39018	0.014518	0.043861	CTCCATAGAAGAAATGTGAT	missense	p.H160Y p.H160Y p.L159=		Core
Core-ATR.314	ATR	0.021139	0.91926	0.95446	AAATGTGATGGGTCATGCTG	empty-window			Core
Core-ATR.315	ATR	0.25137	0.13733	0.25773	TGATGGGTCATGCTGTGGAA	empty-window			Core
Core-ATR.316	ATR	0.38658	0.026352	0.07156	TCATGCTGTGGAATGGCCAG	missense	p.A168V		Core
Core-ATR.317	ATR	-1.7737	8.4633e-07	7.6584e-06	AAGTCAATTAGATGAACACA	nonsense	p.Q181*		Core
Core-ATR.318	ATR	-1.1534	0.00015019	0.00082401	AGTCAATTAGATGAACACAT	nonsense	p.Q181*		Core
Core-ATR.319	ATR	-0.51372	0.040098	0.10005	TATTGAAGTCACTTTATTAA	empty-window			Core
Core-ATR.32	ATR	0.559	0.0006832	0.0031732	GGTCAGTATCCATTTCTACA	missense	p.D286N		Core
Core-ATR.320	ATR	0.39931	0.0056015	0.019675	TTGCAATTGTGTTTTTTAGA	missense	p.A218V		Core
Core-ATR.321	ATR	-3.3952	5.8786e-16	1.0521e-13	GAAGGCAAGAACTCTTACTT	nonsense	p.Q225*		Core
Core-ATR.322	ATR	-0.027611	0.88282	0.93087	GAACTCTTACTTTGGCAGAT	missense	p.L227F p.L227F p.L227=		Core
Core-ATR.323	ATR	0.5399	0.0014333	0.00611	GGTTGTGTTCTGCTAGAGTA	empty-window			Core
Core-ATR.324	ATR	0.42715	0.024156	0.066641	TTAACAGAACTTTTTCAGCT	missense	p.T253I		Core
Core-ATR.325	ATR	-0.035065	0.85659	0.91459	ACAGAACTTTTTCAGCTTGG	missense	p.L255F		Core
Core-ATR.326	ATR	0.012578	0.9411	0.96759	CACTTTTTTCAGCTCATTTT	missense	p.T268I		Core
Core-ATR.327	ATR	0.20179	0.35302	0.51343	ATTAAAACACCTTGTAGAAA	missense	p.H279Y		Core
Core-ATR.328	ATR	-0.57874	0.0233	0.064754	TGTCTATTTAAATATGCTGC	synonymous	p.V316=		Core
Core-ATR.329	ATR	0.56663	0.00010897	0.00061526	CTCTGTGTCATGTTTGAAGA	synonymous	p.L325=		Core
Core-ATR.33	ATR	0.28466	0.13482	0.25434	GAGCTGAAAAAAGTGCTAGC	missense	p.S271N		Core
Core-ATR.330	ATR	-0.16762	0.37514	0.5358	TTGAAGACGGTGTGCTCATG	synonymous	p.D331=		Core
Core-ATR.331	ATR	-0.064703	0.75931	0.84759	TTCCTTAAATTTGTGCCAGC	missense	p.F353= p.L354F p.L354F		Core
Core-ATR.332	ATR	-0.096839	0.66789	0.78108	TCCTTAAATTTGTGCCAGCT	missense	p.L354F		Core
Core-ATR.333	ATR	0.41986	0.02785	0.074888	ATGAATCTGCTTTACAAGTC	missense	p.S363F		Core
Core-ATR.334	ATR	0.17501	0.41796	0.57539	ATCTGCTTTACAAGTCAGGA	missense	p.A364V p.S363F p.S363_A364delinsFV		Core
Core-ATR.335	ATR	0.20064	0.28567	0.44396	AAATATTTGTAAAGCTCTTT	empty-window			Core
Core-ATR.336	ATR	0.0040658	0.9834	0.99123	AAAGCTCTTTTGGATGTGCT	missense	p.A378V p.A378_L379delinsVF p.L379F		Core
Core-ATR.337	ATR	0.2295	0.17268	0.3061	TTTGGATGTGCTTGGAATTG	empty-window			Core
Core-ATR.338	ATR	0.24323	0.18434	0.3212	TGGAATTGAGGTAGATGCAG	empty-window			Core
Core-ATR.339	ATR	0.42576	0.0028772	0.011256	GCAGAGGTAAGTAATTTTTC	empty-window			Core
Core-ATR.34	ATR	-0.41365	0.070463	0.15526	AAAGTGCTAGCTGGTTGTGC	missense	p.S267N		Core
Core-ATR.340	ATR	0.13719	0.49217	0.6406	ACTTTATGCAGCTTTGAAAA	empty-window			Core
Core-ATR.341	ATR	0.047368	0.81114	0.88313	AGCTTTGAAAATGGAAAGTA	missense	p.A399V		Core
Core-ATR.342	ATR	0.57446	0.0028299	0.011106	GGAAAGTATGGAAATCATTG	empty-window			Core
Core-ATR.343	ATR	-0.73766	0.01155	0.03623	GATTCAATGCCAAACTCAAC	nonsense	p.Q412*		Core
Core-ATR.344	ATR	0.45854	0.0075409	0.025433	AACCTCAGCAGTAATAGTGA	missense	p.L420F p.NL419= p.L420F p.N419= p.L420F p.L420F p.L420=		Core
Core-ATR.345	ATR	0.033347	0.88159	0.93009	GTGATGGAATATCACCCAAA	empty-window			Core
Core-ATR.346	ATR	0.43372	0.01013	0.032511	AAGAGCACCAAAACAGACTG	missense	p.A444V p.P445S p.A444_P445delinsVS		Core
Core-ATR.347	ATR	-2.6652	3.7516e-05	0.00023724	TGAACCAAAAGAGCATATTA	nonsense	p.Q458* p.N457= p.Q458*		Core
Core-ATR.348	ATR	0.14303	0.36121	0.52187	CAGATTTCCCTTGAATACAG	missense	p.S476F		Core
Core-ATR.349	ATR	0.4693	0.0033626	0.012852	CCTGTTATTGAGATGTTAGA	empty-window			Core
Core-ATR.35	ATR	-0.1466	0.44898	0.60416	CTGTTAAAAAGCTAATTGCT	empty-window			Core
Core-ATR.350	ATR	-2.9543	1.2952e-08	1.8303e-07	GTTCTCATCAAAACATGAAC	missense	p.S508F p.S508_H509delinsFY p.H509Y		Core
Core-ATR.351	ATR	-0.43201	0.046314	0.11243	AACCTTCTGTAGTGATAACT	missense	p.P528S p.P528_S529delinsSF p.P528_S529delinsFF p.P528_S529delinsLF p.P528F p.P528L p.S529F		Core
Core-ATR.352	ATR	0.17048	0.40761	0.56606	AGTGATAACTTGGATGTCAT	empty-window			Core
Core-ATR.353	ATR	0.18961	0.38576	0.54524	GTTAGAATCTGTTCAGAAAC	empty-window			Core
Core-ATR.354	ATR	-2.9709	3.6063e-07	3.5326e-06	ATCTGTTCAGAAACTGGACC	nonsense	p.S553F p.S553_Q555delinsFV* p.Q555*		Core
Core-ATR.355	ATR	-2.3329	3.5691e-08	4.5013e-07	TGTTCAGAAACTGGACCTGG	nonsense	p.Q555*		Core
Core-ATR.356	ATR	0.56492	0.00024637	0.0012805	CCTGGAGGCAACCATTGATA	empty-window			Core
Core-ATR.357	ATR	-0.041384	0.83556	0.89982	GGAGGCAACCATTGATAAGG	missense	p.A561V		Core
Core-ATR.358	ATR	0.22559	0.18621	0.32389	GATGCTTTGATTTATATGCA	missense	p.A572V		Core
Core-ATR.359	ATR	-0.38122	0.047279	0.11407	TTCATTTGAAGATCATATCC	missense	p.S581L		Core
Core-ATR.36	ATR	-0.021716	0.93945	0.96649	TGTTAAAAAGCTAATTGCTA	empty-window			Core
Core-ATR.360	ATR	-0.005484	0.97894	0.98956	CATATCCTGGAAGATTTATG	synonymous	p.L587= p.I586= p.IL586=		Core
Core-ATR.361	ATR	0.23039	0.18195	0.31826	GTGGTATGCTCTCACTTCCA	empty-window			Core
Core-ATR.362	ATR	-0.052145	0.74845	0.84018	ATTTATTCCCATTCTGATGA	missense	p.S601F		Core
Core-ATR.363	ATR	0.18482	0.31148	0.47147	ATCTTCTAACATTAAGCTGT	missense	p.L617F p.L617F p.L618=		Core
Core-ATR.364	ATR	-5.221	1.058e-10	2.8814e-09	CAAGAAGAATATTCCTTGAG	empty-window			Core
Core-ATR.365	ATR	0.43076	0.017613	0.051568	GGAGAACAGCAGTTTACAAC	missense	p.T653I		Core
Core-ATR.366	ATR	-0.16366	0.45273	0.60704	GAGAACAGCAGTTTACAACT	missense	p.T653I		Core
Core-ATR.367	ATR	-0.19129	0.42807	0.58481	AGAGCTCCCATGAAGTAATC	missense	p.S663F p.SS662= p.S663F p.S662= p.S663F p.S663F p.S663=		Core
Core-ATR.368	ATR	-3.2316	4.3494e-10	9.6344e-09	GAGCTCCCATGAAGTAATCC	missense	p.S663F p.SS662= p.S663F p.H664Y p.H664Y p.S663_H664delinsFY p.S663_H664delinsFY p.S662= p.S663F p.S663_H664delinsFY p.S663_H664delinsFY p.S663F p.H664Y p.S663= p.H664Y		Core
Core-ATR.369	ATR	-0.65942	0.012821	0.0395	ATCCGGGCTAGTTGTGTTAG	missense	p.R668W p.A669V p.R668_A669delinsWV p.I667= p.R668W p.R668_A669delinsWV p.A669V		Core
Core-ATR.37	ATR	-0.052659	0.79476	0.87202	ATTGCTAGGGATTTAATTTT	missense	p.A248T		Core
Core-ATR.370	ATR	0.66747	7.7563e-06	5.7009e-05	AAAGAATTTGCTTCTATACT	empty-window			Core
Core-ATR.371	ATR	0.60629	2.254e-06	1.8783e-05	CAACTTGTCTGTACTCTTCA	missense	p.L714F		Core
Core-ATR.372	ATR	0.23847	0.15631	0.2846	ACAGAACCTTTCTCTGAACA	missense	p.P731F p.P731S p.P731L		Core
Core-ATR.373	ATR	0.044847	0.8123	0.88391	TTTCTCTGAACACGGACATG	missense	p.S733F p.S733F p.F732=		Core
Core-ATR.374	ATR	0.56217	8.4585e-05	0.00048882	GACATGTGGACCTCTTCTGT	missense	p.H737Y		Core
Core-ATR.375	ATR	0.54048	0.0026674	0.010575	ATACCTAGTCCAGTAAAACT	missense	p.P775F p.P775S p.P775L		Core
Core-ATR.376	ATR	-0.26042	0.19058	0.32926	ACAGATGTAAAAGCAGTTCT	empty-window			Core
Core-ATR.377	ATR	0.45848	0.0079527	0.02656	TGGAACTTTATTAAATTTAA	missense	p.T808I		Core
Core-ATR.378	ATR	-1.2437	5.2475e-05	0.00032033	TCCAGACAAAGATGTTAGAG	missense	p.P816L p.P816L p.D817=		Core
Core-ATR.379	ATR	0.82483	1.6009e-09	2.856e-08	GATGTTAGAGTGGCTTTTAG	empty-window			Core
Core-ATR.38	ATR	0.0065133	0.9707	0.98467	TGCATACTCATCAACTGCAA	missense	p.M199I p.S198_M199delinsNI p.S198N		Core
Core-ATR.380	ATR	0.41206	0.015047	0.045229	TGGAAATATCAAGCACATAT	empty-window			Core
Core-ATR.381	ATR	0.49129	0.00027271	0.0014034	CAAGCACATATTGGAATCCT	missense	p.H830Y p.H830Y p.H830=		Core
Core-ATR.382	ATR	0.61161	4.7392e-05	0.00029307	GAATCCTTGGACTCTGAAGA	missense	p.S834F p.S834F p.S834=		Core
Core-ATR.383	ATR	-0.02089	0.92895	0.9603	CTCTGAAGATGGATTTATAA	missense	p.S837F		Core
Core-ATR.384	ATR	0.071894	0.71797	0.82028	TGAAGATGGATTTATAAAGG	empty-window			Core
Core-ATR.385	ATR	0.51242	0.00099448	0.0044249	GCTTTTTGTCTTAAGAATGA	empty-window			Core
Core-ATR.386	ATR	-0.088848	0.68602	0.79503	ATCAAGAAATAATGAGCTGA	missense	p.S860L		Core
Core-ATR.387	ATR	-0.76822	0.0014055	0.0060051	GATACCTTGATTCTTACAAC	missense	p.T868I p.T868I p.T868=		Core
Core-ATR.388	ATR	-0.3569	0.076881	0.16654	ATACCTTGATTCTTACAACA	missense	p.T868I p.T868I p.T868=		Core
Core-ATR.389	ATR	-0.34677	0.082677	0.17563	TACCTTGATTCTTACAACAG	missense	p.T868I p.T868I p.T868=		Core
Core-ATR.39	ATR	0.008545	0.9634	0.98044	CATCTAATTGACTTAAAAAT	missense	p.D183N		Core
Core-ATR.390	ATR	0.31488	0.07987	0.17138	ATTCTTACAACAGGGGATAT	missense	p.L871_T872delinsFI p.L871F p.T872I		Core
Core-ATR.391	ATR	-0.33004	0.20726	0.35088	TTACAACAGGGGATATTGGA	missense	p.T872_T873delinsII p.T872I p.T873I		Core
Core-ATR.392	ATR	-0.055817	0.77047	0.85468	GGGATATTGGAAGGTATACT	empty-window			Core
Core-ATR.393	ATR	0.0765	0.68101	0.79135	TAGGGCCGCAAAAGGAGATT	missense	p.A879= p.A879V		Core
Core-ATR.394	ATR	-1.6789	2.2815e-07	2.3492e-06	TCCAAGTCAGCATCTGTCTC	missense	p.S900L p.S898= p.S900L		Core
Core-ATR.395	ATR	0.41646	0.054236	0.12666	ATACACAGAAATTAGAGCTC	missense	p.T909I p.Y908= p.T909I		Core
Core-ATR.396	ATR	-0.39694	0.041143	0.10207	GTATAAGAAACCCATCTGTC	empty-window			Core
Core-ATR.397	ATR	-0.57045	0.047546	0.1146	TGACGTGCGAAAACAAGATG	nonsense	p.D958= p.R960* p.R960*		Core
Core-ATR.398	ATR	-0.014227	0.94346	0.9692	TGTGGCTCACCAGAGAGAAA	missense	p.A965_H966delinsVY p.A965V p.H966Y		Core
Core-ATR.399	ATR	0.42459	0.0028638	0.011212	TCTGCTCTCATTCGAACTTT	missense	p.A1012_L1013delinsVF p.A1012V p.L1013F		Core
Core-ATR.4	ATR	0.64304	4.2528e-06	3.3183e-05	CTGCCCAGCTCCCGCAGGGC	missense	p.G19S p.G19N p.G19D p.L18= p.G19N p.G19S p.G19D		Core
Core-ATR.40	ATR	0.35996	0.023752	0.06575	AAAAATCGGCTCATGACCAC	missense	p.R177Q		Core
Core-ATR.400	ATR	0.29503	0.041573	0.10286	CAAATATATTTTTTCTCATT	empty-window			Core
Core-ATR.401	ATR	0.014761	0.94543	0.97009	ACGTGCCCTTCATTATCTGA	missense	p.A1052V p.A1052_L1053delinsVF p.L1053F p.A1052= p.A1052V p.L1053F p.A1052_L1053delinsVF		Core
Core-ATR.402	ATR	0.13585	0.52473	0.66783	GAATGAAACAGAAATTGAAC	empty-window			Core
Core-ATR.403	ATR	-0.27066	0.26763	0.42258	AATGAAACAGAAATTGAACT	missense	p.T1060I		Core
Core-ATR.404	ATR	-0.62132	0.017924	0.052275	ATGAAACAGAAATTGAACTG	missense	p.T1060I		Core
Core-ATR.405	ATR	0.19571	0.23737	0.38816	CTGTTGAGACAAGATTTCCA	empty-window			Core
Core-ATR.406	ATR	-0.20249	0.38234	0.54239	AATGAATTATTGCTGCGTAT	empty-window			Core
Core-ATR.407	ATR	-0.048017	0.85603	0.9142	TATTGGAGAACACTATCAAC	empty-window			Core
Core-ATR.408	ATR	-0.58694	0.026164	0.071152	CACTATCAACAGGTTTTTAA	nonsense	p.Q1088* p.H1086= p.Q1088*		Core
Core-ATR.409	ATR	-0.40884	0.05305	0.12479	ATCCAGTGATGATCCATATC	missense	p.S1102= p.S1102F p.S1102F		Core
Core-ATR.41	ATR	0.3096	0.044837	0.10966	GACCCATCACATTTCTTCTA	missense	p.G166D p.G166N p.G166S p.M165_G166delinsIN p.M165_G166delinsIS p.M165I p.M165_G166delinsIN p.M165_G166delinsIS p.M165I p.G166N p.G166S p.M165_G166delinsID p.G166D p.V164= p.M165_G166delinsID		Core
Core-ATR.410	ATR	-0.20477	0.34065	0.5005	TCCAGTGATGATCCATATCA	synonymous	p.S1102=		Core
Core-ATR.411	ATR	0.47616	0.0051688	0.018358	TATCATATCACCTGAACTGA	synonymous	p.I1113=		Core
Core-ATR.412	ATR	-3.0616	5.0722e-10	1.0914e-08	TATCACCTGAACTGATGGTA	missense	p.P1116S p.S1115L p.S1115_P1116delinsLL p.S1115_P1116delinsLF p.S1115_P1116delinsLS p.P1116F p.P1116L		Core
Core-ATR.413	ATR	0.77944	1.3101e-08	1.8459e-07	TTATTTACAACCCAAATTGT	nonsense	p.Q1124*		Core
Core-ATR.414	ATR	0.9037	6.7343e-10	1.3805e-08	TATTTACAACCCAAATTGTT	nonsense	p.Q1124*		Core
Core-ATR.415	ATR	-0.07834	0.68077	0.79115	ACCCAAATTGTTGGGCATTT	missense	p.P1125L p.P1125= p.P1125L		Core
Core-ATR.416	ATR	0.38279	0.041969	0.10366	CAGTTACTGAGCTCTAGTGT	synonymous	p.L1139=		Core
Core-ATR.417	ATR	0.06153	0.77378	0.85676	TGGCATTGAAGATAAGAAAA	synonymous	p.G1144=		Core
Core-ATR.418	ATR	0.52134	0.0019534	0.0080527	GAAGATAAGAAAATGGTAAG	empty-window			Core
Core-ATR.419	ATR	-0.24794	0.26419	0.41866	GATGTCTTTGATGAAGTTAA	missense	p.S1157F		Core
Core-ATR.42	ATR	-0.11925	0.51006	0.65489	CCATCACATTTCTTCTATGG	missense	p.V164M p.V164I p.V164=		Core
Core-ATR.420	ATR	-0.58555	0.0079734	0.026621	ATGTCTTTGATGAAGTTAAT	missense	p.S1157F		Core
Core-ATR.421	ATR	0.13435	0.49387	0.64139	CCAAACATGTCAGTTCTGTG	missense	p.H1166Y		Core
Core-ATR.422	ATR	-0.25537	0.22345	0.37099	CAAACATGTCAGTTCTGTGA	missense	p.H1166Y		Core
Core-ATR.423	ATR	-2.682	1.0258e-08	1.4943e-07	ATGATGACCACACTGAGAAC	missense	p.T1176I		Core
Core-ATR.424	ATR	-0.85028	0.0003017	0.0015329	GAGAACTGGCCTTCGATTCA	missense	p.T1180I		Core
Core-ATR.425	ATR	-0.64215	0.0059667	0.020841	ATTTTCCTGAATTGTGTTGC	missense	p.P1189F p.P1189S p.P1189L		Core
Core-ATR.426	ATR	0.37566	0.00868	0.028583	GGACTGCTTTGTTCGCTGCC	synonymous	p.DC1197= p.D1197= p.C1198=		Core
Core-ATR.427	ATR	0.50475	0.0009775	0.0043597	CTGCCTGGATCATGCTTGTC	synonymous	p.CL1202= p.C1202= p.L1203=		Core
Core-ATR.428	ATR	-0.058313	0.75209	0.84268	TGCCTGGATCATGCTTGTCT	synonymous	p.CL1202= p.C1202= p.L1203=		Core
Core-ATR.429	ATR	0.56009	0.0019274	0.007966	ACTACCTCATAATTGAAAAC	missense	p.L1237F p.YL1236= p.L1237F p.Y1236= p.L1237F p.L1237F p.L1237=		Core
Core-ATR.43	ATR	-0.034427	0.87302	0.92486	GTGAGTACCCCAAAAATAGC	missense	p.V144I		Core
Core-ATR.430	ATR	-0.55838	0.012053	0.03749	AAAGATAAAAGCCGTTCTCC	empty-window			Core
Core-ATR.431	ATR	-2.5877	2.234e-08	2.9598e-07	CGTTCTCCAGGAATACAGAA	nonsense	p.L1268= p.L1268F p.Q1269* p.L1268_Q1269delinsF* p.L1268_Q1269delinsF* p.L1268F		Core
Core-ATR.432	ATR	-1.9153	1.7646e-08	2.3827e-07	AACTCTTCAGCTCTCTATGA	nonsense	p.T1284_L1285delinsIF p.T1284_Q1286delinsIL* p.T1284_Q1286delinsIF* p.T1284I p.L1285_Q1286delinsF* p.L1285F p.Q1286*		Core
Core-ATR.433	ATR	-0.30933	0.12952	0.2468	TCATGCTCTTACAAGCTTGA	missense	p.A1303_L1304delinsVF p.A1303V p.L1304F		Core
Core-ATR.434	ATR	-0.13818	0.51303	0.65754	GGAAACCTTGTATAAAAATC	missense	p.T1310I p.T1310I p.T1310=		Core
Core-ATR.435	ATR	-0.93371	0.00047332	0.0022894	AGAACCTATTATCTCACAGT	missense	p.P1330S p.P1330L p.P1330F		Core
Core-ATR.436	ATR	0.45114	0.0062177	0.021537	TTGGTGACAGTGCTTTTGAA	missense	p.T1337I		Core
Core-ATR.437	ATR	0.259	0.20153	0.34361	AAGATGCAAACTCTCAAGCT	missense	p.A1346V		Core
Core-ATR.438	ATR	-1.9985	4.1114e-10	9.2159e-09	CTCAAGCTCGGTTGCTCTGT	nonsense	p.A1350V p.Q1349_A1350delins* p.Q1349*		Core
Core-ATR.439	ATR	-1.8014	7.6152e-08	8.8792e-07	TCAAGCTCGGTTGCTCTGTG	missense	p.A1350V p.R1351W p.A1350_R1351delinsVW		Core
Core-ATR.44	ATR	-0.29855	0.28681	0.44526	TTTCTTGTGTAACAAATGAC	synonymous	p.K121=		Core
Core-ATR.440	ATR	-0.13298	0.41834	0.57563	TTGCTCTGTGGGGAATGTTT	missense	p.L1353F p.L1353F p.L1353=		Core
Core-ATR.441	ATR	0.011684	0.95453	0.97582	TGCTCTGTGGGGAATGTTTA	missense	p.L1353F p.L1353F p.L1353=		Core
Core-ATR.442	ATR	0.49101	0.0013809	0.0059109	GCTCTGTGGGGAATGTTTAG	synonymous	p.L1353=		Core
Core-ATR.443	ATR	0.17829	0.2684	0.42295	TGGGGAATGTTTAGGGGAAT	empty-window			Core
Core-ATR.444	ATR	0.44281	0.009946	0.032004	GGGGAATGTTTAGGGGAATT	empty-window			Core
Core-ATR.445	ATR	0.46826	0.0098133	0.031658	GGGAATGTTTAGGGGAATTG	empty-window			Core
Core-ATR.446	ATR	-1.4038	3.3161e-05	0.0002139	GGAATGTTTAGGGGAATTGG	empty-window			Core
Core-ATR.447	ATR	-0.10173	0.61438	0.73787	GAATTGGGGGCGATAGATCC	empty-window			Core
Core-ATR.448	ATR	-0.2002	0.35536	0.51619	TTCTCAACAACTGAAACTCA	missense	p.F1371= p.T1373I p.S1372L p.T1373I p.S1372_T1373delinsLI p.S1372_T1373delinsLI p.S1372L		Core
Core-ATR.449	ATR	-0.028991	0.89233	0.93808	AGGAAAAGATTTTACATTTG	empty-window			Core
Core-ATR.45	ATR	0.81127	3.0597e-06	2.4783e-05	CTTGTGTAACAAATGACAGG	empty-window			Core
Core-ATR.450	ATR	0.15918	0.41016	0.56834	TTTACATTTGTGGTAAGTAG	missense	p.T1382I		Core
Core-ATR.451	ATR	0.67118	4.4508e-07	4.2672e-06	TGTGGTAAGTAGTGGAAATT	empty-window			Core
Core-ATR.452	ATR	0.16709	0.35651	0.51746	GAAGATTCAAGCTTTGCCTA	missense	p.S1390L		Core
Core-ATR.453	ATR	0.44146	0.004437	0.01618	CTTTGCCTATGGATTATTGA	missense	p.A1393= p.A1393V p.A1393V		Core
Core-ATR.454	ATR	0.08879	0.61038	0.73547	TTCAGCTGCCTATGCCATTC	missense	p.S1416L p.S1416_A1417delinsLV p.A1417V		Core
Core-ATR.455	ATR	-0.40331	0.061978	0.14055	CTATGCCATTCAGGTAAGAG	missense	p.A1420V p.A1420V p.A1420=		Core
Core-ATR.456	ATR	-0.0078487	0.97045	0.98466	TATTTATGACTGTAGAGAGA	empty-window			Core
Core-ATR.457	ATR	-0.13344	0.58587	0.71739	TGTAGAGAGATGGAGACCAA	empty-window			Core
Core-ATR.458	ATR	0.31936	0.056341	0.13033	GAGATGGAGACCAACGGCCC	empty-window			Core
Core-ATR.459	ATR	-0.051433	0.92096	0.95554	ACGGCCCAGGTCACCAATTG				Core
Core-ATR.46	ATR	-0.7942	0.0054171	0.019114	TTGTGTAACAAATGACAGGA	empty-window			Core
Core-ATR.460	ATR	0.37277	0.0098305	0.031701	GCCCAGGTCACCAATTGTGG	missense	p.P1438S p.P1438L p.P1438L		Core
Core-ATR.461	ATR	0.62771	4.49e-05	0.00027939	GGAGATTTCCTGAGCATGTT	empty-window			Core
Core-ATR.462	ATR	-1.1589	5.7899e-06	4.3604e-05	GAGATTTCCTGAGCATGTTC	missense	p.P1447S		Core
Core-ATR.463	ATR	-2.7528	2.6301e-10	6.2695e-09	TAGAACCTCATCTAAATACC	missense	p.P1456F p.P1456S p.P1456L		Core
Core-ATR.464	ATR	0.76539	1.4649e-06	1.2724e-05	CATCTAAATACCAGGTATGT	synonymous	p.L1458=		Core
Core-ATR.466	ATR	-1.4407	2.9018e-05	0.00019011	CAGAAGTCAACCGATTGGTC	missense	p.S1468L		Core
Core-ATR.467	ATR	-0.13739	0.46957	0.62156	GCCAATTTACTTAAGTAAAT	missense	p.P1477L		Core
Core-ATR.468	ATR	-0.23921	0.30789	0.46747	CCAATTTACTTAAGTAAATT	empty-window			Core
Core-ATR.469	ATR	0.29692	0.11952	0.23169	TGGGTAGTAACTTTGCAGAA	empty-window			Core
Core-ATR.47	ATR	-0.87069	0.0001273	0.00070847	TCATACTCCTCAGTCTGTTT	splice	p.E450K		Core
Core-ATR.470	ATR	0.22515	0.23528	0.38552	TTGCAGAATGGTCAGCATCT	missense	p.A1488V		Core
Core-ATR.471	ATR	0.29642	0.073689	0.16095	TGCAGAATGGTCAGCATCTT	missense	p.A1488V		Core
Core-ATR.472	ATR	0.10233	0.64134	0.76012	GAATGGTCAGCATCTTGGGC	missense	p.S1491L		Core
Core-ATR.473	ATR	-0.14736	0.5174	0.66164	GGCAGGTTATCTTATTACAA	missense	p.A1495V		Core
Core-ATR.474	ATR	-1.5841	2.3219e-05	0.000155	CTATCTTCTTCCACATATTC	missense	p.L1528_L1529delinsFF p.L1528F p.L1529F		Core
Core-ATR.475	ATR	0.050278	0.8155	0.88552	TATTCTGGTGTATGTCTTAC	synonymous	p.L1533=		Core
Core-ATR.476	ATR	-0.10265	0.62162	0.74377	ATTCTGGTGTATGTCTTACT	synonymous	p.L1533=		Core
Core-ATR.477	ATR	-1.9022	4.5022e-06	3.4769e-05	TTGTAATCAAGAAGATCAGC	nonsense	p.Q1542*		Core
Core-ATR.478	ATR	-1.3801	0.00011981	0.0006704	TAATCAAGAAGATCAGCAGG	nonsense	p.Q1542*		Core
Core-ATR.479	ATR	0.76183	9.2087e-07	8.2729e-06	ATAGGTTTATGCAGAAATTA	empty-window			Core
Core-ATR.48	ATR	-0.20909	0.30905	0.4686	TGTTTTGGTGCTCTTTTAGA	empty-window			Core
Core-ATR.480	ATR	-0.15698	0.44212	0.59806	TGCTTGACCATCTCACACAG	missense	p.D1586= p.L1585F p.L1585F		Core
Core-ATR.481	ATR	-0.058492	0.73365	0.83092	GCTTGACCATCTCACACAGT	missense	p.D1586= p.H1587Y p.H1587Y		Core
Core-ATR.482	ATR	-0.11645	0.5794	0.71186	ACCATCTCACACAGTGGGCA	missense	p.H1587_L1588delinsYF p.H1587Y p.H1587_L1588delinsYF p.H1587Y p.L1588F p.L1588F p.L1588=		Core
Core-ATR.483	ATR	0.21145	0.27586	0.43229	GTGGGCAAGGCACAAATTTC	missense	p.A1592V		Core
Core-ATR.484	ATR	0.41907	0.062999	0.14235	CAGCAAATCAAACAGAAATA	synonymous	p.S1607=		Core
Core-ATR.485	ATR	0.48248	0.0046037	0.01668	CAGAAATAAGGTAGACTCAA	empty-window			Core
Core-ATR.486	ATR	0.18918	0.30201	0.46108	AGAAATAAGGTAGACTCAAT	empty-window			Core
Core-ATR.487	ATR	-0.3473	0.11862	0.23043	TTTTCTAGACCTCATACCCC	synonymous	p.L1633=		Core
Core-ATR.488	ATR	0.15463	0.45776	0.61174	CCTCATACCCCAGGATACTC	missense	p.P1637S p.L1635= p.P1637S		Core
Core-ATR.489	ATR	0.26912	0.20739	0.351	AGAAAAGAAGCAAAATATTC	empty-window			Core
Core-ATR.49	ATR	-0.55554	0.011435	0.035935	GTTTTGGTGCTCTTTTAGAA	empty-window			Core
Core-ATR.490	ATR	0.14626	0.40554	0.56394	CAAAATATTCAGGAACATCT	empty-window			Core
Core-ATR.491	ATR	-0.35512	0.068749	0.15229	GGAACATCTTGGATTTTTAC	missense	p.L1673F p.H1672_L1673delinsYF p.H1672Y		Core
Core-ATR.492	ATR	-0.11922	0.54502	0.68461	GCTGCTATGCATGAACCTGA	missense	p.A1682V		Core
Core-ATR.493	ATR	-0.23902	0.278	0.43426	TATGCATGAACCTGATGGAG	missense	p.H1684Y		Core
Core-ATR.494	ATR	-0.069304	0.72505	0.82409	CATGAACCTGATGGAGTGGC	missense	p.P1686L p.P1686S p.P1686F		Core
Core-ATR.495	ATR	-0.16164	0.42054	0.57782	CGGAGTCAGTGCAATTAGAA	synonymous	p.V1692=		Core
Core-ATR.496	ATR	-0.40105	0.096044	0.19657	ATCCTTGAACATGAAAGCCT	missense	p.L1707F p.I1706= p.L1707F		Core
Core-ATR.497	ATR	-0.149	0.46957	0.62156	ATGAAAGCCTTGGCTTGCTG	synonymous	p.S1711=	B/LB	Core
Core-ATR.498	ATR	0.17699	0.35839	0.5193	TGAAAGCCTTGGCTTGCTGA	missense	p.S1711= p.L1712F p.L1712F		Core
Core-ATR.499	ATR	-0.48064	0.019716	0.05645	ATGCCACTGCTTGTTATGAC	missense	p.A1718V p.A1718_T1719delinsVI p.A1718_T1719delinsVI p.A1718V p.T1719I p.A1718= p.T1719I		Core
Core-ATR.5	ATR	-0.10426	0.55608	0.69349	TGCCCAGCTCCCGCAGGGCG	missense	p.E17= p.G19S p.G19S p.G19S p.G19N p.G19D p.G19N p.G19D p.EL17= p.L18= p.G19N p.G19S p.G19D		Core
Core-ATR.50	ATR	0.60604	4.8349e-05	0.00029773	TTCCATCACTATTACTGCTG	missense	p.D425N p.D425_G426delinsNR p.D425_G426delinsNK p.D425_G426delinsNE p.G426K p.G426R p.G426E		Core
Core-ATR.500	ATR	0.73647	3.3907e-08	4.3004e-07	TGCCACTGCTTGTTATGACA	missense	p.A1718V p.A1718_T1719delinsVI p.A1718_T1719delinsVI p.A1718V p.T1719I p.A1718= p.T1719I		Core
Core-ATR.501	ATR	-4.4524	9.3424e-10	1.8287e-08	TATTCAGCTAGAACCAGACC	nonsense	p.Q1727* p.Q1727* p.L1728=		Core
Core-ATR.502	ATR	0.32526	0.10856	0.21535	TTCTAGATCATTCATTATCA	non-coding			Core
Core-ATR.503	ATR	-1.2561	4.7632e-05	0.00029379	GGTGTAGTAAAGTCCATGTT	empty-window			Core
Core-ATR.504	ATR	-2.7293	2.4541e-11	8.6469e-10	GTAAAGTCCATGTTAGGTCT	missense	p.S1742F		Core
Core-ATR.505	ATR	-0.54075	0.0052777	0.018701	GCTGTCTACTGTTATCACTC	missense	p.S1750F		Core
Core-ATR.506	ATR	0.47025	0.0078706	0.02634	ACTGTTATCACTCAGGTGAA	empty-window			Core
Core-ATR.507	ATR	0.27993	0.11658	0.22765	TGAATGGAGTGCATGCTAAC	empty-window			Core
Core-ATR.508	ATR	-0.64014	0.017783	0.051944	TGAATTAAACACGTACAGAG	empty-window			Core
Core-ATR.509	ATR	0.49761	0.01199	0.037355	CGTACAGAGTGGAAGCAGCT	synonymous	p.Y1773=		Core
Core-ATR.51	ATR	0.34992	0.026373	0.071579	TGAGGTTTTCCTGTTGAGTT	empty-window			Core
Core-ATR.510	ATR	-1.6158	8.5987e-08	9.8598e-07	CAGCTTGGAAATTGTCACAG	missense	p.A1778V		Core
Core-ATR.511	ATR	0.53974	0.00046836	0.0022713	AGCTTGGAAATTGTCACAGT	missense	p.A1778V		Core
Core-ATR.512	ATR	0.44148	0.0042705	0.015714	GAAATTGTCACAGTGGGATT	empty-window			Core
Core-ATR.513	ATR	-0.30658	0.18565	0.32318	ATTGTCACAGTGGGATTTGG	nonsense	p.Q1783* p.S1782L p.S1782_Q1783delinsL*		Core
Core-ATR.514	ATR	-0.052329	0.80483	0.87828	GGATTTGGTGGAAAACTATT	empty-window			Core
Core-ATR.515	ATR	-0.78147	0.008482	0.028054	GTGGAAAACTATTTGGCAGC	empty-window			Core
Core-ATR.516	ATR	-0.11862	0.55027	0.68867	CAGATGGAAAATCTACAACA	empty-window			Core
Core-ATR.517	ATR	-0.59515	0.055877	0.12955	TACAACATGGAGTGTCAGAC	missense	p.T1798_T1799delinsII p.T1798I p.T1799I		Core
Core-ATR.518	ATR	-0.33384	0.23543	0.38571	ACAACATGGAGTGTCAGACT	missense	p.T1799I		Core
Core-ATR.519	ATR	-0.049087	0.81234	0.88391	TCAGCTGCAAGCTTTGAAAG	missense	p.A1836_A1837delinsVV p.A1836V p.A1837V		Core
Core-ATR.52	ATR	-0.11336	0.63661	0.75611	ATTTTCAAAGCTGCATAAAG	synonymous	p.L400=		Core
Core-ATR.520	ATR	-0.49013	0.059287	0.13549	GAAAGAGGCTCCTACCAACG	empty-window			Core
Core-ATR.521	ATR	-2.1048	1.4018e-07	1.5128e-06	GAGGATATGAATATATTGTG	empty-window			Core
Core-ATR.522	ATR	0.51292	0.0003522	0.0017617	GAATATATTGTGAGGTATTT	empty-window			Core
Core-ATR.523	ATR	-0.62251	0.011748	0.03674	ATTGCACATGTTATGTGAGT	missense	p.H1855Y p.H1855Y p.H1855=		Core
Core-ATR.524	ATR	0.30897	0.10391	0.20817	CCACTTTTCCAGCATTCTCC	missense	p.L1867F		Core
Core-ATR.525	ATR	-1.6757	3.6792e-06	2.9132e-05	CTCAAGAAGATTCTCTAAAC	nonsense	p.Q1877*		Core
Core-ATR.526	ATR	-0.97726	0.00012157	0.00067854	TCAAGAAGATTCTCTAAACT	empty-window			Core
Core-ATR.527	ATR	-0.46281	0.027015	0.072992	CCAGAATTCCTACAGAGCCA	empty-window			Core
Core-ATR.528	ATR	0.43756	0.0045634	0.016565	CAGAGCCAAGGAGCCTATCC	missense	p.A1896V p.A1896V p.A1896=		Core
Core-ATR.529	ATR	0.40832	0.010369	0.033119	AGGAGCCTATCCTGGCTCTC	missense	p.P1899L p.P1899F p.P1899S		Core
Core-ATR.53	ATR	-0.15045	0.49375	0.64139	TTTTCAAAGCTGCATAAAGT	synonymous	p.L400=		Core
Core-ATR.530	ATR	-0.81302	0.00082159	0.0037337	AGCCTATCCTGGCTCTCCGG	missense	p.I1900= p.P1899L p.P1899S p.P1899F p.P1899F p.P1899S p.P1899L		Core
Core-ATR.531	ATR	0.15197	0.40905	0.56722	GCCTATCCTGGCTCTCCGGA	missense	p.I1900= p.P1899L p.P1899L p.P1899L p.P1899L p.IL1900= p.L1901=		Core
Core-ATR.532	ATR	-0.28095	0.21686	0.36267	CTTTACTAAGCCTCAACAAA	synonymous	p.L1908=		Core
Core-ATR.533	ATR	-0.080253	0.6901	0.7984	TAGACCAGATTACAATGAAA	missense	p.P1914S p.P1914L p.P1914L		Core
Core-ATR.534	ATR	0.19245	0.27636	0.43259	CCAGATTACAATGAAATGGT	empty-window			Core
Core-ATR.535	ATR	-0.12593	0.53306	0.67387	ATGAAATGGTTGGAGAATGC	empty-window			Core
Core-ATR.536	ATR	0.0076503	0.96692	0.98247	AATGCTGGCTGCAGAGTGCC	synonymous	p.C1923=		Core
Core-ATR.537	ATR	-0.28922	0.17507	0.30924	ATGCTGGCTGCAGAGTGCCA	synonymous	p.CWL1923= p.C1923= p.L1925=		Core
Core-ATR.538	ATR	0.35446	0.088566	0.18509	GAGTGCCAGGGTAGCTAGAA	missense	p.A1928V p.A1928V p.A1928=		Core
Core-ATR.539	ATR	0.41001	0.03218	0.084203	GCCAGGGTAGCTAGAAAGGC	synonymous	p.A1928=		Core
Core-ATR.54	ATR	-2.6108	6.276e-09	9.5367e-08	CCTTCTAACATCTCAATAAC	missense	p.E491K		Core
Core-ATR.540	ATR	-0.21818	0.29749	0.45599	TACAATGCTCTCCTTAATGC	missense	p.Y1941= p.A1943V p.A1943V		Core
Core-ATR.541	ATR	-0.039105	0.84772	0.9077	ACAATGCTCTCCTTAATGCA	missense	p.A1943V		Core
Core-ATR.542	ATR	-0.11352	0.62366	0.74503	CAATGCTCTCCTTAATGCAG	missense	p.A1943_L1944delinsVF p.A1943V p.L1944F		Core
Core-ATR.543	ATR	0.18311	0.48638	0.6356	ACGACTCGCTGAACTGTACG	missense	p.L1952= p.L1952F p.L1952F		Core
Core-ATR.544	ATR	0.21581	0.22112	0.36788	TCGCTGAACTGTACGTGGAA	missense	p.A1953V		Core
Core-ATR.545	ATR	-0.026359	0.88425	0.93211	CGCTGAACTGTACGTGGAAA	missense	p.A1953V p.A1953V p.L1955=		Core
Core-ATR.546	ATR	0.68425	0.00011376	0.00063941	TGTACGTGGAAAGGGCAAAG	synonymous	p.Y1956=	B/LB	Core
Core-ATR.547	ATR	-0.049165	0.82822	0.89532	TGGAAAGGGCAAAGTGGCTC	empty-window			Core
Core-ATR.548	ATR	-0.76182	0.0025634	0.01022	GGCAAAGTGGCTCTGGTCCA	missense	p.A1960V		Core
Core-ATR.549	ATR	0.55111	0.00033552	0.0016888	GTGGCTCTGGTCCAAGGTAA	missense	p.L1963= p.L1963F p.L1963F		Core
Core-ATR.55	ATR	0.32182	0.036469	0.092862	TCTTTAGGCCACTGTATTCA	empty-window			Core
Core-ATR.550	ATR	-0.12436	0.54198	0.68179	TCTGGTCCAAGGTAATGGCC	missense	p.S1965F p.S1965F p.S1965=		Core
Core-ATR.551	ATR	0.31299	0.092519	0.19126	CTGGTCCAAGGTAATGGCCA	missense	p.S1965F p.S1965F p.S1965=		Core
Core-ATR.552	ATR	0.23882	0.23328	0.38291	CTTTTAGGGTGATGTTCACC	empty-window			Core
Core-ATR.553	ATR	0.0061146	0.97488	0.98696	GCACTAATTGTTCTTCAAAA	synonymous	p.L1973=		Core
Core-ATR.554	ATR	-0.3584	0.086444	0.18177	TGAAAATGAAACCCCACCTG	empty-window			Core
Core-ATR.555	ATR	0.20256	0.23227	0.38182	GAAAATGAAACCCCACCTGA	empty-window			Core
Core-ATR.556	ATR	0.51003	0.0014785	0.0062741	GGTAAGAACATGTTAATCCA	empty-window			Core
Core-ATR.558	ATR	-1.5312	2.5039e-06	2.0592e-05	GGTCGAGCTATGCTACTAGT	nonsense	p.R2001_A2002delins* p.R2001* p.A2002V		Core
Core-ATR.559	ATR	0.09724	0.61341	0.73717	GCTACTAGTGGGCCGATTTA	synonymous	p.L2005=		Core
Core-ATR.56	ATR	0.20236	0.23295	0.38254	CTTTAGGCCACTGTATTCAA	missense	p.G481D		Core
Core-ATR.560	ATR	0.037377	0.86589	0.92086	TGCAATTATGAAAAAATATA	missense	p.A2020V		Core
Core-ATR.561	ATR	0.43285	0.0022584	0.0091384	TGACCGCGTGCCTGCCAGAA	missense	p.T2029= p.T2029_A2030delinsIV p.T2029_A2030delinsIV p.T2029I p.T2029I p.A2030V p.A2030V		Core
Core-ATR.562	ATR	0.08393	0.64541	0.7632	GACCGCGTGCCTGCCAGAAT	missense	p.T2029= p.T2029_A2030delinsIV p.T2029_A2030delinsIV p.T2029I p.T2029I p.A2030V p.A2030V		Core
Core-ATR.563	ATR	0.025342	0.89392	0.93933	CGCGTGCCTGCCAGAATGGG	missense	p.C2031= p.A2030V p.A2030V p.A2030V p.A2030V p.L2032= p.CL2031=		Core
Core-ATR.564	ATR	-0.2358	0.30761	0.46711	TGCCTGCCAGAATGGGAGGA	missense	p.C2031= p.P2033S p.P2033S p.P2033L p.P2033L p.L2032= p.CL2031= p.P2033S p.P2033L p.P2033L p.P2033L p.P2033L		Core
Core-ATR.565	ATR	-1.8939	2.1387e-07	2.2225e-06	GCCTGCCAGAATGGGAGGAT	missense	p.P2033S p.P2033S p.P2033L p.P2033L p.L2032= p.P2033L p.P2033L		Core
Core-ATR.566	ATR	0.062249	0.70405	0.80928	CTATGACAAATTGATGCCCA	synonymous	p.D2047=		Core
Core-ATR.567	ATR	0.29987	0.099079	0.20094	CATGGTCACAGACAACAAAA	synonymous	p.V2053=		Core
Core-ATR.568	ATR	0.21729	0.29648	0.45487	GACAACAAAATGGAAAAGCA	synonymous	p.D2055= p.N2056= p.DN2055=		Core
Core-ATR.569	ATR	-1.3459	2.1277e-05	0.00014322	AAAAGCAAGGTGATCTCATC	nonsense	p.Q2061*		Core
Core-ATR.57	ATR	0.46088	0.0014113	0.0060206	TGTATTCAAGGGAAATCTGA	missense	p.E478K		Core
Core-ATR.570	ATR	0.18308	0.26367	0.41808	CGGTATATAGTTCTTCATTT	empty-window			Core
Core-ATR.571	ATR	-0.15554	0.45386	0.60804	ATATAGTTCTTCATTTTGGC	empty-window			Core
Core-ATR.572	ATR	0.092026	0.59698	0.72593	AATTGCAGATCTCTACAATA	non-coding			Core
Core-ATR.573	ATR	-3.5747	2.4361e-07	2.4925e-06	TGCCACGAATGTTAACTCTA	nonsense	p.P2088L p.P2088_R2089delinsS* p.P2088_R2089delinsL* p.P2088S p.P2088_R2089delinsL* p.P2088L p.R2089*		Core
Core-ATR.574	ATR	-0.14001	0.46511	0.61783	TTAACTCTATGGCTTGATTA	missense	p.L2093= p.T2092I p.T2092I		Core
Core-ATR.575	ATR	-0.86656	0.0032453	0.012467	ATGGCTTGATTATGGTACAA	missense	p.L2095F		Core
Core-ATR.576	ATR	0.50883	0.0060492	0.02108	ATGGTACAAAGGCATATGAA	missense	p.T2099I		Core
Core-ATR.577	ATR	-0.38359	0.10086	0.20359	TGGTACAAAGGCATATGAAT	missense	p.T2099I		Core
Core-ATR.578	ATR	-0.10023	0.6294	0.75023	AAGGCATATGAATGGGAAAA	missense	p.A2101V		Core
Core-ATR.579	ATR	0.10702	0.54042	0.68027	GCTCCGATCGTGTACAAATG	missense	p.S2110= p.S2110F p.S2110F		Core
Core-ATR.58	ATR	0.20214	0.32064	0.48024	GTATTCAAGGGAAATCTGAA	missense	p.E478K		Core
Core-ATR.580	ATR	-0.46189	0.052869	0.12453	TGTACAAATGAGGAATGATT	nonsense	p.Q2114*		Core
Core-ATR.581	ATR	0.15074	0.42821	0.58481	GTACAAATGAGGAATGATTT	nonsense	p.Q2114*		Core
Core-ATR.582	ATR	-0.078387	0.73647	0.83295	TGATTTGGGTAAAATAAACA	empty-window			Core
Core-ATR.583	ATR	0.42169	0.0044182	0.016132	TGAAGTTTTTGTTGTCTTGA	empty-window			Core
Core-ATR.585	ATR	-0.38541	0.13816	0.25868	GATGATGACAGCTGTGTCAA	empty-window			Core
Core-ATR.586	ATR	0.36191	0.085634	0.1805	ACAGCTGTGTCAAAGGTAAA	missense	p.A2181V		Core
Core-ATR.587	ATR	-0.35518	0.11711	0.22836	CAGCTGTGTCAAAGGTAAAA	missense	p.A2181V		Core
Core-ATR.588	ATR	-0.97736	0.00036046	0.0017967	CATGCGTGTGAACAGATGCA	missense	p.R2190C		Core
Core-ATR.589	ATR	0.48091	0.0014485	0.0061652	AAATCCTTAGAGAAGTTTGT	missense	p.S2207= p.S2207F p.S2207F		Core
Core-ATR.59	ATR	-0.20147	0.30658	0.46586	CACTCCATAATATGCTCTTT	nonsense	p.S464N p.W463_S464delins* p.W463* p.W463_S464delins* p.W463* p.W463_S464delins* p.W463*		Core
Core-ATR.590	ATR	-0.18062	0.46885	0.62097	TCTAGAATTGTGCAATAAAC	empty-window			Core
Core-ATR.591	ATR	0.34227	0.16422	0.29527	TTTTAAAATGCTTAAAAAGC	empty-window			Core
Core-ATR.592	ATR	0.14934	0.36333	0.52372	ACCTACACTTCCATCAATTC	missense	p.L2270F p.P2268_T2269delinsLI p.P2268_L2270delinsLTF p.P2268_L2270delinsLIF p.P2268L p.T2269_L2270delinsIF p.T2269I		Core
Core-ATR.593	ATR	-0.79802	0.00039157	0.0019354	CCTACACTTCCATCAATTCT	missense	p.L2270F p.T2269_L2270delinsIF p.T2269I		Core
Core-ATR.594	ATR	-0.23428	0.25284	0.40565	GCTAGCCATGAACCATTTCC	missense	p.H2283Y p.S2282= p.H2283Y		Core
Core-ATR.595	ATR	-1.7386	2.4964e-08	3.2728e-07	ATGAACCATTTCCTGGACAT	missense	p.P2285S p.P2285L p.P2285L		Core
Core-ATR.596	ATR	-0.26188	0.16956	0.3024	TGAACCATTTCCTGGACATT	missense	p.P2285S p.P2285L p.P2285L		Core
Core-ATR.597	ATR	-0.10912	0.61245	0.7365	GGACATTGGGCCTATATTGC	missense	p.H2289Y		Core
Core-ATR.598	ATR	-0.45597	0.034892	0.089794	GACATTGGGCCTATATTGCA	missense	p.H2289Y		Core
Core-ATR.599	ATR	0.10852	0.53	0.6718	TATTGCAGGGTTTGATGATA	missense	p.A2294V		Core
Core-ATR.6	ATR	0.16064	0.35635	0.51737	CTCCCGCAGGGCGGGGATCA	missense	p.R16= p.R16Q p.LR15= p.R16_E17delinsQK p.R16_E17delinsQK p.E17K p.E17K p.L15= p.R16_E17delinsQK p.R16_E17delinsQK p.R16Q p.R16Q p.E17K p.E17K		Core
Core-ATR.60	ATR	0.18253	0.31981	0.47969	AATTTTCACCACCTTATCAA	synonymous	p.V567=		Core
Core-ATR.600	ATR	0.34037	0.049018	0.11734	CCAAAGAAGATTTCTTTAAA	empty-window			Core
Core-ATR.601	ATR	0.31606	0.13343	0.25237	ATTTCTTTAAAAGGCTCAGA	missense	p.S2313F		Core
Core-ATR.602	ATR	-3.6133	4.2012e-10	9.343e-09	GCCAAAAGATGACCTGAGAA	missense	p.P2328L		Core
Core-ATR.603	ATR	0.080784	0.6933	0.80086	GAGAAAGGATTGTAGACTAA	empty-window			Core
Core-ATR.604	ATR	0.0069194	0.96659	0.98245	ATTCAATTCCTTGATTAATA	synonymous	p.F2341=		Core
Core-ATR.605	ATR	-0.31234	0.233	0.38254	AATTCCTTGATTAATAAGGT	missense	p.S2343F p.S2343F p.S2343=		Core
Core-ATR.606	ATR	-0.29097	0.10792	0.21444	ATTCCTTGATTAATAAGGTT	missense	p.S2343F p.S2343F p.S2343=		Core
Core-ATR.609	ATR	-0.30784	0.25436	0.40738	ATGAATGTGGGATTATTGAA	empty-window			Core
Core-ATR.61	ATR	0.68431	3.1598e-06	2.5484e-05	CCTTATCAATGGTTGCCTCC	missense	p.D564N		Core
Core-ATR.610	ATR	0.26424	0.11367	0.2232	TGAATGTGGGATTATTGAAT	empty-window			Core
Core-ATR.611	ATR	0.056683	0.76918	0.85418	GAATGGGTGAACAACACTGC	empty-window			Core
Core-ATR.612	ATR	0.0061501	0.97714	0.98845	GACCAAACTATATAAAGAAA	missense	p.T2391I p.T2391I p.T2391I p.T2391I p.TKL2391= p.T2391= p.L2393=		Core
Core-ATR.613	ATR	0.11647	0.60715	0.73349	ACCAAACTATATAAAGAAAA	synonymous	p.TKL2391= p.T2391= p.L2393=		Core
Core-ATR.614	ATR	-0.22264	0.28579	0.44409	CTTGCAGGAGTGTATATGAC	non-coding			Core
Core-ATR.615	ATR	-0.2829	0.088562	0.18509	TCCGAGAATTTCTCCTGCCC	nonsense	p.R2425*		Core
Core-ATR.616	ATR	-1.1282	2.7762e-05	0.00018263	ATCCTCCTATTTTTCATGAG	missense	p.P2433F p.P2433L p.P2433S p.P2433_P2434delinsSS p.P2433_P2434delinsSL p.P2433_P2434delinsSF p.P2433_P2434delinsFL p.P2433_P2434delinsLL p.P2433_P2434delinsFF p.P2433_P2434delinsLF p.P2434F p.P2434S p.P2433_P2434delinsFS p.P2433_P2434delinsLS p.P2434L		Core
Core-ATR.617	ATR	-0.70672	0.0027436	0.010816	CATTCCCTGATCCTACATCA	missense	p.F2444= p.P2445L p.P2445S p.P2445F p.P2445S		Core
Core-ATR.618	ATR	-4.3977	3.2084e-10	7.5322e-09	TTCCACTGCAGTAATGTCAA	missense	p.T2461I p.S2460F p.S2460_T2461delinsFI p.S2460_T2461delinsFI p.S2460F p.T2461I p.S2460=		Core
Core-ATR.619	ATR	-4.9821	9.5749e-10	1.8613e-08	ACTGCAGTAATGTCAATGGT	missense	p.A2462V		Core
Core-ATR.62	ATR	-1.2674	3.3404e-05	0.00021509	ATCCAAGTTATCACTACAGA	nonsense	p.W534* p.W534* p.W534*		Core
Core-ATR.620	ATR	0.25073	0.18282	0.31921	GTCAATGGTTGGTTATATTC	missense	p.S2465L		Core
Core-ATR.621	ATR	-0.97008	5.3669e-05	0.00032621	TCAATGGTTGGTTATATTCT	empty-window			Core
Core-ATR.622	ATR	-6.4571	9.1677e-17	2.6504e-14	CAATGGTTGGTTATATTCTG	empty-window			Core
Core-ATR.623	ATR	-0.35628	0.068198	0.15151	GTTGGTTATATTCTGGGGCT	empty-window			Core
Core-ATR.624	ATR	-2.2313	3.2748e-10	7.6287e-09	CTGGGGCTTGGAGACCGTCA	missense	p.L2473F		Core
Core-ATR.625	ATR	-2.2859	2.5407e-10	6.1211e-09	ATTCTCTTTGATTCTTTGAC	missense	p.L2482F p.L2482F p.L2482=		Core
Core-ATR.626	ATR	0.034907	0.85454	0.91305	TTTCAATTGTCTTTTCAATA	synonymous	p.F2495=		Core
Core-ATR.627	ATR	-1.171	4.7199e-05	0.00029224	ATTTCGCCTGACTCATAATA	missense	p.R2514C p.R2514C p.R2514C p.RL2514= p.R2514C p.R2514= p.L2515=		Core
Core-ATR.628	ATR	-2.7047	1.1607e-08	1.6692e-07	CTGACTCATAATATGGTTAA	missense	p.T2516_H2517delinsIY p.T2516I p.H2517Y		Core
Core-ATR.629	ATR	0.2503	0.31557	0.47517	TCATAATATGGTTAATGGAA	empty-window			Core
Core-ATR.63	ATR	0.77965	2.8317e-07	2.8558e-06	CACTACAGAAGGTTTCTTCT	missense	p.V530_V531delinsIM p.V530I p.V531M		Core
Core-ATR.630	ATR	-0.31717	0.14606	0.27003	CATAATATGGTTAATGGAAT	empty-window			Core
Core-ATR.631	ATR	-0.22037	0.33257	0.49227	GGTTAATGGAATGGGTCCTA	empty-window			Core
Core-ATR.632	ATR	-0.096844	0.67238	0.78447	GTTAATGGAATGGGTCCTAT	empty-window			Core
Core-ATR.633	ATR	-1.8754	2.1122e-07	2.201e-06	AATGGGTCCTATGGGAACAG	missense	p.P2525S		Core
Core-ATR.634	ATR	-2.1828	1.0293e-06	9.1528e-06	ATGGGTCCTATGGGAACAGA	missense	p.P2525L p.P2525S p.P2525F		Core
Core-ATR.635	ATR	-2.7224	1.499e-11	5.828e-10	GAGCATGTGAAGTTACAATG	missense	p.A2535V		Core
Core-ATR.636	ATR	-4.8589	7.0026e-13	4.3863e-11	ATCAGCGAGAGCCTTTAATG	nonsense	p.Q2546_R2547delins* p.Q2546* p.R2547*		Core
Core-ATR.637	ATR	-0.06852	0.72181	0.82248	TTTTCTACATGATCCTCTTG	missense	p.L2558= p.H2559Y p.H2559Y		Core
Core-ATR.638	ATR	0.27437	0.1306	0.24836	TACATGATCCTCTTGTGGAA	missense	p.H2559Y		Core
Core-ATR.639	ATR	-1.8358	1.5172e-06	1.3089e-05	GAATGGAGTAAACCAGTGAA	empty-window			Core
Core-ATR.64	ATR	0.11594	0.58185	0.71406	GTTGACAGTCCTTGAAAGTA	missense	p.C520Y		Core
Core-ATR.640	ATR	-0.58692	0.020627	0.058612	AATGGAGTAAACCAGTGAAA	empty-window			Core
Core-ATR.641	ATR	0.45998	0.0032644	0.012532	AAAGCGCCACTGAATGAAAC	missense	p.A2575V p.A2575_P2576delinsVS p.A2575_P2576delinsVL p.A2575_P2576delinsVL p.P2576L p.P2576S p.P2576L		Core
Core-ATR.642	ATR	1.6123	2.4672e-45	1.3909e-41	TGGAGAAGTTGTCAATGAAA	empty-window			Core
Core-ATR.643	ATR	0.018963	0.92183	0.95608	TCAATGAAAAGGTTAGTAGA	empty-window			Core
Core-ATR.644	ATR	-0.078552	0.70438	0.80957	GACATTGAGCAGCGACTACA	synonymous	p.D2594=		Core
Core-ATR.645	ATR	-2.1167	2.8279e-07	2.8545e-06	AAGACTCGAAATAGAGTGAC	nonsense	p.R2606* p.T2605_R2606delinsI* p.T2605I		Core
Core-ATR.646	ATR	-0.58651	0.0081681	0.027183	GGACTGCCGTTATCTATTGA	missense	p.L2612= p.P2613S p.P2613L p.P2613L p.P2613L p.P2613S p.P2613L		Core
Core-ATR.647	ATR	0.39685	0.025847	0.070512	ACATGTGCATTACCTTATAC	missense	p.H2621Y		Core
Core-ATR.648	ATR	0.36818	0.023515	0.065208	TTACTATGCCAGATGTATCT	synonymous	p.L2633=		Core
Core-ATR.65	ATR	0.13006	0.43973	0.59555	GCTTAATGTTAGAAGATTAG	empty-window			Core
Core-ATR.650	ATR	0.8809	4.7288e-07	4.5069e-06	GTAGAAGGTATAGCTTGATA	empty-window			Core
Core-ATR.651	ATR	0.85459	2.4251e-07	2.4835e-06	TAGAAGGTATAGCTTGATAT	empty-window			Core
Core-ATR.652	ATR	-0.13875	0.58927	0.7199	ACGTGAAGTTTGTGCTTCAA	empty-window			Core
Core-ATR.653	ATR	-0.41871	0.065596	0.14692	CGTGAAGTTTGTGCTTCAAA	empty-window			Core
Core-ATR.654	ATR	0.31128	0.052122	0.12315	CTTCCCTTGATCTGATTTTC	non-coding			Core
Core-ATR.66	ATR	-0.095936	0.71155	0.81468	TAGAAGATTAGCGGCAAATG	empty-window			Core
Core-ATR.67	ATR	-0.70318	0.0044264	0.016155	TTAAACAGCCATCATCAGAA	missense	p.C607Y		Core
Core-ATR.68	ATR	0.9209	6.9101e-10	1.4114e-08	TAAACAGCCATCATCAGAAT	missense	p.G606_C607delinsDY p.G606D p.C607Y		Core
Core-ATR.69	ATR	-0.38532	0.080274	0.172	TCAGAATGGGAATAAATCCA	empty-window			Core
Core-ATR.7	ATR	-0.57411	0.0081392	0.027119	GGATCATGGAAGCCAGCTCC	missense	p.M11I		Core
Core-ATR.70	ATR	-1.4291	6.343e-08	7.5282e-07	GCATACCACATAAATCTTCC	missense	p.G592D p.G592N p.G592S		Core
Core-ATR.71	ATR	-0.24124	0.34572	0.50622	ATCCACTAACACAACTAGCC	missense	p.G674E p.S673N p.G674K p.S673_G674delinsNK p.S673_G674delinsNR p.S673_G674delinsNE p.G674R		Core
Core-ATR.72	ATR	0.54761	0.00024645	0.0012805	AACTAGCCCGGATTACTTCA	missense	p.A669T p.A669_S670delinsTN p.S670N p.R668= p.A669_S670delinsTN p.A669T p.S670N		Core
Core-ATR.73	ATR	-0.36471	0.086326	0.18159	ACTAGCCCGGATTACTTCAT	missense	p.R668Q p.R668_A669delinsQT p.R668_A669delinsQT p.R668Q p.A669T p.R668= p.A669T		Core
Core-ATR.74	ATR	-5.3604	1.0982e-11	4.47e-10	TTACTTCATGGGAGCTCTGC	missense	p.E665_V666delinsKI p.E665K p.V666I		Core
Core-ATR.75	ATR	-4.4774	2.9284e-12	1.4171e-10	TACTTCATGGGAGCTCTGCA	missense	p.E665_V666delinsKI p.E665K p.V666I		Core
Core-ATR.76	ATR	-0.29819	0.13557	0.25544	AAACTGCTGTTCTCCACTCA	missense	p.A654T p.A654_V655delinsTI p.V655I		Core
Core-ATR.77	ATR	0.20962	0.15661	0.28499	CACTCAAGGAATATTCTTCT	missense	p.E650K p.E650K p.E650=		Core
Core-ATR.78	ATR	0.25221	0.14945	0.27477	ACACATCGTGATTGTGCCTG	missense	p.R635_C636delinsQY p.R635Q p.C636Y		Core
Core-ATR.79	ATR	0.022168	0.90422	0.94557	TCACCAAGTTTTACTGGACT	splice	p.A781T		Core
Core-ATR.8	ATR	0.3076	0.073995	0.16147	GGCCATGTTCCCCCATGCTG	missense	p.G5D p.G5N p.G5S		Core
Core-ATR.81	ATR	0.68335	2.4305e-06	2.0076e-05	TTTTTTTTTTCAGTAGGAAA	empty-window			Core
Core-ATR.82	ATR	0.23719	0.22458	0.37222	TTTTTCAGTAGGAAAAGGAA	synonymous	p.L770=		Core
Core-ATR.83	ATR	-0.013771	0.94939	0.97207	TGAACATTCATGTTGAGAAG	missense	p.C753Y		Core
Core-ATR.84	ATR	0.19225	0.31958	0.47949	CTTTCAAGTTCCTACAGAAG	synonymous	p.L745=		Core
Core-ATR.85	ATR	0.24411	0.18883	0.32729	ACATGTCCGTGTTCAGAGAA	missense	p.G736K p.G736R p.G736E		Core
Core-ATR.86	ATR	-0.64939	0.012268	0.03803	ATCATCTTTGACTTTATCTC	missense	p.D698N p.D698_D699delinsNN p.D699N	VUS	Core
Core-ATR.87	ATR	-0.10942	0.52959	0.67174	TCATCTTTGACTTTATCTCT	missense	p.D698N	VUS	Core
Core-ATR.88	ATR	0.2221	0.11189	0.22048	CATCTTTGACTTTATCTCTG	missense	p.D698N	VUS	Core
Core-ATR.89	ATR	0.61226	7.7914e-05	0.00045463	AAATCCATCTTCAGAGTCCA	missense	p.G840E p.G840K p.G840R		Core
Core-ATR.9	ATR	-5.8567	4.4421e-13	2.9812e-11	TCCCCCATGCTGAGGCTGCG	nonsense	p.G2= p.G2E p.G2K p.G2R p.M1? p.MG1_?2 p.M1? p.MG1_?2 p.G2R p.MG1_?2		Core
Core-ATR.90	ATR	-2.565	3.8347e-11	1.2494e-09	GCCACTCTAACATCTTTGTC	missense	p.V822M p.R821_V822delinsKM p.R821_V822delinsKI p.R821K p.R821K p.V822I p.V822=		Core
Core-ATR.91	ATR	0.56122	0.00056122	0.0026609	AGATTATCTATGAAAGCTGA	missense	p.D784N		Core
Core-ATR.92	ATR	-0.66533	0.0044665	0.016266	ATCCCCTGTTGTAAGAATCA	missense	p.D875N p.G874_D875delinsEN p.G874_D875delinsKN p.G874= p.G874E p.G874K p.G874R p.G874_D875delinsRN p.G874_D875delinsRN p.G874R p.G874_D875delinsEN p.G874_D875delinsKN		Core
Core-ATR.93	ATR	-0.18136	0.37763	0.53821	GCTCATTATTTCTTGATATT	missense	p.E864K		Core
Core-ATR.94	ATR	0.41537	0.0016894	0.007073	CTCATTATTTCTTGATATTT	missense	p.E864K		Core
Core-ATR.95	ATR	-0.24948	0.22074	0.3673	GACAGATGGGTTTCTTATAC	missense	p.C934Y		Core
Core-ATR.96	ATR	0.38704	0.033065	0.08598	TCCAGAGACAGATGCTGACT	missense	p.G905R		Core
Core-ATR.97	ATR	-0.013317	0.95044	0.97288	AATAAGTGTAAGAGTGCAAA	empty-window			Core
Core-ATR.98	ATR	-0.14936	0.4438	0.59977	TGGTACCAAATCTCCTTTTG	missense	p.L884= p.V885I p.V885I	VUS	Core
Core-ATR.99	ATR	-0.39185	0.10501	0.20986	GTAAGAAAACGATTAAGATC	empty-window			Core
Core-BARD1.1	BARD1	-0.40574	0.054758	0.12759	AGCAGCGCAGCAGCTTCTCC	missense	p.R49H p.R49_C50delinsHY p.C50Y p.L48= p.R49_C50delinsHY p.R49H p.C50Y	VUS	Core
Core-BARD1.10	BARD1	0.84519	6.3272e-07	5.8725e-06	CGACCATCCGGTTCCATGGC	nonsense	p.D29N p.D29_G30delinsNS p.D29_G30delinsNN p.D29_G30delinsND p.G30N p.G30S p.G30D		Core
Core-BARD1.100	BARD1	-0.59556	0.025502	0.069755	ATGGTATGCGACTGTATTGA	empty-window			Core
Core-BARD1.101	BARD1	-0.004112	0.98079	0.99036	GTCTGAGTCACGTCACTGTC	synonymous	p.Q715=	B/LB	Core
Core-BARD1.102	BARD1	-0.49947	0.01526	0.045748	AGTCACGTCACTGTCTGGCT	missense	p.V713I p.V713M p.V713=	VUS	Core
Core-BARD1.103	BARD1	-3.0487	1.2852e-09	2.3638e-08	GTCACGTCACTGTCTGGCTT	missense	p.D712N p.D712_V713delinsNM p.D712_V713delinsNI p.D712N p.V713I p.V713M p.V713=	VUS	Core
Core-BARD1.104	BARD1	0.015834	0.92954	0.96064	CTGGCTTGGGCTTTCTACTG	synonymous	p.K708=		Core
Core-BARD1.105	BARD1	-0.6543	0.008639	0.028456	TGGGCTTTCTACTGAGGATC	synonymous	p.K706=		Core
Core-BARD1.106	BARD1	-0.064491	0.75479	0.84452	CTGCAGTGACGAGCTTAATA	missense	p.A697T		Core
Core-BARD1.107	BARD1	0.057191	0.77244	0.85642	AGCTTAATAAGGTTGTCCTT	synonymous	p.K693=	B/LB	Core
Core-BARD1.108	BARD1	0.83903	3.0946e-07	3.0932e-06	TAATAAGGTTGTCCTTTGGA	empty-window			Core
Core-BARD1.109	BARD1	0.0039432	0.98234	0.99103	GTCCTTTGGATGGTGTTTGA	missense	p.K688= p.D689N p.D689N	VUS	Core
Core-BARD1.11	BARD1	-0.23236	0.29163	0.45018	ATCCGGTTCCATGGCGGGCG	missense	p.D29N p.P28=	VUS	Core
Core-BARD1.110	BARD1	-0.48405	0.029547	0.078577	TAGCATCCATCAAACAGCTT	missense	p.C675Y p.G674K p.G674_C675delinsKY p.G674_C675delinsRY p.G674R p.G674_C675delinsEY p.G674E	VUS	Core
Core-BARD1.111	BARD1	0.42681	0.0082117	0.027312	GCGGGACGATGCCGGATAAT	non-coding			Core
Core-BARD1.112	BARD1	-0.41387	0.1066	0.2124	TGCCGGATAATCGGCAGCCG	missense	p.P2L p.P2S p.P2L		Core
Core-BARD1.113	BARD1	-0.43655	0.068658	0.15214	ATAATCGGCAGCCGAGGAAC	missense	p.R5W	VUS	Core
Core-BARD1.114	BARD1	0.067523	0.72418	0.82367	AGCCGAGGAACCGGCAGCCG	missense	p.P7L p.P7S p.P7L		Core
Core-BARD1.115	BARD1	0.18671	0.2901	0.44861	CGGCAGCCGAGGATCCGCTC	nonsense	p.Q11* p.Q11_P12delins* p.Q11_P12delins* p.Q11_P12delins* p.P12L p.P12S p.P12L		Core
Core-BARD1.116	BARD1	0.73619	1.6197e-07	1.7262e-06	GGCAGCCGAGGATCCGCTCC	nonsense	p.Q11* p.Q11_P12delins* p.Q11_P12delins* p.Q11_P12delins* p.P12L p.P12S p.P12L		Core
Core-BARD1.117	BARD1	0.20049	0.17653	0.31129	GCCTCGTTCCGCGCCCGCCA	missense	p.P20L p.P20_R21delinsLC p.R21C	VUS	Core
Core-BARD1.118	BARD1	0.1926	0.27749	0.43366	TTCCGCGCCCGCCATGGAAC	missense	p.P24S p.S22F p.S22_A23delinsFV p.S22_A23delinsFV p.S22_P24delinsFAS p.S22_P24delinsFVS p.S22_P24delinsFAS p.S22_P24delinsFVS p.S22F p.A23V p.P24S p.A23_P24delinsVS p.S22= p.A23_P24delinsVS p.A23V	VUS	Core
Core-BARD1.119	BARD1	0.47563	0.0021193	0.0086547	GCGCCCGCCATGGAACCGGA	missense	p.A25V p.P24S p.P24S p.P24F p.P24L p.P24_A25delinsSV p.P24_A25delinsSV p.P24_A25delinsFV p.P24_A25delinsLV p.P24_A25delinsFV p.P24_A25delinsLV p.P24F p.P24L p.A25V p.P24=		Core
Core-BARD1.12	BARD1	-0.0142	0.94548	0.97009	TCCATGGCGGGCGCGGAACG	missense	p.A25_M26delinsTI p.A25T p.M26I		Core
Core-BARD1.120	BARD1	0.25935	0.19165	0.3307	GCCATGGAACCGGATGGTCG	synonymous	p.A25=	B/LB	Core
Core-BARD1.121	BARD1	0.19548	0.25162	0.40444	AACCGGATGGTCGCGGTGCC	missense	p.P28L p.P28S p.P28L	VUS	Core
Core-BARD1.122	BARD1	0.086287	0.64375	0.76162	ACCGGATGGTCGCGGTGCCT	missense	p.P28L		Core
Core-BARD1.123	BARD1	0.49464	0.00012576	0.00070055	TCGCGCCGCGCTCGACCGCC	missense	p.A39= p.RA38= p.A39V p.R38= p.A39V p.A39V		Core
Core-BARD1.124	BARD1	0.1627	0.39585	0.55471	AGCTGCTGCGCTGCTCGCGT	synonymous	p.L48= p.LL47= p.L47=		Core
Core-BARD1.125	BARD1	-0.48697	0.026525	0.071857	GCTGCTCGCGTTGGTAAAGA	missense	p.S51L p.C50= p.S51L	VUS	Core
Core-BARD1.126	BARD1	0.23292	0.15345	0.28055	CTGAGAGAGCCTGTGTGTTT	empty-window			Core
Core-BARD1.127	BARD1	-6.3993	3.7387e-13	2.5703e-11	AGAGAGCCTGTGTGTTTAGG	missense	p.P60L p.P60F p.P60S		Core
Core-BARD1.128	BARD1	0.79223	6.626e-08	7.8392e-07	GATGTGAGCACATCTTCTGT	empty-window			Core
Core-BARD1.129	BARD1	0.72335	5.0664e-09	7.9009e-08	CTTCTGTAGGTAAGTAATTA	synonymous	p.F70=		Core
Core-BARD1.13	BARD1	0.17432	0.28978	0.44831	CGCGGAACGAGGCTCGTTCC	missense	p.R21_A23delinsHST p.R21H p.A23T		Core
Core-BARD1.130	BARD1	0.01764	0.91779	0.95374	AATTGTGTAAGTGACTGCAT	empty-window			Core
Core-BARD1.131	BARD1	0.47296	0.0022495	0.0091229	GTAAGTGACTGCATTGGAAC	empty-window			Core
Core-BARD1.132	BARD1	-0.27938	0.14035	0.26179	ATGTCCAGTGTGTTACACCC	missense	p.P84L p.P84S p.P84L		Core
Core-BARD1.133	BARD1	0.20619	0.218	0.36403	CAGTGTGTTACACCCCGGCC	empty-window			Core
Core-BARD1.134	BARD1	0.15753	0.4732	0.62452	CTTGAAGATAAATAGACAAC	empty-window			Core
Core-BARD1.135	BARD1	0.3551	0.055302	0.12851	CTACATGACAATGAGCTGTC	missense	p.H116Y	VUS	Core
Core-BARD1.136	BARD1	0.083913	0.65085	0.76791	ATTTGAAAGAAGATAAACCT	empty-window			Core
Core-BARD1.137	BARD1	-0.57031	0.019237	0.055374	AAAAGTTTGTTTAATGATGC	empty-window			Core
Core-BARD1.138	BARD1	0.19745	0.31219	0.47184	AGAAGAATTCAATTAAAATG	empty-window			Core
Core-BARD1.139	BARD1	-0.093472	0.66647	0.78027	CTCCTGCAGATGTTTCTGAG	missense	p.P188S p.P188_A189delinsFV p.P188_A189delinsLV p.P188L p.P188F p.A189V p.P188_A189delinsSV	VUS	Core
Core-BARD1.14	BARD1	-0.15499	0.45291	0.60721	AACGAGGCTCGTTCCCGGAG	missense	p.E19= p.R21H p.R21H		Core
Core-BARD1.140	BARD1	0.27592	0.15783	0.28661	TCCTGCAGATGTTTCTGAGA	missense	p.P188_A189delinsLV p.P188L p.A189V	VUS	Core
Core-BARD1.141	BARD1	0.2419	0.29297	0.4515	TGTTTCTGAGAGGGCTAAAA	missense	p.S192F		Core
Core-BARD1.142	BARD1	0.78896	1.2515e-07	1.374e-06	AAAAAGGCTTCTGCAAGATC	missense	p.A198V		Core
Core-BARD1.143	BARD1	0.61668	0.00034816	0.0017462	TAGCTGAAATCAACCAAAAA	missense	p.A212V		Core
Core-BARD1.144	BARD1	-1.5532	3.5667e-07	3.4969e-06	CAACCAAAAATGGAATTTAG	nonsense	p.Q216* p.N215= p.Q216*		Core
Core-BARD1.145	BARD1	0.21239	0.32986	0.48966	TTAGAGGCAGAAAAAGAAGA	missense	p.A222V	VUS	Core
Core-BARD1.146	BARD1	0.093281	0.59389	0.72313	TGGTGAATTTGACTCCAAAG	empty-window			Core
Core-BARD1.147	BARD1	-0.2066	0.4476	0.60302	AGAGGAATCTAAGCAAAAGC	empty-window			Core
Core-BARD1.148	BARD1	0.55638	0.0024761	0.0099174	ATCTCCAGTCCTCAGATAAA	missense	p.S250F p.IS249= p.S250F p.I249= p.S250F p.S250F p.S250=		Core
Core-BARD1.149	BARD1	0.04895	0.84172	0.90377	GAAATAGACTTACTAGCAAG	empty-window			Core
Core-BARD1.15	BARD1	-0.029437	0.90407	0.94549	TCGTTCCCGGAGCGGATCCT	missense	p.G17E p.G17K p.G17R p.G17R p.G17K p.G17E p.G17=	VUS	Core
Core-BARD1.150	BARD1	-0.3866	0.058167	0.13351	TTGACAGAATCTGAATGTTT	missense	p.T267I		Core
Core-BARD1.151	BARD1	-0.32151	0.084575	0.17871	AACTGAAGTCTCTTTACCAT	missense	p.T276I		Core
Core-BARD1.152	BARD1	0.60689	0.00019851	0.0010603	AGTCTCCAGACACTAAGAGC	missense	p.S288_P289delinsFS p.S288_P289delinsFL p.S288_P289delinsFL p.S288F p.P289L p.P289S p.P289L	VUS	Core
Core-BARD1.153	BARD1	-0.14906	0.50424	0.65004	TGAAGTAGTGACTCCTGAGA	empty-window			Core
Core-BARD1.154	BARD1	-0.39309	0.095148	0.19519	TCTTTGCCATTAGAAAATAA	missense	p.P315L p.P315S p.P315L	VUS	Core
Core-BARD1.155	BARD1	0.38634	0.06321	0.14262	TTAGAAAATAATGGAAAACG	empty-window			Core
Core-BARD1.156	BARD1	0.21482	0.25384	0.40701	ACCAGCATTCTGAGCACCAG	synonymous	p.TS338= p.T338= p.S339=		Core
Core-BARD1.157	BARD1	0.24055	0.149	0.2741	TGGAGATTTTGTTAAGCAAA	empty-window			Core
Core-BARD1.158	BARD1	0.37926	0.034143	0.088173	CCTTCATGCAAACGTAAAGT	missense	p.S367L		Core
Core-BARD1.159	BARD1	0.64622	0.00010423	0.00059113	TCATGCAAACGTAAAGTTGG	synonymous	p.C368=		Core
Core-BARD1.16	BARD1	0.91392	7.2496e-14	6.2877e-12	CGGAGCGGATCCTCGGCTGC	missense	p.R15H		Core
Core-BARD1.160	BARD1	-0.70749	0.0068543	0.023447	CGTAAAGTTGGTGGTACATC	empty-window			Core
Core-BARD1.161	BARD1	0.065184	0.77714	0.8593	GTAAAGTTGGTGGTACATCA	empty-window			Core
Core-BARD1.162	BARD1	0.012996	0.95762	0.97746	AAGTTGGTGGTACATCAGGG	empty-window			Core
Core-BARD1.163	BARD1	-0.072555	0.69043	0.79859	GAATTCATTAGTCTTTCACC	synonymous	p.F387=	B/LB	Core
Core-BARD1.164	BARD1	-0.16526	0.48578	0.63516	CATTAAGTAGTTCAAGTTAC	empty-window			Core
Core-BARD1.165	BARD1	1.0651	3.3994e-13	2.3895e-11	AATGAAGCTGTTGCCCAATA	synonymous	p.L416=		Core
Core-BARD1.166	BARD1	-0.020442	0.91941	0.95446	GCTGTGAAAAGAAATCATAG	empty-window			Core
Core-BARD1.167	BARD1	-0.023291	0.89007	0.93641	GCTCCATATTGCTTCTATTA	missense	p.H433Y p.L432= p.H433Y		Core
Core-BARD1.168	BARD1	-0.35508	0.1245	0.23918	CATATTGCTTCTATTAAGGT	missense	p.A435V		Core
Core-BARD1.169	BARD1	-0.14583	0.527	0.66981	GTTGAATACCTTTTACAAAA	empty-window			Core
Core-BARD1.17	BARD1	0.33908	0.027205	0.073398	ATCCTCGGCTGCCGGTTCCT	missense	p.P12= p.R13K p.R13K p.PR12= p.R13K p.R13K p.R13=	VUS	Core
Core-BARD1.170	BARD1	-0.026752	0.89604	0.94085	CCAAATGTTAAAGACCATGC	empty-window			Core
Core-BARD1.171	BARD1	0.82536	4.3413e-08	5.3612e-07	ATGTTAAAGACCATGCTGGA	empty-window			Core
Core-BARD1.172	BARD1	-0.19982	0.3358	0.49583	CCATGCTGGATGGACACCAT	missense	p.A460V		Core
Core-BARD1.173	BARD1	-1.2644	1.0277e-05	7.3476e-05	GGACACCATTGGTAGTTGTC	missense	p.P464S p.T463_P464delinsIL p.T463_P464delinsIL p.T463I p.T463_P464delinsIS p.P464L p.P464L	VUS	Core
Core-BARD1.175	BARD1	0.12776	0.49494	0.64254	AGCATGAAGCTTGCAATCAT	missense	p.H466Y		Core
Core-BARD1.176	BARD1	0.22068	0.15587	0.28401	TTGCAATCATGGGCACCTGA	missense	p.H471Y p.C469= p.H471Y	VUS	Core
Core-BARD1.177	BARD1	-0.28107	0.2197	0.366	TCATGGGCACCTGAAGGTAG	missense	p.H473Y		Core
Core-BARD1.178	BARD1	0.25139	0.15799	0.2868	GGAATTATTGCTCCAGCATA	empty-window			Core
Core-BARD1.179	BARD1	-1.9298	1.6516e-10	4.1847e-09	ATTGCTCCAGCATAAGGCAT	nonsense	p.L481= p.Q482* p.L481_Q482delinsF* p.L481F p.L481_Q482delinsF* p.L481F		Core
Core-BARD1.18	BARD1	0.11418	0.50435	0.65012	TTCCTCGGCTGCCGATTATC	missense	p.R8K p.R8K p.PR7= p.P7= p.R8K p.R8= p.R8K		Core
Core-BARD1.180	BARD1	-0.00023123	0.99901	0.99945	AAGGCATTGGTGAACACCAC	missense	p.A485V		Core
Core-BARD1.181	BARD1	-0.3442	0.14698	0.27124	AGGCATTGGTGAACACCACC	missense	p.A485V		Core
Core-BARD1.182	BARD1	-2.7173	2.1855e-10	5.3803e-09	CTTCACGATGCAGCCAAGAA	missense	p.H499Y p.H499Y p.H499=		Core
Core-BARD1.183	BARD1	-1.8377	1.7085e-09	3.0194e-08	TTCACGATGCAGCCAAGAAT	missense	p.H499Y p.H499Y p.H499=		Core
Core-BARD1.184	BARD1	0.43319	0.018574	0.053891	TGCAGCCAAGAATGGGCATG	missense	p.A502= p.A502V p.A501_A502delinsVV p.A501V p.A501V		Core
Core-BARD1.185	BARD1	0.21143	0.31161	0.47147	GTCAAGCTGTTACTTTCCTA	synonymous	p.VKL510= p.V510= p.L512=		Core
Core-BARD1.186	BARD1	0.15178	0.3807	0.54115	CCAGTAATATATTTGGTCTG	empty-window			Core
Core-BARD1.187	BARD1	0.37394	0.008575	0.028287	CCACTGCTCAGTAGTAAGTA	synonymous	p.C557= p.HC556= p.H556=		Core
Core-BARD1.188	BARD1	-0.1514	0.48901	0.63806	AGATGAACACTGGGCAGCGT	synonymous	p.N561=		Core
Core-BARD1.189	BARD1	0.44609	0.038295	0.096422	GATGAACACTGGGCAGCGTA	synonymous	p.N561=		Core
Core-BARD1.19	BARD1	0.65186	8.8635e-08	1.0105e-06	ATCCGGCATCGTCCCGCCTT	nonsense	p.M1? p.MPD1_?3 p.MPD1_?3 p.M1? p.D3N p.P2= p.D3N	P/LP	Core
Core-BARD1.190	BARD1	0.40305	0.034945	0.089857	AACACTGGGCAGCGTAGGGA	missense	p.T562I p.N561= p.T562I	VUS	Core
Core-BARD1.191	BARD1	0.71946	4.677e-07	4.4675e-06	GATGGACCTCTTGTACTTAT	missense	p.P569S p.P569F p.P569L		Core
Core-BARD1.192	BARD1	0.49261	0.0032715	0.012555	CCTCTTGTACTTATAGGCAG	missense	p.L570F		Core
Core-BARD1.193	BARD1	-0.26677	0.20404	0.34653	CTCTTGTACTTATAGGCAGT	missense	p.L570F		Core
Core-BARD1.194	BARD1	0.57632	0.0004257	0.0020805	TGAGCTTGCAGTAATTCTTA	missense	p.L588F		Core
Core-BARD1.195	BARD1	-0.35998	0.099529	0.20161	TATACTGAGTTTGACAGTAC	missense	p.T598I	VUS	Core
Core-BARD1.196	BARD1	1.1661	2.0883e-15	3.2254e-13	TGAGTTTGACAGTACAGGTG	empty-window			Core
Core-BARD1.197	BARD1	-2.8687	7.9337e-11	2.2798e-09	GTAACTCATGTTGTTGTTCC	missense	p.T605_H606delinsIY p.T605I p.H606Y	VUS	Core
Core-BARD1.198	BARD1	-0.21203	0.39783	0.55597	AGTACCTTGAAGTGTATGCT	missense	p.T617I p.T617I p.T617=		Core
Core-BARD1.199	BARD1	-0.58409	0.0053566	0.018946	GTACCTTGAAGTGTATGCTT	missense	p.T617I p.T617I p.T617=		Core
Core-BARD1.2	BARD1	-0.66683	0.017257	0.050657	AGCGCAGCAGCTTCTCCAGG	missense	p.L47= p.LL47= p.R49H p.R49H p.R49H p.L48= p.R49H	VUS	Core
Core-BARD1.20	BARD1	0.20105	0.32819	0.4881	TCACATCCTCCTAAACACAC	missense	p.G65K p.G65_C66delinsKY p.G65_C66delinsRY p.G65R p.G65_C66delinsEY p.G65E p.C66Y		Core
Core-BARD1.200	BARD1	0.079984	0.67513	0.78668	TGTATGCTTGGGATTCTCAA	missense	p.L622F		Core
Core-BARD1.201	BARD1	-0.47236	0.029833	0.079144	TTGGGATTCTCAATGGATGC	empty-window			Core
Core-BARD1.202	BARD1	0.3464	0.054615	0.12733	TAAAATTTGAATGTAAGTGT	empty-window			Core
Core-BARD1.203	BARD1	-0.062918	0.78022	0.86126	ACGAAGAAAAGTATGTGAAC	empty-window			Core
Core-BARD1.204	BARD1	0.19781	0.29719	0.45565	GAAAAGTATGAAATTCCTGA	empty-window			Core
Core-BARD1.205	BARD1	-0.19918	0.50617	0.65172	CTGAAGGTCCACGCAGAAGC	empty-window			Core
Core-BARD1.206	BARD1	-0.44166	0.047573	0.11464	CAGGCTCAACAGAGAACAGC	missense	p.L662= p.L662F p.L662F		Core
Core-BARD1.207	BARD1	-1.1487	9.5598e-06	6.8654e-05	CAGTTGCCAAAGCTGTTTGA	missense	p.P669S p.P669L p.P669L		Core
Core-BARD1.208	BARD1	0.43556	0.0092283	0.030073	ATGGATGCTACTTCTATTTG	synonymous	p.C675=		Core
Core-BARD1.209	BARD1	-0.18573	0.33908	0.49943	TGGATGCTACTTCTATTTGT	synonymous	p.C675=		Core
Core-BARD1.21	BARD1	-0.021677	0.90214	0.94462	TATCTTCAAGTCTTGTATCC	synonymous	p.LK95= p.L95= p.K96=		Core
Core-BARD1.210	BARD1	0.33349	0.024564	0.067566	GGATGCTACTTCTATTTGTG	synonymous	p.C675=		Core
Core-BARD1.211	BARD1	0.58233	0.00046977	0.002277	AACCTTCAAACACCATCCAA	missense	p.F683= p.T682I p.T682I p.T682I p.T682I p.TF682= p.T682=		Core
Core-BARD1.212	BARD1	0.43804	0.01693	0.049892	CTTATTAAGCTCGTCACTGC	empty-window			Core
Core-BARD1.213	BARD1	0.065009	0.73812	0.83382	ATTAAGCTCGTCACTGCAGG	missense	p.L694F	VUS	Core
Core-BARD1.214	BARD1	-0.36626	0.21507	0.3602	TTAAGCTCGTCACTGCAGGT	missense	p.L694= p.L694F p.L694F	VUS	Core
Core-BARD1.215	BARD1	0.19493	0.40533	0.5638	TAAGCTCGTCACTGCAGGTG	missense	p.L694= p.L694F p.L694F	VUS	Core
Core-BARD1.216	BARD1	0.68393	7.7921e-06	5.7235e-05	AAGCTCGTCACTGCAGGTGG	missense	p.L694= p.L694F p.L694F	VUS	Core
Core-BARD1.217	BARD1	-0.055434	0.80299	0.87696	TGTGTAATTATCACCCAGAG	empty-window			Core
Core-BARD1.218	BARD1	0.21354	0.25485	0.40788	GTGTAATTATCACCCAGAGA	empty-window			Core
Core-BARD1.219	BARD1	0.32984	0.061601	0.13992	ATTATCACCCAGAGAGGGTT	missense	p.H746Y p.H746Y p.H746=		Core
Core-BARD1.22	BARD1	-0.1923	0.38021	0.54065	TTCAAGTCTTGTATCCAGGC	missense	p.D94N p.D94N p.L95=		Core
Core-BARD1.220	BARD1	-0.12638	0.58787	0.71922	TCACCCAGAGAGGGTTCGGC	missense	p.P747S p.P747L p.P747L p.H746= p.P747L p.P747S p.P747L		Core
Core-BARD1.222	BARD1	-1.8148	2.5787e-08	3.3665e-07	GGGTTCGGCAGGGCAAAGTC	missense	p.R751W	VUS	Core
Core-BARD1.223	BARD1	-1.6829	5.5396e-07	5.2136e-06	TCGGCAGGGCAAAGTCTGGA	nonsense	p.Q752*		Core
Core-BARD1.224	BARD1	0.19299	0.31076	0.47056	TCTGGAAGGCTCCTTCGAGC	empty-window			Core
Core-BARD1.225	BARD1	0.73809	0.00015286	0.00083789	GATGAGCAGTAAAATCCAGA	non-coding			Core
Core-BARD1.23	BARD1	-0.29291	0.15361	0.28079	TCAAGTCTTGTATCCAGGCC	missense	p.D94N		Core
Core-BARD1.24	BARD1	-1.1848	5.1597e-05	0.00031549	CAAGTCTTGTATCCAGGCCG	missense	p.D94N		Core
Core-BARD1.25	BARD1	-1.4514	7.412e-06	5.4657e-05	CAGGCCGGGGTGTAACACAC	missense	p.A90T p.A90T p.P89=		Core
Core-BARD1.26	BARD1	-1.5625	6.785e-06	5.0396e-05	CTACCTTAATAGAAGCAATA	splice	p.K438=	P/LP	Core
Core-BARD1.27	BARD1	0.11301	0.53344	0.67411	ATTTCTTTTCACAGCCATAT	missense	p.R424K		Core
Core-BARD1.28	BARD1	-0.059092	0.78141	0.86174	TTTCTTTTCACAGCCATATT	missense	p.R424K		Core
Core-BARD1.29	BARD1	0.46109	0.0068821	0.023535	GGGCAACAGCTTCATTGCTG	synonymous	p.L417= p.LL416= p.L416=		Core
Core-BARD1.3	BARD1	-2.0192	2.7158e-08	3.5155e-07	CTTCTCCAGGCGGTCGAGCG	missense	p.E45= p.E45K p.E45K p.LE44= p.E45K p.L44= p.E45K	VUS	Core
Core-BARD1.30	BARD1	0.474	0.003756	0.014084	GGCAACAGCTTCATTGCTGA	synonymous	p.L417= p.LL416= p.L416=		Core
Core-BARD1.31	BARD1	0.062255	0.76023	0.84833	CTTGAACTACTTAATGTAGA	missense	p.S401N		Core
Core-BARD1.32	BARD1	-0.092794	0.6934	0.80086	GAACTACTTAATGTAGAAGG	missense	p.S400_S401delinsNN p.S400N p.S401N		Core
Core-BARD1.33	BARD1	0.8687	1.5806e-08	2.1628e-07	AATGTAGAAGGTGGTGTACC	empty-window			Core
Core-BARD1.34	BARD1	0.53996	0.0011657	0.0050944	TGAAAGACTAATGAATTCAT	missense	p.S389N		Core
Core-BARD1.35	BARD1	0.48676	0.001874	0.007768	CCAACTTTACGTTTGCATGA	missense	p.V372I		Core
Core-BARD1.36	BARD1	-0.031162	0.8741	0.92522	ACTTTACGTTTGCATGAAGG	missense	p.R370H	VUS	Core
Core-BARD1.37	BARD1	-0.011902	0.95192	0.97386	GAAGGTGGTGAAGAACATTC	empty-window			Core
Core-BARD1.38	BARD1	0.65691	0.00015574	0.00085034	GGTGAAGAACATTCAGGCAA	empty-window			Core
Core-BARD1.39	BARD1	0.10664	0.58617	0.71768	AGGCAATGGTATATTTTCTG	synonymous	p.L359=		Core
Core-BARD1.4	BARD1	0.18016	0.31778	0.47774	GGTCGAGCGCGGCGCGACTG	missense	p.D42N p.A40= p.D42N		Core
Core-BARD1.40	BARD1	0.24177	0.15641	0.28472	GGCAATGGTATATTTTCTGA	synonymous	p.L359=		Core
Core-BARD1.41	BARD1	0.37657	0.021794	0.06134	TTGCTTAACAAAATCTCCAC	synonymous	p.K349=		Core
Core-BARD1.42	BARD1	0.55181	0.0010156	0.0045031	TCCACTGGTGCTCAGAATGC	missense	p.S344N p.S344_G345delinsNR p.G345R		Core
Core-BARD1.43	BARD1	0.062831	0.74153	0.83641	GGTTCTACATCTCTTAGAAA	missense	p.C336Y p.C336_R337delinsYK p.R337K	VUS	Core
Core-BARD1.44	BARD1	-0.18747	0.32034	0.47991	GTTCTACATCTCTTAGAAAT	missense	p.C336Y p.C336_R337delinsYK p.R337K	VUS	Core
Core-BARD1.45	BARD1	0.17652	0.35305	0.51343	ACATCTCTTAGAAATGGGAC	missense	p.K334= p.R335K p.R335K		Core
Core-BARD1.46	BARD1	0.079124	0.68173	0.7919	GACTGGAAAGTCTATTGTGA	missense	p.S330N		Core
Core-BARD1.47	BARD1	0.2418	0.17453	0.30849	CGTTTTCCATTATTTTCTAA	missense	p.G320K p.G320R p.G320E	VUS	Core
Core-BARD1.48	BARD1	0.091629	0.59881	0.72699	TAATTTTTGCAGACCTTCTC	empty-window			Core
Core-BARD1.49	BARD1	0.3009	0.10288	0.20666	TCATTCCTGCTCTTAGTGTC	missense	p.R294= p.R294K p.R294K		Core
Core-BARD1.5	BARD1	-0.4966	0.019014	0.054886	GTCGAGCGCGGCGCGACTGT	missense	p.D42N p.A40= p.D42N		Core
Core-BARD1.50	BARD1	-0.10005	0.59098	0.72107	GACTCTATTTGCTCAGCCAA	missense	p.E287= p.E287K p.E287K		Core
Core-BARD1.51	BARD1	-0.16448	0.3721	0.53241	AAAACATTCAGATTCTGTCA	missense	p.C271Y		Core
Core-BARD1.52	BARD1	0.2745	0.11202	0.22066	TCTATTTCACCATTTATCTG	missense	p.E257K	VUS	Core
Core-BARD1.53	BARD1	-0.13218	0.52712	0.66986	TTCACCATTTATCTGAGGAC	missense	p.G256D p.G256N p.G256S p.G256_E257delinsSK p.G256_E257delinsDK p.G256_E257delinsNK p.E257K	VUS	Core
Core-BARD1.54	BARD1	0.0090614	0.96393	0.98071	TGAGGACTGGAGATAACAGA	missense	p.S251N		Core
Core-BARD1.55	BARD1	0.011068	0.95699	0.9771	GACTGGAGATAACAGATGGT	missense	p.S251N		Core
Core-BARD1.56	BARD1	-0.14251	0.46377	0.61692	AACAGATGGTTGGCTACAGA	missense	p.V248I		Core
Core-BARD1.57	BARD1	-0.32393	0.063038	0.14238	CTTTTGCTTAGATTCCTCTT	synonymous	p.K236=	B/LB	Core
Core-BARD1.58	BARD1	0.48729	0.00058911	0.0027734	CTGCCTCTAAATTCCATTTT	missense	p.A222T p.E221_A222delinsKT p.E221K p.E221_A222delinsKT p.E221K p.A222T p.E221=		Core
Core-BARD1.59	BARD1	0.74257	6.5286e-06	4.878e-05	GCCCTCTCAGAAACATCTGC	missense	p.E193K p.R194= p.E193K p.ER193= p.E193_R194delinsKK p.R194K p.E193K p.E193= p.E193_R194delinsKK p.E193K p.R194K p.R194K	VUS	Core
Core-BARD1.6	BARD1	-1.4605	4.4693e-08	5.5133e-07	CGCGGCGCGACTGTGGGCCC	missense	p.A40T p.R38H p.R38_A39delinsHT p.R38_A40delinsHTT p.R38_A40delinsHAT p.A39_A40delinsTT p.A39T	VUS	Core
Core-BARD1.60	BARD1	-0.21695	0.3573	0.51825	CTCTCAGAAACATCTGCAGG	missense	p.E193K p.E193K p.E193=		Core
Core-BARD1.61	BARD1	0.25439	0.13084	0.24868	GAAACATCTGCAGGAGGACT	missense	p.D190_V191delinsNI p.D190N p.V191I	VUS	Core
Core-BARD1.62	BARD1	0.3014	0.065313	0.14638	AAACATCTGCAGGAGGACTT	missense	p.D190_V191delinsNI p.D190N p.V191I	VUS	Core
Core-BARD1.63	BARD1	0.69217	0.0004004	0.0019723	AACATCTGCAGGAGGACTTG	missense	p.D190_V191delinsNI p.D190N p.V191I	VUS	Core
Core-BARD1.64	BARD1	0.1503	0.32622	0.4864	CTTGCATCTTTTTTTATTGC	missense	p.A173T p.D172_A173delinsNT p.D172N	VUS	Core
Core-BARD1.65	BARD1	-0.38268	0.077036	0.16675	CATCTTTTTTTATTGCAGGC	missense	p.D172N		Core
Core-BARD1.66	BARD1	-0.13557	0.458	0.61177	ATCTTTTTTTATTGCAGGCT	missense	p.D172N		Core
Core-BARD1.67	BARD1	-0.0058297	0.97544	0.98719	TATCTGACTTTCTTACTTCG	missense	p.R155K p.V154_R155delinsIK p.V154I		Core
Core-BARD1.68	BARD1	-0.21776	0.20958	0.35363	ATCTGACTTTCTTACTTCGA	missense	p.R155K p.V154_R155delinsIK p.V154I		Core
Core-BARD1.69	BARD1	-0.07926	0.66542	0.77963	TCATTAAACAAACTTTTCCT	empty-window			Core
Core-BARD1.7	BARD1	-4.0176	2.3712e-16	5.0443e-14	GCCCAGGCACCGCGACCATC	nonsense	p.W34* p.A33_W34delinsT* p.A33_W34delinsT* p.A33T	P/LP	Core
Core-BARD1.70	BARD1	-2.9074	4.0256e-07	3.9162e-06	CCAATGGTGTCCATCCAGCA	empty-window			Core
Core-BARD1.71	BARD1	0.2448	0.10147	0.20448	CCAGCATGGTCTTTAACATT	missense	p.A460T	VUS	Core
Core-BARD1.72	BARD1	0.49406	0.0029424	0.011468	GATCACTTCCATTTTGTAAA	missense	p.S452N p.D453N p.S452_D453delinsNN		Core
Core-BARD1.73	BARD1	-0.057191	0.80125	0.87646	TGTAAAAGGTATTCAACAGA	empty-window			Core
Core-BARD1.74	BARD1	-2.8523	5.6101e-06	4.2424e-05	TACTTACACAGCATTTCTGG	splice			Core
Core-BARD1.75	BARD1	-0.094887	0.61227	0.7365	AGCATTTCTGGAGGCTCCAT	missense	p.R520_A522delinsKNT p.R520K p.A522T	VUS	Core
Core-BARD1.76	BARD1	-0.092493	0.62066	0.74306	TATATCCACATGCCCATTCT	missense	p.V507= p.D508N p.D508N		Core
Core-BARD1.77	BARD1	0.52913	0.0025856	0.010294	TTCTTGGCTGCATCGTGAAG	missense	p.A502T p.A502T p.K503=		Core
Core-BARD1.78	BARD1	-0.09475	0.56341	0.69913	TGGTGAGTCATTTTGATACC	empty-window			Core
Core-BARD1.79	BARD1	-1.3011	2.0681e-06	1.7363e-05	TGAGTCATTTTGATACCCGG	missense	p.D495N		Core
Core-BARD1.8	BARD1	0.2999	0.081876	0.17434	ACCGCGACCATCCGGTTCCA	missense	p.G30_R31delinsDH p.G30_G32delinsDHS p.G30_G32delinsDRS p.G30D p.R31_G32delinsHS p.R31H p.G32S		Core
Core-BARD1.80	BARD1	0.11427	0.57962	0.71198	TGTTCACCAATGCCTTATGC	missense	p.V487= p.V487I p.LV486= p.V487M p.L486= p.V487I p.V487M	VUS	Core
Core-BARD1.81	BARD1	0.53508	0.00027466	0.0014108	GCAATAATTCCACTACCTTC	empty-window			Core
Core-BARD1.82	BARD1	-0.10418	0.63575	0.75549	TACTGAGCAGTGGCTAGCTG	missense	p.C557Y p.V559I p.C557_V559delinsYSI		Core
Core-BARD1.83	BARD1	0.29254	0.096439	0.19723	GAGGATGATTCATTCTTCTC	empty-window			Core
Core-BARD1.84	BARD1	-0.32238	0.16538	0.29693	TCATCATCTGTATAATCGAC	missense	p.D535_D536delinsNN p.D535N p.D536N		Core
Core-BARD1.85	BARD1	-0.40064	0.096537	0.19736	CCGCAGACCAAATATATTAC	missense	p.G527D p.G527D p.L528=		Core
Core-BARD1.86	BARD1	0.071368	0.69246	0.80032	CCACTGCCTATAAGTACAAG	missense	p.G574S p.G574_S575delinsDN p.G574_S575delinsNN p.G574N p.G574D p.G574_S575delinsSN p.S575N	VUS	Core
Core-BARD1.87	BARD1	-0.44304	0.036975	0.093853	TGTTCATCTGTTAATATAAA	splice	p.M560I		Core
Core-BARD1.88	BARD1	-3.2114	6.9087e-12	2.9618e-10	AATCCCAAGCATACACTTCA	missense	p.G623R p.G623E p.G623K p.G623K p.G623E p.G623R p.G623=	VUS	Core
Core-BARD1.89	BARD1	0.11848	0.50071	0.64738	GTACTTTGAACTGCATCACC	missense	p.S616N	VUS	Core
Core-BARD1.9	BARD1	0.095295	0.60834	0.73435	GCGACCATCCGGTTCCATGG	nonsense	p.G30N p.G30S p.G30D		Core
Core-BARD1.90	BARD1	0.0059553	0.9719	0.98538	CTGTTGAGCCTGCTTCTGCG	empty-window			Core
Core-BARD1.91	BARD1	0.37564	0.013403	0.040966	CTGCTTCTGCGTGGACCTTC	missense	p.R659_S660delinsKN p.R659K p.S660N	VUS	Core
Core-BARD1.92	BARD1	0.68107	0.00026304	0.0013586	TATAATATTCAGCTGTCAAG	empty-window			Core
Core-BARD1.93	BARD1	0.51845	0.0035427	0.013413	GTCAAGAGGAAGCAACTCAA	missense	p.D776N		Core
Core-BARD1.94	BARD1	-0.38862	0.16319	0.29402	CAGTCTATAAACCAGCTCGA	missense	p.D765N		Core
Core-BARD1.95	BARD1	-0.07689	0.63217	0.75258	TTGCCCTGCCGAACCCTCTC	missense	p.G753D p.G753N p.G753S p.G753D p.Q752= p.G753N p.G753S	VUS	Core
Core-BARD1.96	BARD1	0.1188	0.50224	0.64873	TGCCCTGCCGAACCCTCTCT	missense	p.G753D p.G753N p.G753S p.R751= p.G753N p.G753S p.RQ751= p.G753N p.G753S p.G753D p.G753D p.G753D p.Q752= p.G753N p.G753S	VUS	Core
Core-BARD1.97	BARD1	-0.50535	0.030145	0.079803	GCAGAAGCGCTGATCAGAAT	missense	p.R731H	VUS	Core
Core-BARD1.98	BARD1	-0.088074	0.66639	0.78027	CAGAAGCGCTGATCAGAATC	missense	p.R731H	VUS	Core
Core-BARD1.99	BARD1	0.060161	0.76906	0.85418	GATCAGAATCGGGTCTCGCA	missense	p.D729N		Core
Core-BLM.1	BLM	-1.9738	2.9146e-07	2.9289e-06	TGTTCCTCAAAATAATCTAC	nonsense	p.P5F p.P5_Q6delinsS* p.P5_Q6delinsF* p.P5S p.P5_Q6delinsL* p.P5L p.Q6*		Core
Core-BLM.10	BLM	-0.19464	0.39261	0.55163	AGATTTCTTGCAGACTCCGA	synonymous	p.F111=		Core
Core-BLM.100	BLM	-1.0872	2.1496e-05	0.00014452	GCTACAATTGCATTTGGAAT	missense	p.T946I		Core
Core-BLM.101	BLM	-2.0902	2.795e-07	2.8289e-06	CTACAATTGCATTTGGAATG	missense	p.T946I		Core
Core-BLM.102	BLM	-0.14578	0.51051	0.65513	TGGAATGGGGATTGACAAAC	empty-window			Core
Core-BLM.103	BLM	-4.3857	1.1022e-13	9.1614e-12	TGCATCTCTCCCTAAATCTG	missense	p.A964V p.A964_S965delinsVF p.A964_L966delinsVSF p.A964_L966delinsVFF p.S965_L966delinsFF p.S965F p.L966F		Core
Core-BLM.104	BLM	-4.4146	1.7746e-12	9.35e-11	ATCTCTCCCTAAATCTGTGG	missense	p.P967S p.S965_L966delinsFF p.S965_P967delinsFLS p.S965_P967delinsFLS p.S965F p.S965_P967delinsFFS p.S965_L966delinsFF p.S965_P967delinsFFS p.S965F p.L966_P967delinsFS p.L966_P967delinsFS p.L966F p.L966F p.L966= p.P967S		Core
Core-BLM.105	BLM	-0.53482	0.021262	0.060098	GAGGGTTACTACCAAGAATC	empty-window			Core
Core-BLM.106	BLM	-1.4397	3.8991e-06	3.0657e-05	TACCAAGAATCTGGCAGAGC	nonsense	p.Q975* p.Y974= p.Q975*		Core
Core-BLM.107	BLM	-0.13126	0.53257	0.67348	TCTGGCAGAGCTGGAAGAGA	synonymous	p.G978=		Core
Core-BLM.108	BLM	-0.90775	0.00058423	0.0027573	CTGGCAGAGCTGGAAGAGAT	synonymous	p.G978=		Core
Core-BLM.109	BLM	-1.2154	0.00036024	0.0017964	TGGCAGAGCTGGAAGAGATG	synonymous	p.G978=		Core
Core-BLM.11	BLM	0.25335	0.20472	0.34741	CACCAACTGTAAAGAAATCC	missense	p.P126S p.P126_T127delinsLI p.P126L p.P126L p.P126_T127delinsSI p.T127I	VUS	Core
Core-BLM.110	BLM	-0.083719	0.73667	0.83303	AAGACTTATAATGAGTAAGC	missense	p.L1004F		Core
Core-BLM.111	BLM	-0.59242	0.012802	0.039459	AGACTTATAATGAGTAAGCT	missense	p.L1004F		Core
Core-BLM.112	BLM	0.32846	0.063015	0.14235	CTTCAATAATTTGTATAGCA	synonymous	p.F1020=		Core
Core-BLM.113	BLM	0.61513	0.00014898	0.0008178	ACATTACTGTGAAAATATAA	synonymous	p.Y1029=		Core
Core-BLM.114	BLM	-0.22976	0.3655	0.52617	GTGAAAATATAACGGAATGC	empty-window			Core
Core-BLM.115	BLM	0.59087	0.00096618	0.0043126	ATGCAGGAGAATACAGCTTT	synonymous	p.C1036=		Core
Core-BLM.116	BLM	0.5614	0.0023049	0.0093147	ATACAGCTTTTGGCCTACTT	nonsense	p.L1041F p.Q1040* p.Q1040_L1041delins*		Core
Core-BLM.117	BLM	0.32537	0.057669	0.13264	TTGGCCTACTTTGGTGAAAA	missense	p.A1043V p.A1043V p.A1043=		Core
Core-BLM.118	BLM	0.03194	0.89881	0.94231	TGATAATTGCTGTAAAACAA	empty-window			Core
Core-BLM.119	BLM	0.48581	0.013875	0.042168	CAAGAACATAGTTCATCACA	missense	p.H1091Y		Core
Core-BLM.12	BLM	0.19024	0.3648	0.52537	ACCAACTGTAAAGAAATCCC	missense	p.P126_T127delinsLI p.P126L p.T127I	VUS	Core
Core-BLM.120	BLM	-0.11439	0.61653	0.73958	ATGAGAAATATAAAACATGT	empty-window			Core
Core-BLM.121	BLM	0.21309	0.35172	0.51203	ATAAAACATGTAGGTCCTTC	missense	p.H1102Y		Core
Core-BLM.122	BLM	-0.26786	0.26809	0.4229	AAGATTTACTATGAATATGC	empty-window			Core
Core-BLM.123	BLM	0.29316	0.056162	0.13003	TATGCTGGTCGACATTTTCT	synonymous	p.L1114=	VUS	Core
Core-BLM.124	BLM	0.62094	8.7901e-06	6.39e-05	ATGCTGGTCGACATTTTCTT	synonymous	p.L1114=	VUS	Core
Core-BLM.125	BLM	-0.16152	0.48514	0.63464	AAGAGTGCAAAAATCCAGTC	missense	p.A1124V		Core
Core-BLM.126	BLM	-0.21666	0.28264	0.44045	AAAATCCAGTCAGGTATATT	nonsense	p.Q1127* p.I1126= p.Q1127*		Core
Core-BLM.127	BLM	0.24929	0.17675	0.31155	CAGTCAGGTATATTTGGAAA	missense	p.S1128L		Core
Core-BLM.128	BLM	0.23747	0.15394	0.2812	GCTGATACTTGACAAGATTT	missense	p.L1151F		Core
Core-BLM.129	BLM	-0.10502	0.63635	0.75596	ATATATCAATGCCAATGACC	synonymous	p.I1161=		Core
Core-BLM.13	BLM	0.43697	0.0041923	0.015452	CTTTAAGTACCATCAATGAT	empty-window			Core
Core-BLM.130	BLM	-0.072136	0.7286	0.82696	GCGATCGCTTATGTGATGCT	missense	p.I1168= p.A1169V p.A1169V		Core
Core-BLM.131	BLM	-0.38277	0.10067	0.20335	AAAGCCCAAACTGTACTAAA	nonsense	p.A1177V p.A1177_Q1178delinsV* p.A1177_Q1178delinsV* p.A1177V p.Q1178* p.A1177= p.Q1178*		Core
[truncated: 9,276 more rows]

## Sheet: nLFC values
sgRNA	nLFC_MDAMB231	nLFC_MCF10A	nLFC_MCF7	Annotation	AAChg_List	ClinVar
AAVS1-controls-AAVS1.1	0.120718	-0.541137	0.321459	negative_control
AAVS1-controls-AAVS1.10	0.248436	-0.277378	0.591505	negative_control
AAVS1-controls-AAVS1.100	-0.184776	-0.177981	0.158132	negative_control
AAVS1-controls-AAVS1.101	-0.106021	0.883204	0.0324866	negative_control
AAVS1-controls-AAVS1.102	0.269014	-0.116657	-0.00948653	negative_control
AAVS1-controls-AAVS1.103	-0.162315	0.695632	-0.125764	negative_control
AAVS1-controls-AAVS1.104	0.0838144	-0.415449	0.460586	negative_control
AAVS1-controls-AAVS1.105	-0.0711713	0.396463	-0.512015	negative_control
AAVS1-controls-AAVS1.106	0.0014249	-0.364289	0.291981	negative_control
AAVS1-controls-AAVS1.107	0.236053	0.568327	0.25334	negative_control
AAVS1-controls-AAVS1.108	-0.0652946	-0.118775	0.0461162	negative_control
AAVS1-controls-AAVS1.109	-0.202676	0.122924	0.450502	negative_control
AAVS1-controls-AAVS1.11	-0.148214	-0.147761	-0.0809914	negative_control
AAVS1-controls-AAVS1.110	-0.124198	-0.201728	-0.0401207	negative_control
AAVS1-controls-AAVS1.111	0.300904	0.20246	0.205363	negative_control
AAVS1-controls-AAVS1.112	-0.0498209	-0.627744	0.703241	negative_control
AAVS1-controls-AAVS1.113	0.173496	-0.169462	0.465407	negative_control
AAVS1-controls-AAVS1.114	-0.51125	0.350389	-0.486383	negative_control
AAVS1-controls-AAVS1.115	-0.0212737	-0.827666	-0.412173	negative_control
AAVS1-controls-AAVS1.12	-0.361837	0.0697372	-0.0338995	negative_control
AAVS1-controls-AAVS1.13	-0.211158	-0.271906	-0.0418955	negative_control
AAVS1-controls-AAVS1.14	0.110953	-0.250318	-0.444118	negative_control
AAVS1-controls-AAVS1.15	0.143937	0.14391	0.17804	negative_control
AAVS1-controls-AAVS1.16	-0.41724	-0.330468	0.24227	negative_control
AAVS1-controls-AAVS1.17	0.00784415	-0.307576	0.506744	negative_control
AAVS1-controls-AAVS1.18	0.118974	0.440547	0.00421513	negative_control
AAVS1-controls-AAVS1.19	-0.0662393	0.712776	0.199811	negative_control
AAVS1-controls-AAVS1.2	0.396215	0.325889	0.455793	negative_control
AAVS1-controls-AAVS1.20	0.0752701	-0.36337	0.0905566	negative_control
AAVS1-controls-AAVS1.21	-0.108865	-0.218205	-0.0202055	negative_control
AAVS1-controls-AAVS1.22	-0.351908	-0.0304382	-0.397073	negative_control
AAVS1-controls-AAVS1.23	0.0740996	0.433509	0.122396	negative_control
AAVS1-controls-AAVS1.24	0.226688	0.584737	0.0204791	negative_control
AAVS1-controls-AAVS1.25	-0.283558	-0.216094	0.231064	negative_control
AAVS1-controls-AAVS1.26	0.0828615	0.319859	-0.150862	negative_control
AAVS1-controls-AAVS1.27	0.520227	0.380753	0.211281	negative_control
AAVS1-controls-AAVS1.28	0.323098	0.146403	-0.100576	negative_control
AAVS1-controls-AAVS1.29	0.165818	0.423591	0.496056	negative_control
AAVS1-controls-AAVS1.3	-0.500804	-0.570028	-0.124186	negative_control
AAVS1-controls-AAVS1.30	0.233821	-0.0954163	-0.279742	negative_control
AAVS1-controls-AAVS1.31	0.298901	-0.321621	0.477822	negative_control
AAVS1-controls-AAVS1.32	0.603646	0.175509	-0.0131484	negative_control
AAVS1-controls-AAVS1.33	-0.175784	-0.443817	0.38977	negative_control
AAVS1-controls-AAVS1.34	-0.196203	0.143178	0.294659	negative_control
AAVS1-controls-AAVS1.35	-0.0482993	-0.229089	0.430106	negative_control
AAVS1-controls-AAVS1.36	-0.158624	0.625593	0.449335	negative_control
AAVS1-controls-AAVS1.37	0.417769	0.451995	0.763454	negative_control
AAVS1-controls-AAVS1.38	0.0810629	0.963447	-0.799245	negative_control
AAVS1-controls-AAVS1.39	0.374348	0.0964508	-0.405309	negative_control
AAVS1-controls-AAVS1.4	0.470287	-0.645077	0.0981556	negative_control
AAVS1-controls-AAVS1.40	0.444106	0.474091	0.0561376	negative_control
AAVS1-controls-AAVS1.41	0.0532862	0.0880927	-0.764785	negative_control
AAVS1-controls-AAVS1.42	-0.0288459	0.141799	0.662748	negative_control
AAVS1-controls-AAVS1.43	0.303581	0.957862	0.719395	negative_control
AAVS1-controls-AAVS1.45	0.335587	-0.418137	0.495004	negative_control
AAVS1-controls-AAVS1.46	-0.451057	-0.298309	-0.718201	negative_control
AAVS1-controls-AAVS1.47	0.0431862	-0.272612	0.00661362	negative_control
AAVS1-controls-AAVS1.48	-0.240516	0.0330889	0.144705	negative_control
AAVS1-controls-AAVS1.49	0.0256467	-0.38856	0.577572	negative_control
AAVS1-controls-AAVS1.5	-0.111255	1.01596	0.0149486	negative_control
AAVS1-controls-AAVS1.50	0.216607	0.33019	-0.119374	negative_control
AAVS1-controls-AAVS1.51	-0.276394	0.150982	0.167138	negative_control
AAVS1-controls-AAVS1.52	0.188561	0.0371469	0.301938	negative_control
AAVS1-controls-AAVS1.53	-0.094931	-0.138873	0.539653	negative_control
AAVS1-controls-AAVS1.54	0.0780584	0.534761	-0.53652	negative_control
AAVS1-controls-AAVS1.55	0.0385472	-0.348625	0.0281564	negative_control
AAVS1-controls-AAVS1.56	-0.370477	0.0974439	-0.0291462	negative_control
AAVS1-controls-AAVS1.57	-0.111373	-0.423265	-0.778869	negative_control
AAVS1-controls-AAVS1.58	0.116941	-0.0772301	0.59381	negative_control
AAVS1-controls-AAVS1.59	0.317101	-0.286117	0.347575	negative_control
AAVS1-controls-AAVS1.6	0.426055	0.442233	0.130513	negative_control
AAVS1-controls-AAVS1.60	-0.0989792	-0.240188	0.147458	negative_control
AAVS1-controls-AAVS1.61	-0.392754	-0.760861	0.254323	negative_control
AAVS1-controls-AAVS1.62	-0.187605	-0.467443	0.120758	negative_control
AAVS1-controls-AAVS1.63	0.22496	0.804359	0.349483	negative_control
AAVS1-controls-AAVS1.65	-0.593304	-0.318885	0.297933	negative_control
AAVS1-controls-AAVS1.66	0.160017	0.249263	-0.169667	negative_control
AAVS1-controls-AAVS1.67	0.139586	0.354058	0.77852	negative_control
AAVS1-controls-AAVS1.68	0.408761	-0.366737	0.443233	negative_control
AAVS1-controls-AAVS1.7	0.0826171	0.167594	0.410945	negative_control
AAVS1-controls-AAVS1.70	0.135106	0.0482062	0.288604	negative_control
AAVS1-controls-AAVS1.71	0.116556	-0.049728	0.574095	negative_control
AAVS1-controls-AAVS1.72	0.0388127	-0.0371252	-0.0812899	negative_control
AAVS1-controls-AAVS1.73	0.812212	-0.760272	0.344207	negative_control
AAVS1-controls-AAVS1.74	0.131007	-0.00953845	-0.638028	negative_control
AAVS1-controls-AAVS1.75	0.0531469	0.0881285	0.352563	negative_control
AAVS1-controls-AAVS1.76	-0.307049	0.000412599	0.188104	negative_control
AAVS1-controls-AAVS1.77	0.0421631	-0.266312	0.351804	negative_control
AAVS1-controls-AAVS1.78	0.356156	-0.22419	-0.152049	negative_control
AAVS1-controls-AAVS1.79	-0.661329	0.105685	-0.159114	negative_control
AAVS1-controls-AAVS1.8	-0.0463507	-0.294033	-0.27072	negative_control
AAVS1-controls-AAVS1.80	-0.117711	0.0028102	0.0864084	negative_control
AAVS1-controls-AAVS1.81	0.0557337	-0.371398	0.130267	negative_control
AAVS1-controls-AAVS1.82	0.402857	0.0541957	-0.178656	negative_control
AAVS1-controls-AAVS1.83	-2.81013	-3.92952	-2.0625	negative_control
AAVS1-controls-AAVS1.84	0.396531	0.233477	-0.852879	negative_control
AAVS1-controls-AAVS1.85	0.117355	-0.164374	0.182222	negative_control
AAVS1-controls-AAVS1.86	0.193844	0.330445	-0.933592	negative_control
AAVS1-controls-AAVS1.87	-0.088006	-0.0029568	0.16698	negative_control
AAVS1-controls-AAVS1.88	0.13465	0.25369	0.131324	negative_control
AAVS1-controls-AAVS1.89	-0.332335	0.374441	0.891396	negative_control
AAVS1-controls-AAVS1.9	0.152385	-0.0760179	-0.0173614	negative_control
AAVS1-controls-AAVS1.90	-0.262444	0.339901	0.0575135	negative_control
AAVS1-controls-AAVS1.91	-0.0183895	0.4187	0.320668	negative_control
AAVS1-controls-AAVS1.92	0.0259947	0.313765	0.291536	negative_control
AAVS1-controls-AAVS1.93	0.391722	0.0506282	0.385815	negative_control
AAVS1-controls-AAVS1.94	-0.385761	0.493504	0.0277073	negative_control
AAVS1-controls-AAVS1.95	0.250043	0.43877	0.408304	negative_control
AAVS1-controls-AAVS1.96	-0.0522413	-0.106895	0.424216	negative_control
AAVS1-controls-AAVS1.97	-0.206214	-0.089133	0.207309	negative_control
AAVS1-controls-AAVS1.98	0.311833	0.246205	0.505362	negative_control
AAVS1-controls-AAVS1.99	0.129273	0.260534	0.368999	negative_control
BE3-empty-window-ALG2.1	-0.207711	0.436888	-0.132314	negative_control
BE3-empty-window-ALG2.2	-0.313569	0.0689443	-0.389128	negative_control
BE3-empty-window-ALG2.3	0.224064	0.398192	-0.132834	negative_control
BE3-empty-window-ALG2.4	0.0014857	1.3528	-1.06503	negative_control
BE3-empty-window-ALG2.5	0.234763	0.336363	0.228586	negative_control
BE3-empty-window-ALG2.6	0.123514	0.454659	-0.00918224	negative_control
BE3-empty-window-ALG2.7	-0.0139732	0.192675	0.0598783	negative_control
BE3-empty-window-ALG2.8	0.0748887	-0.00428076	-0.0200075	negative_control
BE3-empty-window-CENPA.1	0.330601	0.420298	-0.16038	negative_control
BE3-empty-window-CENPA.2	-0.143453	-0.472244	0.44058	negative_control
BE3-empty-window-CENPA.3	0.125209	0.0152059	-0.303487	negative_control
BE3-empty-window-CENPA.4	0.162447	0.847567	-1.60774	negative_control
BE3-empty-window-CENPA.5	-0.354031	-0.0395917	-0.218112	negative_control
BE3-empty-window-CHMP2A.1	-0.359468	-0.603261	0.166921	negative_control
BE3-empty-window-CHMP2A.10	-0.288806	-0.262943	0.471077	negative_control
BE3-empty-window-CHMP2A.2	-0.242039	0.143473	0.336012	negative_control
BE3-empty-window-CHMP2A.3	-0.427433	0.31688	0.777734	negative_control
BE3-empty-window-CHMP2A.4	-0.22258	0.0294623	0.0354437	negative_control
BE3-empty-window-CHMP2A.5	-0.232475	0.113328	-0.675777	negative_control
BE3-empty-window-CHMP2A.6	-0.541685	0.219871	0.214387	negative_control
BE3-empty-window-CHMP2A.8	-0.985839	-0.0420125	-0.174608	negative_control
BE3-empty-window-CHMP2A.9	-0.225317	0.217088	0.241434	negative_control
BE3-empty-window-DPAGT1.1	0.209998	-0.143744	0.221548	negative_control
BE3-empty-window-DPAGT1.10	0.203621	-0.0545304	0.227067	negative_control
BE3-empty-window-DPAGT1.11	0.742995	-0.190784	0.278202	negative_control
BE3-empty-window-DPAGT1.12	-0.681537	-0.0226848	0.349608	negative_control
BE3-empty-window-DPAGT1.13	0.250857	0.267407	0.217568	negative_control
BE3-empty-window-DPAGT1.14	0.199194	0.143431	0.289746	negative_control
BE3-empty-window-DPAGT1.15	-0.17602	-0.0499993	-0.151007	negative_control
BE3-empty-window-DPAGT1.16	-0.141102	-0.626743	-0.332005	negative_control
BE3-empty-window-DPAGT1.17	0.0496636	0.13565	0.182645	negative_control
BE3-empty-window-DPAGT1.18	-0.0433561	0.156388	-0.660566	negative_control
BE3-empty-window-DPAGT1.19	-0.179819	-0.153246	0.272029	negative_control
BE3-empty-window-DPAGT1.2	-0.280611	0.214528	0.112427	negative_control
BE3-empty-window-DPAGT1.20	-0.317412	0.847013	-0.17215	negative_control
BE3-empty-window-DPAGT1.3	-0.092926	0.82631	-0.0959868	negative_control
BE3-empty-window-DPAGT1.4	-0.289072	-0.411355	0.596563	negative_control
BE3-empty-window-DPAGT1.5	-0.165949	-0.479837	-0.319029	negative_control
BE3-empty-window-DPAGT1.6	-0.563864	-0.268614	0.0383923	negative_control
BE3-empty-window-DPAGT1.7	-1.10308	-0.234958	-0.317394	negative_control
BE3-empty-window-DPAGT1.8	0.0970541	-0.260238	0.226669	negative_control
BE3-empty-window-DPAGT1.9	-0.0614717	0.558288	0.167103	negative_control
BE3-empty-window-IMP3.1	0.0457342	-0.395318	0.437714	negative_control
BE3-empty-window-IMP3.2	0.108293	0.151549	-0.467126	negative_control
BE3-empty-window-ISCU.1	0.158852	-0.180262	0.0322257	negative_control
BE3-empty-window-ISCU.10	-0.134371	0.298619	-0.211323	negative_control
BE3-empty-window-ISCU.11	-0.0796891	0.776188	-1.36406	negative_control
BE3-empty-window-ISCU.12	-0.587267	-0.0848302	-0.125346	negative_control
BE3-empty-window-ISCU.2	-0.178135	0.551248	-0.14768	negative_control
BE3-empty-window-ISCU.3	-0.319326	-0.230103	-0.386891	negative_control
BE3-empty-window-ISCU.4	-0.214967	0.120214	0.10469	negative_control
BE3-empty-window-ISCU.5	-0.59932	0.130761	-0.121309	negative_control
BE3-empty-window-ISCU.6	-0.117759	0.204062	0.132118	negative_control
BE3-empty-window-ISCU.7	0.0385323	0.00931325	0.00377206	negative_control
BE3-empty-window-ISCU.8	-0.249784	0.119725	-0.286212	negative_control
BE3-empty-window-ISCU.9	0.159395	-0.0203581	-0.310585	negative_control
BE3-empty-window-LSM7.1	-0.335983	-0.414359	-0.0204673	negative_control
BE3-empty-window-LSM7.2	0.101216	0.0503491	-0.428773	negative_control
BE3-empty-window-LSM7.3	-0.0261264	-0.0408879	-0.219839	negative_control
BE3-empty-window-LSM7.4	0.268232	0.880864	0.084131	negative_control
BE3-empty-window-LSM7.5	-2.55769	-0.694499	-1.17409	negative_control
BE3-empty-window-MRPL10.1	-0.0966231	0.0898544	-0.707926	negative_control
BE3-empty-window-MRPL10.3	0.0731996	-0.681684	0.104476	negative_control
BE3-empty-window-MRPL10.4	-0.130717	0.234927	0.133116	negative_control
BE3-empty-window-MRPL10.5	-0.182319	-0.289166	0.165875	negative_control
BE3-empty-window-MRPL10.6	0.123029	0.144767	0.161292	negative_control
BE3-empty-window-MRPL10.7	-0.44821	0.0981376	0.0345749	negative_control
BE3-empty-window-MRPL10.8	0.158675	-0.196865	0.0965156	negative_control
BE3-empty-window-MRPL11.1	0.0380573	-0.331017	0.227783	negative_control
BE3-empty-window-MRPL11.2	-0.13821	0.36277	0.151825	negative_control
BE3-empty-window-MRPL11.3	-0.0310104	-0.596558	-0.815678	negative_control
BE3-empty-window-MRPL12.1	0.0541613	0.302695	0.339112	negative_control
BE3-empty-window-MRPL12.2	-0.220609	0.0606251	-0.487868	negative_control
BE3-empty-window-MRPL16.1	0.016785	0.440687	-0.914313	negative_control
BE3-empty-window-MRPL16.2	0.09218	0.683731	-1.32917	negative_control
BE3-empty-window-MRPL16.3	0.154567	0.179577	-0.171063	negative_control
BE3-empty-window-MRPL17.1	0.0183457	0.456378	-0.583331	negative_control
BE3-empty-window-MRPL17.2	-0.137281	-0.348518	-0.115828	negative_control
BE3-empty-window-MRPL18.1	0.0440662	0.142322	-0.443634	negative_control
BE3-empty-window-MRPL18.2	-0.253162	-0.0350665	-0.0546404	negative_control
BE3-empty-window-MRPL2.1	-0.702079	0.95318	-1.06813	negative_control
BE3-empty-window-MRPL2.10	0.379036	-0.00902245	0.00792439	negative_control
BE3-empty-window-MRPL2.11	0.131348	-0.276104	-0.181431	negative_control
BE3-empty-window-MRPL2.12	0.00304822	0.237641	-0.116989	negative_control
BE3-empty-window-MRPL2.13	0.348068	0.0277355	0.101522	negative_control
BE3-empty-window-MRPL2.14	-0.0145637	0.245374	0.158623	negative_control
BE3-empty-window-MRPL2.15	0.125558	0.338618	0.228196	negative_control
BE3-empty-window-MRPL2.16	-0.496165	-0.302397	0.166028	negative_control
BE3-empty-window-MRPL2.2	-0.025686	-0.0120679	0.866038	negative_control
BE3-empty-window-MRPL2.3	-0.275998	-0.124844	-0.0470917	negative_control
BE3-empty-window-MRPL2.4	0.887513	0.378777	0.258872	negative_control
BE3-empty-window-MRPL2.5	0.195769	-0.0473188	0.201178	negative_control
BE3-empty-window-MRPL2.6	0.128235	-0.223484	0.141373	negative_control
BE3-empty-window-MRPL2.7	-0.347542	0.47501	-0.216099	negative_control
BE3-empty-window-MRPL2.8	-0.109749	0.116716	-0.243562	negative_control
BE3-empty-window-MRPL2.9	-0.116526	0.082569	-0.294512	negative_control
BE3-empty-window-MRPL20.1	0.0182089	0.0507005	-0.325123	negative_control
BE3-empty-window-MRPL20.10	0.0524867	0.200543	0.18032	negative_control
BE3-empty-window-MRPL20.11	-0.00838149	0.130076	-0.0925471	negative_control
BE3-empty-window-MRPL20.12	-0.383022	-1.16469	-0.0964877	negative_control
BE3-empty-window-MRPL20.13	0.181129	-0.239664	-0.0025526	negative_control
BE3-empty-window-MRPL20.2	0.0374899	-0.389729	-0.0575044	negative_control
BE3-empty-window-MRPL20.3	-0.254006	-0.418803	0.215085	negative_control
BE3-empty-window-MRPL20.4	0.35953	0.415147	0.743819	negative_control
BE3-empty-window-MRPL20.5	0.00073743	0.167225	-0.127383	negative_control
BE3-empty-window-MRPL20.6	0.0294709	0.295284	0.206768	negative_control
BE3-empty-window-MRPL20.7	-0.265295	0.0307049	0.53957	negative_control
BE3-empty-window-MRPL20.8	0.0844128	-0.161343	0.134852	negative_control
BE3-empty-window-MRPL20.9	-0.163165	0.462078	0.577066	negative_control
BE3-empty-window-MRPL24.1	-0.207912	0.333866	0.469308	negative_control
BE3-empty-window-MRPL24.10	-0.66684	0.0356584	-0.222802	negative_control
BE3-empty-window-MRPL24.11	-0.30568	0.93784	-0.0580646	negative_control
BE3-empty-window-MRPL24.2	0.0725333	0.348716	0.36212	negative_control
BE3-empty-window-MRPL24.3	-0.126716	-0.0813147	-0.196648	negative_control
BE3-empty-window-MRPL24.4	-0.640186	-0.187911	-0.0415867	negative_control
BE3-empty-window-MRPL24.5	0.401816	0.100353	0.602245	negative_control
BE3-empty-window-MRPL24.6	0.0775579	0.631251	-0.150868	negative_control
BE3-empty-window-MRPL24.7	-0.138011	-0.120783	0.164174	negative_control
BE3-empty-window-MRPL24.8	0.109836	0.596719	-0.0762931	negative_control
BE3-empty-window-MRPL24.9	0.0340758	0.507979	-0.556282	negative_control
BE3-empty-window-MRPL27.1	0.0552981	0.302844	-0.0552802	negative_control
BE3-empty-window-MRPL27.2	-0.265925	0.102791	-0.263263	negative_control
BE3-empty-window-MRPL27.3	-0.260207	0.325997	-0.275687	negative_control
BE3-empty-window-MRPL27.4	0.382694	0.550694	-0.301703	negative_control
BE3-empty-window-MRPL27.5	0.249192	-0.158235	0.0505455	negative_control
BE3-empty-window-MRPL27.6	0.0391434	-0.270758	0.252467	negative_control
BE3-empty-window-MRPL32.1	0.354163	0.0574691	-0.327873	negative_control
BE3-empty-window-MRPL32.2	0.255582	0.434867	-0.779348	negative_control
BE3-empty-window-MRPL32.3	0.0351938	-0.20981	-0.51226	negative_control
BE3-empty-window-MRPL33.1	0.118362	0.334651	-0.286903	negative_control
BE3-empty-window-MRPL34.1	-0.0128352	0.597984	0.0215082	negative_control
BE3-empty-window-MRPL34.2	0.233079	0.415227	0.18115	negative_control
BE3-empty-window-MRPL34.3	0.543392	-0.459655	-0.0908951	negative_control
BE3-empty-window-MRPL36.1	-0.0011028	-0.267254	0.24437	negative_control
BE3-empty-window-MRPL36.2	-0.325849	-0.395682	-0.602236	negative_control
BE3-empty-window-MRPL36.3	-0.0982668	0.319941	0.166325	negative_control
BE3-empty-window-MRPL38.1	0.0320725	0.512227	-0.319034	negative_control
BE3-empty-window-MRPL38.2	0.207938	0.210463	0.0697667	negative_control
BE3-empty-window-MRPL38.3	-0.125996	0.00409672	-0.238678	negative_control
BE3-empty-window-MRPL38.4	0.187276	0.0762353	-0.169493	negative_control
BE3-empty-window-MRPL38.5	-0.0182997	0.402023	0.661653	negative_control
BE3-empty-window-MRPL38.6	0.480036	0.705798	-0.623678	negative_control
BE3-empty-window-MRPL4.1	0.0381188	-0.0350426	0.485528	negative_control
BE3-empty-window-MRPL4.2	0.306645	0.3861	0.2234	negative_control
BE3-empty-window-MRPL4.3	-0.043415	0.00542068	-0.899997	negative_control
BE3-empty-window-MRPL4.4	0.305712	-0.222223	-0.284502	negative_control
BE3-empty-window-MRPL4.5	0.436494	0.172526	0.423412	negative_control
BE3-empty-window-MRPL4.6	0.138178	-0.408418	0.717651	negative_control
BE3-empty-window-MRPL40.1	0.0432846	0.416255	-0.888472	negative_control
BE3-empty-window-MRPL40.2	0.596503	-0.0190739	0.489868	negative_control
BE3-empty-window-MRPL40.3	0.0338999	-0.232071	-1.00953	negative_control
BE3-empty-window-MRPL40.4	-0.457902	0.194336	-0.044941	negative_control
BE3-empty-window-MRPL40.5	0.0627974	-0.506822	0.0892955	negative_control
BE3-empty-window-MRPL40.6	-0.0229747	-1.17768	-0.23835	negative_control
BE3-empty-window-MRPL40.7	0.206021	0.495273	0.764463	negative_control
BE3-empty-window-MRPL40.8	0.193725	0.0654756	0.471988	negative_control
BE3-empty-window-MRPL46.1	-0.175838	0.00399643	-0.0257522	negative_control
BE3-empty-window-MRPL46.10	0.171125	0.0754497	0.271877	negative_control
BE3-empty-window-MRPL46.11	-0.25509	0.201809	0.145403	negative_control
BE3-empty-window-MRPL46.3	-0.384959	0.192181	0.426831	negative_control
BE3-empty-window-MRPL46.4	-0.221845	0.0332167	0.00295811	negative_control
BE3-empty-window-MRPL46.5	-0.21894	-0.108553	0.111014	negative_control
BE3-empty-window-MRPL46.6	0.0127414	-0.44411	0.0560253	negative_control
BE3-empty-window-MRPL46.7	0.229711	0.0350283	0.0681819	negative_control
BE3-empty-window-MRPL46.8	0.405551	-0.286164	-0.393137	negative_control
BE3-empty-window-MRPL46.9	-0.32447	0.191659	0.146395	negative_control
BE3-empty-window-MRPL50.1	-0.0593665	-0.476099	-0.113819	negative_control
BE3-empty-window-MRPL50.2	-0.194375	1.26089	-1.16935	negative_control
BE3-empty-window-MRPL50.3	-0.0603817	0.381674	-0.722834	negative_control
BE3-empty-window-MRPL51.1	0.428378	0.247266	0.362636	negative_control
BE3-empty-window-MRPL51.2	0.154661	0.193754	0.0502406	negative_control
BE3-empty-window-MRPL51.3	0.251773	-0.0391405	0.529194	negative_control
BE3-empty-window-MRPL52.1	-0.1423	-0.482439	-0.191924	negative_control
BE3-empty-window-MRPL52.2	0.229747	0.282854	-0.190897	negative_control
BE3-empty-window-MRPL52.3	0.225471	-0.00285807	0.475561	negative_control
[truncated: 11,111 more rows]

## Sheet: Cluster analysis
sgRNA	nLFC_MDAMB231	nLFC_MCF10A	nLFC_MCF7	ClusterAssignment	AAChg_List	ClinVar
[truncated: 913 more rows]

[truncated: 2 more sheets: sgRNA enrichment by gene, sgRNA validation]
